# Supplementary material for: Mass mortality of the keratose sponge Sarcotragus foetidus in the Aegean Sea (Eastern Mediterranean) correlates with proliferation of Vibrio bacteria in the tissues
Source: Front Microbiol. 2023 Dec 1;14:1272733. doi: 10.3389/fmicb.2023.1272733 (PMC10722426; doi:10.3389/fmicb.2023.1272733)
Supplement: Supplementary file 2 [file Table_2.XLSX]

## Sheet: Hoja1
Supplementary Table S2. Genbank Accession Numbers for all Vibrio 16S rRNA sequences used for phylogenetic inference in the present study, including the three species of Photobacterium used as outgroup.
Species	Genbank Accession Number
Vibrio sp.	MZ900920
Vibrio sp.	OK036959
Vibrio sp.	OK037006
Vibrio sp.	MZ901309
Vibrio sp.	OK037007
Vibrio sp.	OK036808
Vibrio aerogenes	AF124055
Vibrio aestivus	HE613734
Vibrio aestuarianus subsp. cardii	MK307684
Vibrio aestuarianus subsp. francensis	AJ845017
Vibrio aestuarianus	AB680915
Vibrio agarilyticus	MN559957
Vibrio agarivorans	AJ310647
Vibrio albus	KY458806
Vibrio alfacsensis	JF316656
Vibrio algicola	MN545426
Vibrio alginolyticus	X56576
Vibrio algivorus	LC060680
Vibrio amylolyticus	MZ047096
Vibrio antiquarius	AF319769
Vibrio aphrogenes	KX713151
Vibrio aquaticus	MG754467
Vibrio aquimaris	MG996653
Vibrio areninigrae	EU143360
Vibrio artabrorum	EF599164
Vibrio astriarenae	KP342514
Vibrio atlanticus	EF599163
Vibrio atypicus	FJ009624
Vibrio azureus	AB682211
Vibrio barjaei	LN867554
Vibrio bathopelagicus	MW195017
Vibrio bivalvicida	HF568951
Vibrio brasiliensis	AJ316172
Vibrio breoganii	EF599161
Vibrio campbellii	X56575
Vibrio caribbeanicus	GU223601
Vibrio casei	FJ968722
Vibrio celticus	EF599162
Vibrio chagasii	HM771345
Vibrio chemaguriensis	MG356329
Vibrio cholerae	X76337
Vibrio cidicii	KJ807108
Vibrio cincinnatiensis	X74698
Vibrio comitans	AB681688
Vibrio coralliilyticus	AJ440005
Vibrio coralliirubri	HG942391
Vibrio cortegadensis	MT760267
Vibrio crassostreae	EF094887
Vibrio crosai	MT757974
Vibrio cyclitrophicus	AB682659
Vibrio diabolicus	X99762
Vibrio diazotrophicus	AB681957
Vibrio echinoideorum	MG788349
Vibrio eleionomae	ON406572
Vibrio europaeus	AY792622
Vibrio ezurae	AB681732
Vibrio floridensis	OM310777
Vibrio fluvialis	X76335
Vibrio fortis	AJ514916
Vibrio fujianensis	KY951464
Vibrio furnissii	X76336
Vibrio galatheae	FJ457478
Vibrio gallaecicus	EU541605
Vibrio gallicus	AY257972
Vibrio gangliei	KY228998
Vibrio gazogenes	AB681960
Vibrio gelatinilyticus	MZ047089
Vibrio gigantis	EF094888
Vibrio halioticoli	AB681731
Vibrio hangzhouensis	EU082035
Vibrio hannami	KY451770
Vibrio harveyi	X74706
Vibrio hepatarius	AJ345063
Vibrio hippocampi	FN421434
Vibrio hispanicus	MT757985
Vibrio hyugaensis	LC004912
Vibrio ichthyoenteri	AB680983
Vibrio injensis	KC634073
Vibrio inusitatus	AB681694
Vibrio ishigakensis	KP790249
Vibrio japonicus	LC143378
Vibrio jasicida	AB562589
Vibrio kanaloae	AJ316193
Vibrio lentus	AJ278881
Vibrio litoralis	DQ097523
Vibrio madracius	KC751062
Vibrio mangrovi	EU144014
Vibrio marisflavi	FJ847833
Vibrio maritimus	GU929925
Vibrio mediterranei	AB680921
Vibrio metoecus	KJ647312
Vibrio metschnikovii	AB681962
Vibrio mexicanus	JQ434105
Vibrio mimicus	X74713
Vibrio mytili	X99761
Vibrio natriegens	AB680922
Vibrio navarrensis	X74715
Vibrio neocaledonicus	KT989844
Vibrio neonatus	AY426979
Vibrio neptunius	AJ316171
Vibrio nereis	AB680923
Vibrio nigripulchritudo	X74717
Vibrio nitrifigilis	MW263928
Vibrio oceanisediminis	KM099166
Vibrio olivae	MT760286
Vibrio ordalii	X70641
Vibrio orientalis	AB680924
Vibrio ostreae	MZ596335
Vibrio ostreicida	AJ296159
Vibrio ouci	MG754448
Vibrio owensii	MH315816
Vibrio pacinii	AJ316194
Vibrio palustris	KU320862
Vibrio panuliri	KF487035
Vibrio parahaemolyticus	AF388386
Vibrio paucivorans	MW984543
Vibrio pectenicida	Y13830
Vibrio penaeicida	AJ421444
Vibrio plantisponsor	GQ352641
Vibrio pomeroyi	AJ491290
Vibrio pommerensis	AJ580582
Vibrio ponticus	AJ630103
Vibrio porteresiae	EF488079
Vibrio profundi	KT900237
Vibrio proteolyticus	AB680395
Vibrio qingdaonensis	MW984544
Vibrio qinghaiensis	CP022741
Vibrio quintilis	HE613736
Vibrio rarus	AB681696
Vibrio renipiscarius	HG931125
Vibrio rhizosphaerae	DQ847123
Vibrio rotiferianus	KP150442
Vibrio ruber	AF462458
Vibrio rumoiensis	AB013297
Vibrio sagamiensis	AB428909
Vibrio salilacus	KP234045
Vibrio salinus	OL712206
Vibrio scophthalmi	U46579
Vibrio sinaloensis	MT760270
Vibrio sinensis	MG797701
Vibrio sinus	MW926534
Vibrio sonorensis	KT732014
Vibrio spartinae	KX583607
Vibrio splendidus	X74724
Vibrio stylophorae	GQ281380
Vibrio superstes	AB681963
Vibrio taketomensis	LC469309
Vibrio tapetis subsp. britannicus	HE795148
Vibrio tapetis subsp. quintayensis	MT760311
Vibrio tapetis	Y08430
Vibrio tarriae	ON641638
Vibrio tasmaniensis	AJ316192
Vibrio tetraodonis subsp. pristinus	MW872696
Vibrio tetraodonis	ON808596
Vibrio thalassae	HF541973
Vibrio toranzoniae	EU541606
Vibrio tritonius	GU951698
Vibrio tubiashii	AB680929
Vibrio ulleungensis	MW440539
Vibrio variabilis	GU929924
Vibrio viridaestus	MG745796
Vibrio vulnificus	X76333
Vibrio xiamenensis	GQ397859
Vibrio xuii	MH315813
Vibrio zhanjiangensis	JF931139
Vibrio zhugei	MH201190
Vibrio zhuhaiensis	LC508240
Vibrio ziniensis	MW255384
Photobacterium chitinilyticum	NR_171499
Photobacterium salinisoli	NR_175430
Photobacterium arenosum	NR_180837
