# Supplementary material for: Mass mortality of the keratose sponge Sarcotragus foetidus in the Aegean Sea (Eastern Mediterranean) correlates with proliferation of Vibrio bacteria in the tissues
Source: Front Microbiol. 2023 Dec 1;14:1272733. doi: 10.3389/fmicb.2023.1272733 (PMC10722426; doi:10.3389/fmicb.2023.1272733)
Supplement: Supplementary file 3 [file Data_Sheet_1.FASTA]

>Vibrio_sp_MZ900920
NNNNNNNNNNNNNNNNNNNNNNNNNNNNNNNNNNNNNNNNNNNNNNNNNNNNNNNNNNNN
NNNNNNNNNNNNNNNNNNNNNNNNNNNNNNNTTATCT-GAACCT-T-CGGGGAACGATAA
----CGGCGT-CGAGCGGCGGACGGGTGAGTAATGCCTAGGAAATTGCCCTGATGTGGGG
GATAACCA-TTGGAAACGATGGCTAATACCGCATGATG-CC---------------TAC-
--------------GGGCCAAAGAGGGGGA--CC-TTCGGGCCTCTCGCGTCA-GGATAT
GCCTAGGT-GGGATTAGCTAGTTGGTGAGGTAAGGGCTCACCAAGGCGACGATCCCTAGC
TGGTCTGAGAGGATGATCACCCACACTGGAACTGAGACACGGTCCACACTCCTACGGGAG
GCAGCAGTGGGGAATATTGCACAATGGGCGCAAGCCTGATGCAGCCATCCCGCGTG-TAT
GAAGAAGG--CCTTCGGGTTGTAAAGTACTTTCAGTCGT-GAGGAAGGCGTCGTCGTTAA
TAGCG-GCGTTGT--TTGACGTTAGCGACAGAAGAAGCACCGG-CTAACT-CCGTGCCAG
CAGCCGCGGTAATA-CGGAGGGTGC-GAGCGTTAATCGG-AATTACTGGGCGTAAAGCGC
ATGCAGGT-GGTTTGTTAAGTCAGATGTGAAAGCCCGGGGCTCAACCTCGGAATAGCATC
TGAAACTGGCAGACTAGAGTACTGTAGA-GGGGGGTAG-AATTTCAGGTGTAGCGGTGAA
AT-GCGTAGAGATCTGAAGGAATACCGGT-GGCG-AAGGCGGCCCCCTGGACAGATACTG
ACACTC-AGATGCG-AAAGCGTGGGGAG-CAAACAGGATTAGATA-CCCT-GGTAGTCCA
CGCCGTAAACGATGTCTACTT-GGAGGTTGTGGCCTTGAGCCGT-GGCTTTCGGAGCTAA
C-GCGTTAAGTAGACCGCCT-GGGGAGTACGGTCGC-AAG-ATTAAAACTCAAATGAATT
GA--CGGGGGCCCGCACAAGCGGTGGAGCATGTGGTTTAATTCGATGCAACGCGAAGAAC
C-TTACCTACTCTTGACATCCAGAGAACTTTCCAGAGATGGATTGGTGCCTTCGGGAACT
CTGAGACAGGTGCTGCATGGCTGTCGTCAGCTCGTGTTGTGAAATGTTGGGTTAAG-TCC
CGCAACGAGCGCAACCCTTATCCTTGTTTGCCAGCGAGTAATGTCGGGAACTCCAGGGAG
-ACTGCCGGTGATAAACCGGA--GGAAGGTGGGGACGACGTCAAGTCATCATGGCCCTTA
CGAGTAGGGCTACACACGTGCTACAATGGCGCATACAGAGGGCG-GCC-AACTTGCG-AG
AGTGAGCGAATCCCAAAAAGTGCGTCGTAGTCCGGATTGGAGTCTGCAACTCGACTCCAT
GAAGTCGGAATCGCTAGTAATCGTGGATCAGAATGCCACGGTGAATACGTTCCCGGGCCT
TGTACACACCGCCCGTCACACCATGGGAGTGGGCTGCAAAAGAAGTAGGTAGNNNNNNNN
NNNNNNNNNNNNNNNNNNNNNNNNNNNNNNNNNNNNNNNNNNNNNNNNNNNNNNNNNNNN
NNNNNNNNNNNNNNNNNNNNNNNNNNNNNNNNNNNNNNNNNNNNNNNNNNNNNNNNNNNN
NNN
>Vibrio_sp_OK036959
NNNNNNNNNNNNNNNNNNNNNNNNNNNNNNNNNNNNNNNNNNNNNNNNNNNNNNNNNNNN
NNNNNNNNNNNNNNNNNNNNNNNNNNNNNNNNNNNNNNNNNNNNNNNNNNNNNNNNNNNN
NNNNNNNNNNNNNNNNNNNNNNNNNNNNNNNNNNNNNNNNNNNNNNNNNNNNNNNNNNNN
NNNNNNNNNTTGGAAACGATGGCTAATACCGCATAATG-CC---------------TAC-
--------------GGGCCAAAGAGGGGGA--CC-TTCGGGCCTCTCGCGTCA-AGATAT
GCCTAGGT-GGGATTATCTAGTTGGTGAGGTAAGGGCTCACCAGGGCGACGATCCCTAGC
TGGTCTGAGAGGATGATCACCCACACTGGAACTGACACACGGTCCACACTCCTACGGGAG
GCAGCAGTGGGGAATATTGCACAATGGGCGCAAGCCTGATGCAGCCATGCCGCGTG-TAT
GAAGAAGG--CCTTCGGGTTGTAAAGTACTTTCAGCAGT-GAGGAAGGGATGTACGTTAA
TAGCG-TGCCTCT--TTGACGTTAGCTGCAGAAGAAGCACCGG-CTAATT-CCGTGCCAG
CAGCCGCGGTAATA-CGGAGGGTGC-GAGCGTTAATCGG-AATTACTGGGCGTAAAGCGC
ATGCAGGT-GGTTCGTTAAGTCAGATGTGAAAGCCCGGGGCTCAACCTCGGAATTGCATT
TGAAACTGGCGGACTAGAGTACTGTAGA-GGGGGGTAG-AATTTCAGGTGTAGCGGTGAA
AT-GCGTAGAGATCTGAAGGAATACCAGT-GGCG-AAGGCGGCCCCCTGGACAGATACTG
ACACTC-AGATGCG-AAAGCGTGGGGAG-CAAACAGGATTAGATA-CCCT-GGTAGTCCA
CGCCGTAAACGATGTCTACTT-GGAGGTTGTGGCCTTGAGCCGT-GGCTTTCGGAGCTAA
C-GCGTTAAGTAGACCGCCT-GGGGAGTACGGTCGC-AAG-ATTAAAACTCAAATGAATT
GA--CGGGGGCCCGCACAAGCGGTGGAGCATGTGGTTTAATTCGATGCAACGCGAAGAAC
C-TTACCTACTCTTGACATCCAGAGAATTTTCCAGAGATGGATTAGTGCCTTCGGGAACT
CTGAGACAGGTGCTGCATGGCTGTCGTCAGCTCGTGTTGTGAAATGTTGGGTTAAG-TCC
CGCAACGAGCGCAACCCTTATCCTTGTTTGCCAGCGAGTAATGTCGGGAACTCCAGGGAG
-ACTGCCGGTGATAAACCGGA--GGAAGGTGGGGACGACGTCAAGTCATCATGGCCCTTA
CGAGTAGGGCTACACACGTGCTACAATGGCGCATACAGAGGGCG-GCC-AACCAGCG-AT
GGTGAGCGAATCCCAAAAAGTGCGTCGTAGTCCGGATTGGAGTCTGCAACTCGACTCCAT
GAAGTCGGAATCGCTAGTAATCGTGGATCAGAATGCCACGGTGAATACGTTCCCGGGCCT
TGTACACACCGCCCGTCACACCNNNNNNNNNNNNNNNNNNNNNNNNNNNNNNNNNNNNNN
NNNNNNNNNNNNNNNNNNNNNNNNNNNNNNNNNNNNNNNNNNNNNNNNNNNNNNNNNNNN
NNNNNNNNNNNNNNNNNNNNNNNNNNNNNNNNNNNNNNNNNNNNNNNNNNNNNNNNNNNN
NNN
>Vibrio_sp_OK037006
NNNNNNNNNNNNNNNNNNNNNNNNNNNNNNNNNNNNNNNNNNNNNNNNNNNNNNNNNNNN
NNNNTGC--AGTCGAGCGGAA------CGAGTTATCT-GAACCT-T-CGGGGAACGATAA
----CGGCGT-CGAGCGGCGGACGGGTGAGTAATGCCTAGGAAATTGCCTTGATGTGGGG
GATAACCA-TTGGAAACGATGGCTAATACCGCATGATG-CC---------------TAC-
--------------GGGCCAAAGAGGGGGA--CC-TTCGGGCCTCTCGCGTCA-AGATAT
GCCTAGGT-GGGATTAGCTAGTTGGTGAGGTAATGGCTCACCAAGGCGACGATCCCTAGC
TGGTCTGAGAGGATGATCAGCCACACTGGAACTGAGACACGGTCCAGACTCCTACGGGAG
GCAGCAGTGGGGAATATTGCACAATGGGCGCAAGCCTGATGCAGCCATGCCGCGTG-TAT
GAAGAAGG--CCTTCGGGTTGTAAAGTACTTTCAGTCGT-GAGGAAGGTAGTTGCGTTAA
TAGCG-TAATTAT--TTGACGTTAGCGACAGAAGAAGCACCGG-CTAACT-CCGTGCCAG
CAGCCGCGGTAATA-CGGAGGGTGC-GAGCGTTAATCGG-AATTACTGGGCGTAAAGCGC
ATGCAGGT-GGTTTGTTAAGTCAGATGTGAAAGCCCGGGGCTCAACCTCGGAACTGCATT
TGAAACTGGCAAACTAGAGTACTGTAGA-GGGGGGTAG-AATTTCAGGTGTAGCGGTGAA
AT-GCGTAGAGATCTGAAGGAATACCAGT-GGCG-AAGGCGGCCCCCTGGACAGATACTG
ACACTC-AGATGCG-AAAGCGTGGGGAG-CAAACAGGATTAGATA-CCCT-GGTAGTCCA
CGCCGTAAACGATGTCTACTT-GGAGGTTGTGGCCTTGAGCCGT-GGCTTTCGGAGCTAA
C-GCGTTAAGTAGACCGCCT-GGGGAGTACGGTCGC-AAG-ATTAAAACTCAAATGAATT
GA--CGGGGGCCCGCACAAGCGGTGGAGCATGTGGTTTAATTCGATGCAACGCGAAGAAC
C-TTACCTACTCTTGACATCCAGAGAACTTACCAGAGATGCTTTGGTGCCTTCGGGAACT
CTGAGACAGGTGCTGCATGGCTGTCGTCAGCTCCTGTTGTGAAATGTTGGGTTAAG-TCC
CGCAACGAGCGCAACCCTTATCCTTGTTTGCCAGCGAGTAATGTCGGGAACTCCAGGGAG
-ACTGCCGGTGATAAACCGGA--GGAAGGTGGGGACGACGTCAAGTCATCATGGCCCTTA
CGAGTAGGGCTACACACGTGCTACAATGGCGCATACAGAGGGCA-GCC-AACTCGCG-AG
AGTGAGCGAATCCCAAAAAGTGCGTCGTAGTCCGGATTGGAGTCTGCAACTCGACTCCAT
GAAGTCGGAATCGCTAGTAATCGTAGATCAGAATGCTACGGTGAATACGTTCCCGGGCCT
TGTACACACCGCCCGTCACACCATGGGAGTGGGCTGCAAAAGAAGTGGGTAGTTTAACCT
TC----------------GGG-AGGAC-GCTCACNNNNNNNNNNNNNNNNNNNNNNNNNN
NNNNNNNNNNNNNNNNNNNNNNNNNNNNNNNNNNNNNNNNNNNNNNNNNNNNNNNNNNNN
NNN
>Vibrio_sp_MZ901309
NNNNNNNNNNNNNNNNNNNNNNNNNNNNNNNNNNNNNNNNNNNNNNNNNNNNNNNNNNNN
NNNNNNNNNNNNNNNNNNNNNNNNNNNNNNNNNNNNNNNNTCCT-T-CGGGTGCGTTAAT
----GGGCGT-CGAGCGGCGGACGGGTGAGTAATGCCTAGGAAATTGCCTTGATGTGGGG
GATAACCA-TTGGAAACGATGGCTAATACCGCATAATG-CC---------------TAC-
--------------GGGCCAAAGAGGGGGA--CC-TTCGGGCCTCTCGCGTCA-AGATAT
GCCTAGGT-GGGATTAGCTAGTTGGTGAGGTAATGGCTCACCAGGGCGACGATCCCTAGC
TGGTCTGAGAGGATGATCACCCACACTGGAACTGACACACGGTCCACACTCCTACGGGAG
GCAGCAGTGGGGAATATTGCACAATGGGCGAAAGCCTGATGCAGCCATGCCGCGTG-TAT
GAAGAAGG--CCTTCGGGTTGTAAAGTACTTTCAGTTGT-GAGGAAGGGGGTAGCGTTAA
TAGCG-CTATCTC--TTGACGTTAACAACAGAAGAAGCACCGG-CTAACT-CCGTGCCAG
CAGCCGCGGTAATA-CGGAGGGTGC-GAGCGTTAATCGG-AATTACTGGGCGTAAAGCGC
ATGCAGGT-GGTTCATTAAGTCAGATGTGAAAGCCCGGGGCTCAACCTCGGAACTGCATT
TGAAACTGGTGAACTAGAGTACTGTAGA-GGGGGGTAG-AATTTCAGGTGTAGCGGTGAA
AT-GCGTAGAGATCTGAAGGAATACCAGT-GGCG-AAGGCGGCCCCCTGGACAGATACTG
ACACTC-AGATGCG-AAAGCGTGGGGAG-CAAACAGGATTAGATA-CCCT-GGTAGTCCA
CGCCGTAAACGATGTCTACTT-GGAGGTTGTGGCCTTGAGCCGT-GGCTTTCGGAGCTAA
C-GCGTTAAGTAGACCGCCT-GGGGAGTACGGTCGC-AAG-ATTAAAACTCAAATGAATT
GA--CGGGGGCCCGCACAAGCGGTGGAGCATGTGGTTTAATTCGATGCAACGCGAAGAAC
C-TTACCTACTCTTGACATCCAGAGAAGCCAGCGGAGACGCAGGTGTGCCTTCGGGAGCT
CTGAGACAGGTGCTGCATGGCTGTCGTCAGCTCGTGTTGTGAAATGTTGGGTTAAG-TCC
CGCAACGAGCGCAACCCTTATCCTTGTTTGCCAGCGAGTAATGTCGGGAACTCCAGGGAG
-ACTGCCGGTGATAAACCGGA--GGAAGGTGGGGACGACGTCAAGTCATCATGGCCCTTA
CGAGTAGGGCTACACACGTGCTACAATGGCGCATACAGAGGGCA-GCA-AGCTAGCG-AT
AGTGAGCGAATCCCAAAAAGTGCGTCGTAGTCCGGATTGGAGTCTGCAACTCGACTCCAT
GAAGTCGGAATCGCTAGTAATCGTGAATCAGAATGTCACGGTGAATACGTTCCCGGGCCT
TGTACACACCGCCCGTCACACCATGGGAGTGGGCTGCAAAAGAAGTGGGTAGTTTNNNNN
NNNNNNNNNNNNNNNNNNNNNNNNNNNNNNNNNNNNNNNNNNNNNNNNNNNNNNNNNNNN
NNNNNNNNNNNNNNNNNNNNNNNNNNNNNNNNNNNNNNNNNNNNNNNNNNNNNNNNNNNN
NNN
>Vibrio_sp_OK037007
NNNNNNNNNNNNNNNNNNNNNNNNNNNNNNNNNNNNNNNNNNNNNNNNNNNNNNNNNNNN
NNNNNNNNNAGTCGAGCGGAA------CGACACTAAC-AATCCT-T-CGGGTGCGTTAAT
----GGGCGT-CGAGCGGCGGACGGGTGAGTAATGCCTAGGAAATTGCCTTGATGTGGGG
GATAACCA-TTGGAAACGATGGCTAATACCGCATAATG-CC---------------TAC-
--------------GGGCCAAAGAGGGGGA--CC-TTCGGGCCTCTCGCGTCA-AGATAT
GCCTAGGT-GGGATTAGCTAGTTGGTGAGGTAATGGCTCACCAAGGCGACGATCCCTAGC
TGGTCTGAGAGGATGATCAGCCACACTGGAACTGAGACACGGTCCAGACTCCTACGGGAG
GCAGCAGTGGGGAATATTGCACAATGGGCGAAAGCCTGATGCAGCCATGCCGCGTG-TAT
GAAGAAGG--CCTTCGGGTTGTAAAGTACTTTCAGTTGT-GAGGAAGGGGGTAGTGTTAA
TAGCG-CTATCTC--TTGACGTTAGCAACAGAAGAAGCACCGG-CTAACT-CCGTGCCAG
CAGCCGCGGTAATA-CGGAGGGTGC-GAGCGTTAATCGG-AATTACTGGGCGTAAAGCGC
ATGCAGGT-GGTTCATTAAGTCAGATGTGAAAGCCCGGGGCTCAACCTCGGAACTGCATT
TGAAACTGGTGAACTAGAGTACTGTAGA-GGGGGGTAG-AATTTCAGGTGTAGCGGTGAA
AT-GCGTAGAGATCTGAAGGAATACCAGT-GGCG-AAGGCGGCCCCCTGGACAGATACTG
ACACTC-AGATGCG-AAAGCGTGGGGAG-CAAACAGGATTAGATA-CCCT-GGTAGTCCA
CGCCGTAAACGATGTCTACTT-GGAGGTTGTGGCCTTGAGCCGT-GGCTTTCGGAGCTAA
C-GCGTTAAGTAGACCGCCT-GGGGAGTACGGTCGC-AAG-ATTAAAACTCAAATGAATT
GA--CGGGGGCCCGCACAAGCGGTGGAGCATGTGGTTTAATTCGATGCAACGCGAAGAAC
C-TTACCTACTCTTGACATCCAGAGAACCCAGCGGAGACGCAGGTGTGCCTTCGGGAGCT
CTGAAACAGGTGCTGCATGGCTGTCGTCAGCTCGTGTTGTGAAATGTTGGGTTAAG-TCC
CGCAACGAGCGCAACCCTTATCCTTGTTTGCCAGCGAGTAATGTCGGGAACTCCAGGGAG
-ACTGCCGGTGATAAACCGGA--GGAAGGTGGGGACGACGTCAAGTCATCATGGCCCTTA
CGAGTAGGGCTACACACGTGCTACAATGGCGCATACAGAGGGCA-GCA-AGCTAGCG-AT
AGTGAGCGAATCCCAAAAAGTGCGTCGTAGTCCGGATTGGAGTCTGCAACTCGACTCCAT
GAAGTCGGAATCGCTAGTAATCGTGAATCAGAATGTCACGGTGAATACGTTCCCGGGCCT
TGTACACACCGCCCGTCACACCATGGGAGTGGGCTGCAAAAGAAGTGGGTAGTTTAACCT
TC---------------GGGG-AGGAC-GCTCNNNNNNNNNNNNNNNNNNNNNNNNNNNN
NNNNNNNNNNNNNNNNNNNNNNNNNNNNNNNNNNNNNNNNNNNNNNNNNNNNNNNNNNNN
NNN
>Vibrio_sp_OK036808
NNNNNNNNNNNNNNNNNNNNNNNNNNNNNNNNNNNNNNNNNNNNNNNNNNNNNNNNNNNN
NNNNNNNNNNNNNNNNNNNNNNNNNNNNNNNNNNNNNNNNNNNNNNNNNNNNNNNNNNNN
NNNNCGGCGT-CGAGCGGCGGACGGGTGAGTAATGCCTAAGAAATTGCCCTGATGTGGGG
GATAACCA-TTGGAAACGATGGCTAATACCGCATAATGTCC---------------TAC-
--------------GGGCCAAAGAGGGGGA--CC-TTCGGGCCTCTCGCGTCA-AGATAT
GCCTAGGT-GGGATTAGCTAGTTGGTGAGGTAATGGCTCACCAAGGCGACGATCCCTAGC
TGGTCTGAGAGGATGATCACCCACACTGGAACTGACACACGGTCCACACTCCTACGGGAG
GCAGCAGTGGGGAATATTGCACAATGGGCGCAAGCCTGATGCAGCCATGCCGCGTG-TGT
GAAGAAGG--CCTTCGGGTTGTAAAGCACTTTCAGTCGT-GAGGAAGGTGGTGTAGTTAA
TAGCT-GTATTAT--TTGACGTTAGCGACAGAAGAAGCACCGG-CTAACT-CCGTGCCAG
CAGCCGCGGTAATA-CGGAGGGTGC-GAGCGTTAATCGG-AATTACTGGGCGTAAAGCGC
ATGCAGGT-GGTTTGTTAAGTCAGATGTGAAAGCCCGGGGCTCAACCTCGGAATAGCATC
TGAAACTGGCAGACTAGAGTACTGTAGA-GGGGGGTAG-AATTTCAGGTGTAGCGGTGAA
AT-GCGTAGAGATCTGAAGGAATACCGGT-GGCG-AAGGCGGCCCCCTGGACAGATACTG
ACACTC-AGATGCG-AAAGCGTGGGGAG-CAAACAGGATTAGATA-CCCT-GGTAGTCCA
CGCCGTAAACGATGTCTACTT-GGAGGTTGTGGCCTTGAGCCGT-GGCTTTCGGAGCTAA
C-GCGTTAAGTAGACCGCCT-GGGGAGTACGGTCGC-AAG-ATTAAAACTCAAATGAATT
GA--CGGGGGCCCGCACAAGCGGTGGAGCATGTGGTTTAATTCGATGCAACGCGAAGAAC
C-TTACCTACTCTTGACATCCAGAGAACTTTCCAGAGATGGATTGGTGCCTTCGGGAACT
CTGAGACAGGTGCTGCATGGCTGTCGTCAGCTCGTGTTGTGAAATGTTGGGTTAAG-TCC
CGCAACGAGCGCAACCCTTATCCTTGTTTGCCAGCGAGTAATGTCGGGAACTCCAGGGAG
-ACTGCCGGTGATAAACCGGA--GGAAGGTGGGGACGACGTCAAGTCATCATGGCCCTTA
CGAGTAGGGCTACACACGTGCTACAATGGCGCATACAGAGGGCA-GCA-AGCTAGCG-AT
AGTGAGCGAATCCCAAAAAGTGCGTCGTAGTCCGGATTGGAGTCTGCAACTCGACTCCAT
GAAGTCGGAATCGCTAGTAATCGTGGATCAGAATGCCACGGTGAATACGTTCCCGGGCCT
TGTACACACCGCCCGTCACACCATGGGAGTGGGCTGCAAAAGAAGTAGGTAGTTTAACNN
NNNNNNNNNNNNNNNNNNNNNNNNNNNNNNNNNNNNNNNNNNNNNNNNNNNNNNNNNNNN
NNNNNNNNNNNNNNNNNNNNNNNNNNNNNNNNNNNNNNNNNNNNNNNNNNNNNNNNNNNN
NNN
>Vibrio_aerogenes__FG1__AF124055
NNNNNNNNNNNNNNNNNNNNNNNNNNNNNNNNNNNNNNNNNNNNNNNNNNNNNNNNNNAA
CACATGCA-AGTCGGGCGGAAACG---AAAGAAAGCTTGCTTTC-T--------------
----TGGCGT-CGAGCGGCGGACGGGTGAGTAATGCCTGGGAAATTGCCCTGATGTGGGG
GATAACCA-TTGGAAACGATGGCTAATACCGCATAACG-TC---------------TAC-
--------------GGACCAAAGAGGGGGA--CC-TTCGGGCCTCTCGCGTCG-GGATAT
GCCCAGGT-GGGATTAGCTTGTTGGTGAGGTAAGGGCTCACCAAGGCGACGATCCCTAGC
TGGTCTGAGAGGATGATCAGCCACACTGGAACTGAGACACGGTCCAGACTCCTACGGGAG
GCAGCAGTGGGGAATATTGCACAATGGGCGCAAGCCTGATGCAGCCATGCCGCGTG-TAT
GAAGAAGG--CCTTCGGGTTGTAAAGTACTTTCAGCAGT-GAGGAAGGTGGTGTATTTAA
TACGT-GCATCAT--TTGACGTTAGCTGCAGAAGAAGCACCGG-CTAACT-CCGTGCCAG
CAGCCGCGGTAATA-CGGAGGGTGC-GAGCGTTAATCGG---------------------
-------T-GGATGATTAAGTCAGATGTGAAAGCCCGGGGCTTAACCCCGGAACAGCATT
TGAAACTGGTCATCTAGAGTACTGTAGA-GGGGGGTAG-AATTTCAGGTGTAGCGGTGAA
AT-GCGTAGAGATCTGAAGGAATACCGGT-GGCG-AAGGCGGCCCCCTGGACAGATACTG
ACACTC-AGATGCG-AAAGCGTGGGGAG-CAAACAGGATTAGATA-CCCT-GGTAGTCCA
CGCCGTAAACGATGTCTACTT-GGAGGTTGTGGCCTTGAGCCGT-GGCTTTCGGAGCTAA
C-GCGTTAAGTAGACCGCCT-GGGGAGTACGGTCGC-AAG-ATTAAAACTCAAATGAATT
GA--CGGGGGCCCGCACAAGCGGTGGAGCATGTGGTTTAATTCGATGCAACGCGAAGAAC
C-TTACCTACTCTTGACATCCAGAGAATTTTCCAGAGATGGATTAGTGCCTTCGGGAGCT
CTGAGACAGGTGCTGCATGGCTGTCGTCAGCTCGTGTTGTGAAATGTTGGGTTAAG-TCC
CGCAACGAGCGCAACCCTTATCCTTGATTGCCAGCACTTCGGGT-GGGAACTTCAGGGAG
-ACTGCCGGTGATAAACCGGA--GGAAGGTGGGGACGACGT-AAGTCATCATGGCCCTTA
CGAGTAGGGCTACACACGTGCTACAATGGCGGATACAGAGGGCA-GCT-AACTTGCG-AG
AGTGTGCGAATCCCAAAAAGTCCGTCGTAGTCCGGATTGGAGTCTGCAACTCGACTCCAT
GAAGTCGGAATCGCTAGTAATCGTAGATCAGAATGCTACGGTGAATACGTTCCCGGGCCT
TGTACACACCGCCCGTCACACCATGGGAGTGGGCTGCNNNNNNNNNNNNNNNNNNNNNNN
NNNNNNNNNNNNNNNNNNNNNNNNNNNNNNNNNNNNNNNNNNNNNNNNNNNNNNNNNNNN
NNNNNNNNNNNNNNNNNNNNNNNNNNNNNNNNNNNNNNNNNNNNNNNNNNNNNNNNNNNN
NNN
>Vibrio_aestivus__M22__HE613734
NNNNNNNNNNNNNNNNNNNNNNNNNNNNNNNNNNNNNNNNNNNNNNNNNNNNNNNNNNNN
NNNNNNGC-AGTCGAGCGGAAA-----CGACTTAACTGAACCTT---CGGGGAACGTTAA
----GGGCGT-CGAGCGGCGGACGGGTGAGTAATGCCTAGGAAGTTGCCCAGTAGAGGGG
GATAACCA-TTGGAAACGATGGCTAATACCGCATAACC-TC---------------TTC-
--------------GGAGCAAAGCAGGGGA--CC-TTCGGGCCTTGCGCTATT-GGATAC
GCCTAGGT-GGGATTAGCTAGTTGGTGAGGTAAGGGCTCACCAAGGCAACGATCCCTAGC
TGGTCTGAGAGGATGATCAGCCACACTGGAACTGAGACACGGTCCAGACTCCTACGGGAG
GCAGCAGTGGGGAATATTGCACAATGGGCGAAAGCCTGATGCAGCCATGCCGCGTG-TGT
GAAGAAGG--CCTTCGGGTTGTAAAGCACTTTCAGCAGT-GAGGAAGATGGTAAGATTAA
TACTC-TTATCAT--TTGACGTTAGCTGCAGAAGAAGCACCGG-CTAACT-CCGTGCCAG
CAGCCGCGGTAATA-CGGAGGGTGC-GAGCGTTAATCGG-AATTACTGGGCGTAAAGCGC
ATGCAGGT-GGTGAATTAAGTCAGATGTGAAAGCCCGGGGCTCAACCTCGGAATTGCATT
TGAAACTGATTCACTAGAGTACTGTAGA-GGGGGGTAG-AATTTCAGGTGTAGCGGTGAA
AT-GCGTAGAGATCTGAAGGAATACCAGT-GGCG-AAGGCGGCCCCCTGGACAGATACTG
ACACTC-AGATGCG-AAAGCGTGGGGAG-CAAACAGGATTAGATA-CCCT-GGTAGTCCA
CGCCGTAAACGATGTCTACTT-GGAGGTTGTGGCCTTGAGCCGT-GGCTTTCGGAGCTAA
C-GCGTTAAGTAGACCGCCT-GGGGAGTACGGTCGC-AAG-ATTAAAACTCAAATGAATT
GA--CGGGGGCCCGCACAAGCGGTGGAGCATGTGGTTTAATTCGATGCAACGCGAAGAAC
C-TTACCTACTCTTGACATCCAGAGAACTTAGCAGAGATGCTTTGGTGCCTTCGGGAACT
CTGAGACAGGTGCTGCATGGCTGTCGTCAGCTCGTGTTGTGAAATGTTGGGTTAAG-TCC
CGCAACGAGCGCAACCCTTATCCTTGTTTGCCAGCACTTCGGGT-GGGAACTCCAGGGAG
-ACTGCCGGTGATAAACCGGA--GGAAGGTGGGGACGACGTCAAGTCATCATGGCCCTTA
CGAGTAGGGCTACACACGTGCTACAATGGCGCATACAGAGGGCG-GCC-AACCAGCG-AT
GGTGAGCGAATCCCAAAAAGTGCGTCGTAGTCCGGATTGGAGTCTGCAACTCGACTCCAT
GAAGTCGGAATCGCTAGTAATCGTAGATCAGAATGCTACGGTGAATACGTTCCCGGGCCT
TGTACACACCGCCCGTCACACCATGGGAGTGGGCTGCAAAAGAAGTGGGTAGTTTAACCT
TC----------------GGG-AGGAC-GCTCACCACTTTGTGGTTCATGA-CTGGGGTG
AAGTCGT-AACAAGGTAGCCNNNNNNNNNNNNNNNNNNNNNNNNNNNNNNNNNNNNNNNN
NNN
>Vibrio_aestuarianus_subsp._cardii__12/122_3T3__MK307684
NNNNNNNNNNNNNNNNNNNNNNNNNNNNNNNNNNNNNNNNNNNNNNNNNNNNNNNNNNNN
NNNNNNNNNNNNNNNNNNNNNNNNNNNNNNNNNNNNNNNNNNNNNNNNNNNNNNNNNNNN
NNNNNNNTGA-CGAGCGGCGGACGGGTGAGTAATGCCTAGGAAATTGCCCTGATGTGGGG
GATAACCA-TTGGAAACGATGGCTAATACCGCATGATG-CC---------------TAC-
--------------GGGCCAAAGAGGGGGA--CC-TTCGGGCCTCTCGCGTCA-GGATAT
GCCTAGGT-GGGATTAGCTAGTTGGTGAGGTAATGGCTCACCAAGGCGACGATCCCTAGC
TGGTCTGAGAGGATGATCAGCCACACTGGAACTGAGACACGGTCCAGACTCCTACGGGAG
GCAGCAGTGGGGAATATTGCACAATGGGCGCAAGCCTGATGCAGCCATGCCGCGTG-TAT
GAAGAAGG--CCTTCGGGTTGTAAAGTACTTTCAGTCGT-GAGGAAGGGGGTATCGTTAA
TAGCG-GTATTCT--TTGACGTTAGCGACAGAAGAAGCACCGG-CTAACT-CCGTGCCAG
CAGCCGCGGTAATA-CGGAGGGTGC-GAGCGTTAATCGG-AATTACTGGGCGTAAAGCGC
ATGCAGGT-GGTTCGTTAAGTCAGATGTGAAAGCCCGGGGCTCAACCTCGGAACTGCATT
TGAAACTGGCGGACTAGAGTACTGTAGA-GGGGGGTAG-AATTTCAGGTGTAGCGGTGAA
AT-GCGTAGAGATCTGAAGGAATACCGGT-GGCG-AAGGCGGCCCCCTGGACAGATACTG
ACACTC-AGATGCG-AAAGCGTGGGGAG-CAAACAGGATTAGATA-CCCT-GGTAGTCCA
CGCCGTAAACGATGTCTACTT-GGAGGTTGTGGCCTTGAGCCGT-GGCTTTCGGAGCTAA
C-GCGTTAAGTAGACCGCCT-GGGGAGTACGGTCGC-AAG-ATTAAAACTCAAATGAATT
GA--CGGGGGCCCGCACAAGCGGTGGAGCATGTGGTTTAATTCGATGCAACGCGAAGAAC
C-TTACCTACTCTTGACATCCAGAGAATCCAGCGGAGACGCAGGAGTGCCTTCGGGAGCT
CTGAGACAGGTGCTGCATGGCTGTCGTCAGCTCGTGTTGTGAAATGTTGGGTTAAG-TCC
CGCAACGAGCGCAACCCTTATCCTTGTTTGCCAGCGAGTAATGTCGGGAACTCCAGGGAG
-ACTGCCGGTGATAAACCGGA--GGAAGGTGGGGACGACGTCAAGTCATCATGGCCCTTA
CGAGTAGGGCTACACACGTGCTACAATGGCGCATACAGAGGGCA-GCC-AACTTGCG-AA
AGTGAGCGAATCCCAAAAAGTGCGTCGTAGTCCGGATTGGAGTCTGCAACTCGACTCCAT
GAAGTCGGAATCGCTAGTAATCGTGGATCAGAATGCCACGGTGAATACGTTCCCGGGCCT
TGTACACACCGCCCGTCACACCATGGGAGTGGGCTGCAAAAGAAGTGNNNNNNNNNNNNN
NNNNNNNNNNNNNNNNNNNNNNNNNNNNNNNNNNNNNNNNNNNNNNNNNNNNNNNNNNNN
NNNNNNNNNNNNNNNNNNNNNNNNNNNNNNNNNNNNNNNNNNNNNNNNNNNNNNNNNNNN
NNN
>Vibrio_aestuarianus_subsp._francensis__02/041__AJ845017
NNNNNNNNNNNNNAGAGTTTGA-TCATGGGCTCAGATTGAAC-GCTGGCGGCAGGCCTAA
CACATGCA-AGTCGAGCGGTAACA--TTTCAAAAGCT-TGCTTT-T-GAAG---------
------ATGA-CGAGCGGCGGACGGGTGAGTAATGCCTAGGAAATTGCCCTGATGTGGGG
GATAACCA-TTGGAAACGATGGCTAATACCGCATGATG-CC---------------TAC-
--------------GGGCCAAAGAGGGGGA--CC-TTCGGGCCTCTCGCGTCA-GGATAT
GCCTAGGT-GGGATTAGCTAGTTGGTGAGGTAATGGCTCACCAAGGCGACGTTCCCTAGC
TGGTCTGAGAGGATGATCAGCCACACTGGAACTGAGACACGGTCCAGACTCCTACGGGAG
GCAGCAGTGGGGAATATTGCACAATGGGCGCAAGCCTGATGCAGCCATGCCGCGTG-TAT
GAAGAAGG--CCTTCGGGTTGTAAAGTACTTTCAGTCGT-GAGGAAGGTGGTGTTGTTAA
TAGCA-GCATCAT--TTGACGTTAGCGACAGAAGAAGCACCGG-CTAACT-CCGTGCCAG
CAGCCGCGGTAATA-CGGAGGGTGC-GAGCGTTAATCGG-AATTACTGGGCGTAAAGCGC
WTGCAGGT-GGTTCGTTAAGTCAGATGTGAAAGCCCGGGGCTCAACCTCGGAACTGCATT
TGAAACTGGCGGACTAGAGTACTGTAGA-GGGGGGTAG-AATTTCAGGTGTAGCGGTGAA
AT-GCGTAGAGATCTGAAGGAATACCGGT-GGCGAAAGGCGGCCCCCTGGACAGATACTG
ACACTC-AGATGCG-AAAGCGTGGGGAG-CAAACAGGATTAGATA-CCCT-GGTAGTCCA
CGCCGTAAACGATGTCTACTT-GGAGGTTGTGGCCTTGAGCCGT-GGCTTTCGGAGCTAA
C-GCGTTAAGTAGACCGCCTGGGGGAGTACGGTCGC-AAG-ATTAAAACTCAAATGAATT
GA--CGGGGGCCCGCACAAGCGGTGGAGCATGTGGTTTAATTCGATGCAACGCGAAGAAC
C-TTACCTACTCTTGACATCCAGAGAATCCAGCGGAGACGCAGGAGTGCCTTCGGGAGCT
CTGAGACAGGTGCTGCATGGCTGTCGTCAGCTCGTGTTGTGAAATGTTGGGTTAAG-TCC
CGCAACGAGCGCAACCCTTATCCTTGTTTGCCAGCGAGTAATGTCGGGAACTCCAGGGAG
-ACTGCCGGTGATAAACCGGA--GGAAGGTGGGGACGACGTCAAGTCATCATGGCCCTTA
CGAGTAGGGCTACACACGTGCTACAATGGCGCATACAGAGGGCA-GCC-AACTTGCG-AA
AGTGAGCGAATCCCAAAAAGTGCGTCGTAGTCCGAATTGGAGTCTGCAACTCGACTCCAT
GAAGTCGGAATCGCTAGTAATCGTGGATCAGAATGCCACGGTGAATACGTTCCCGGGCCT
TGTACACACCGCCCGTCACACCATGGGAGTGGGCTGCAAAAGAAGTGGGTAGTTTAACCT
TTC--------------GGGG-AGGAC-GCTCACCACTTTGTGGTTCATGANCTGGGGTG
AAGTCGT-AACAAGGTAACCANNNNNNNNNNNNNNNNNNNNNNNNNNNNNNNNNNNNNNN
NNN
>Vibrio_aestuarianus__NBRC_15629__AB680915
NNNNNNNNNNNNNNNNNNNNNNNNNNNNNNNNNNNATTGAAC-GCTGGCGGCAGGCCTAA
CACATGCA-AGTCGAGCGGTAACA--TTTCAAAAGCT-TGCTTT-T-GAAG---------
------ATGA-CGAGCGGCGGACGGGTGAGTAATGCCTAGGAAATTGCCCTGATGTGGGG
GATAACCA-TTGGAAACGATGGCTAATACCGCATGATG-CC---------------TAC-
--------------GGGCCAAAGAGGGGGA--CC-TTCGGGCCTCTCGCGTCA-GGATAT
GCCTAGGT-GGGATTAGCTAGTTGGTGAGGTAATGGCTCACCAAGGCGACGATCCCTAGC
TGGTCTGAGAGGATGATCAGCCACACTGGAACTGAGACACGGTCCAGACTCCTACGGGAG
GCAGCAGTGGGGAATATTGCACAATGGGCGCAAGCCTGATGCAGCCATGCCGCGTG-TAT
GAAGAAGG--CCTTCGGGTTGTAAAGTACTTTCAGTCGT-GAGGAAGGGGGTATCGTTAA
TAGCG-GTATTCT--TTGACGTTAGCGACAGAAGAAGCACCGG-CTAACT-CCGTGCCAG
CAGCCGCGGTAATA-CGGAGGGTGC-GAGCGTTAATCGG-AATTACTGGGCGTAAAGCGC
ATGCAGGT-GGTTCGTTAAGTCAGATGTGAAAGCCCGGGGCTCAACCTCGGAACTGCATT
TGAAACTGGCGGACTAGAGTACTGTAGA-GGGGGGTAG-AATTTCAGGTGTAGCGGTGAA
AT-GCGTAGAGATCTGAAGGAATACCGGT-GGCG-AAGGCGGCCCCCTGGACAGATACTG
ACACTC-AGATGCG-AAAGCGTGGGGAG-CAAACAGGATTAGATA-CCCT-GGTAGTCCA
CGCCGTAAACGATGTCTACTT-GGAGGTTGTGGCCTTGAGCCGT-GGCTTTCGGAGCTAA
C-GCGTTAAGTAGACCGCCT-GGGGAGTACGGTCGC-AAG-ATTAAAACTCAAATGAATT
GA--CGGGGGCCCGCACAAGCGGTGGAGCATGTGGTTTAATTCGATGCAACGCGAAGAAC
C-TTACCTACTCTTGACATCCAGAGAATCCAGCGGAGACGCAGGAGTGCCTTCGGGAGCT
CTGAGACAGGTGCTGCATGGCTGTCGTCAGCTCGTGTTGTGAAATGTTGGGTTAAG-TCC
CGCAACGAGCGCAACCCTTATCCTTGTTTGCCAGCGAGTAATGTCGGGAACTCCAGGGAG
-ACTGCCGGTGATAAACCGGA--GGAAGGTGGGGACGACGTCAAGTCATCATGGCCCTTA
CGAGTAGGGCTACACACGTGCTACAATGGCGCATACAGAGGGCA-GCC-AACTTGCG-AA
AGTGAGCGAATCCCAAAAAGTGCGTCGTAGTCCGGATTGGAGTCTGCAACTCGACTCCAT
GAAGTCGGAATCGCTAGTAATCGTGGATCAGAATGCCACGGTGAATACGTTCCCGGGCCT
TGTACACACCGCCCGTCACACCATGGGAGTGGGCTGCAAAAGAAGTGGGTAGTTTAACCT
TTC--------------GGGG-AGGAC-GCTCACCACTTTGTGGTTCATGA-CTGGGGTG
AAGNNNNNNNNNNNNNNNNNNNNNNNNNNNNNNNNNNNNNNNNNNNNNNNNNNNNNNNNN
NNN
>Vibrio_agarilyticus__SM6__MN559957
NNNNNTCGATT--AGAGTTTGA-TCCTG-GCTCAGATTGAAC-GCTGGCGGCAGGCCTAA
CACATGCA-AGTCGAGCGGTAACA--TTTCAAAAGCTTGCTTTT----------------
--GAAGATGA-CGAGCGGCGGACGGGTGAGTAATGCCTAGGAAATTGCCTTGATGTGGGG
GATAACCA-TTGGAAACGATGACTAATACCGCATAATG-CC---------------TTT-
--------------GGGCCAAAGAGGGGGA--CC-TTCGGGCCTCTCGCGTCA-AGATAT
GCCTAGGT-GGGATTAGCTAGTTGGTGAGGTGAGGGCTCACCAAGGCGACGATCCCTAGC
TGGTCTGAGAGGATGATCAGCCACACTGGAACTGAGACACGGTCCAGACTCCTACGGGAG
GCAGCAGTGGGGAATATTGCACAATGGGCGCAAGCCTGATGCAGCCACGCCGCGTG-TGT
GAAGAAGG--CCTTCGGGTTGTAAAGCACTTTCAGTCGT-GAGGAAGGTGGTGTCGTTAA
TAGCG-GCATCAT--TTGACGTTAGCGACAGAAGAAGCACCGG-CTAACT-CCGTGCCAG
CAGCCGCGGTAATA-CGGAGGGTGC-GAGCGTTAATCGG-AATTACTGGGCGTAAAGCGC
ATGCAGGT-GGTTTGTTAAGTCAGATGTGAAAGCCCAGGGCTCAACCTTGGAATAGCATT
TGAAACTGGCAAGCTAGAGTACTGTAGA-GGGGGGTAG-AATTTCAGGTGTAGCGGTGAA
AT-GCGTAGAGATCTGAAGGAATACCGGT-GGCG-AAGGCGGCCCCCTGGACAGATACTG
ACACTC-AGATGCG-AAAGCGTGGGGAG-CAAACAGGATTAGATA-CCCT-GGTAGTCCA
CGCCGTAAACGATGTCTACTT-GGAGGTTGTGGCCTTAAGCCGT-GGCTTTCGGAGCTAA
C-GCGTTAAGTAGACCGCCT-GGGGAGTACGGTCGC-AAG-ATTAAAACTCAAATGAATT
GA--CGGGGGCCCGCACAAGCGGTGGAGCATGTGGTTTAATTCGATGCAACGCGAAGAAC
C-TTACCTACTCTTGACATCTACAGAATCTTGCGGAGACGCGAGAGTGCCTTCGGGAACT
GTAAGACAGGTGCTGCATGGCTGTCGTCAGCTCGTGTTGTGAAATGTTGGGTTAAG-TCC
CGCAACGAGCGCAACCCTTATCCTTGTTTGCCAGCGAGTAATGTCGGGAACTCCAGGGAG
-ACTGCCGGTGATAAACCGGA--GGAAGGTGGGGACGACGTCAAGTCATCATGGCCCTTA
CGAGTAGGGCTACACACGTGCTACAATGGCGCATACAGAGGGCG-GCC-AACTTGCG-AG
AGTGAGCGAATCCCAAAAAGTGCGTCGTAGTCCGGACCGGAGTCTGCAACTCGACTCCGT
GAAGTCGGAATCGCTAGTAATCGTGGATCAGAATGCCACGGTGAATACGTTCCCGGGCCT
TGTACACACCGCCCGTCACACCATGGGAGTGGGCTGCAAAAGAAGTGGGTAGTTTAACCT
TC----------------GGG-AGGAC-GCTCACCACTTTGTGGTTCATGA-CTGGGGTG
AAGTCGT-AACAAGGTAACCANNNNNNNNNNNNNNNNNNNNNNNNNNNNNNNNNNNNNNN
NNN
>Vibrio_agarivorans__289__AJ310647
NNNNNNNNNNNNNNNNNTTGAT-TCATG-GCTCAGATTGAAC-GCTGGCGGCAGGCCTAA
CACATGCA-AGTCGAGCGGAAA-----CGACTTAACT-GAACCT-T-CGGGGAACGTTAA
----GGGCGT-CGAGCGGCGGACGGGTGAGTAATGCCTGGGAATATGCCTTGATGTGGGG
GATAACTA-TTGGAAACGATAGCTAATACCGCATAATG-CT---------------TTC-
--------------GGGCCAAAGAGGGGGA--CC-TTCGGGCCTCTCGCGTCA-AGATTA
GCCCAGGT-GGGATTAGCTAGTTGGTGAGGTAAAGGCTCACCAAGGCGACGATCCCTAGC
TGGTCTGAGAGGATGATCAGCCACACTGGAACTGAGACACGGTCCAGACTCCTACGGGAG
GCAGCAGTGGGGAATATTGCACAATGGGCGCAAGCCTGATGCAGCCATGCCGCGTG-TGT
GAAGAAGG--CCTTCGGGTTGTAAAGCACTTTCAGTCGT-GAGGAAGGTAGTGTAGTTAA
TAGCT-GCATTAT--TTGACGTTAGCGACAGAAGAAGCACCGG-CTAACT-CCGTGCCAG
CAGCCGCGGTAATA-CGGAGGGTGC-GAGCGTTAATCGG-AATTACTGGGCGTAAAGCGC
ATGCAGGT-GGGTGATTAAGTCAGATGTGAAAGCCCGGGGCTCAACCTCGGAACAGCATT
TGAAACTGGTCACCTAGAGTACTGTAGA-GGGGGGTAG-AATTTCAGGTGTAGCGGTGAA
AT-GCGTAGAGATCTGAAGGAATACCAGT-GGCG-AAGGCGGCCCCCTGGACAGATACTG
ACACTC-AGATGCG-AAAGCGTGGGGAG-CAAACAGGATTAGATA-CCCT-GGTAGTCCA
CGCCGTAAACGATGTCTACTT-GGAGGTTGTGGCCTTGAGCCGT-GGCTTTCGGAGCTAA
C-GCGTTAAGTAGACCGCCT-GGGGAGTACGGTCGC-AAG-ATTAAAACTCAAATGAATT
GA--CGGGGGCCCGCACAAGCGGTGGAGCATGTGGTTTAATTCGATGCAACGCGAAGAAC
C-TTACCTACTCTTGACATCCAGAGAACTTAGCAGAGATGCTTTGGTGCCTTCGGGAACT
CTGAGACAGGTGCTGCATGGCTGTCGTCAGCTCGTGTTGTGAAATGTTGGGTTAAG-TCC
CGCAACGAGCGCAACCCTTATCCTTGTTTGCCAGCGAGTAATGTCGGGAACTCCAGGGAG
-ACTGCCGGTGATAAACCGGA--GGAAGGTGGGGACGACGTCAAGTCATCATGGCCCTTA
CGAGTAGGGCTACACACGTGCTACAATGGCGCATACAGAGGGCA-GCA-AGCTAGCG-AT
AGTGAGCGAATCCCAAAAAGTGCGTCGTAGTCCGGATTGGAGTCTGCAACTCGACTCCAT
GAAGTCGGAATCGCTAGTAATCGTAGATCAGAATGCTACGGTGAATACGTTCCCGGGCCT
TGTACACACCGCCCGTCACACCATGGGAGTGGGCTGCAAAAGAAGTGGGTAGTTTAACCT
TC----------------GGG-AGGAC-GCTCACCACTTTGTGGTTCATGA-CTGGGGTG
AAGTCGT-AACAAGGTAGCCCTAGGGGAACCTGGGGCTGGATCACCTCCTTTNNNNNNNN
NNN
>Vibrio_albus__E4404__KY458806
NNNNNNNNNNNNNNNNNNNNNNNNNNNNNNNNNNNATTGAAC-GCTGGCGGCAGGCCTAA
CACATGCA-AGTCGGGCGGAAA-----CGATATCAAC-AATCCT-T-CGGGTACGTTGAT
----AGGCGT-CGAGCGGCGGACGGGTGAGTAATGCTTAGGAAGTTGCCCTAATGAGGGG
GATAACCA-TTGGAAACGATGGCTAATACCGCATAATA-CC---------------TTT-
--------------GGGTCAAAGCAGGGGA--TC-TTCGGACCTTGCGCATTG-GGATAC
GCCTAAGT-GAGATTAGCTAGTTGGTGAGGTAAAGGCTCACCAAGGCGACGATCTCTAGC
TGGTCTGAGAGGATGATCAGCCACACTGGAACTGAGACACGGTCCAGACTCCTACGGGAG
GCAGCAGTGGGGAATATTGCACAATGGGCGCAAGCCTGATGCAGCCATGCCGCGTG-TAT
GAAGAAGG--CCTTCGGGTTGTAAAGTACTTTCAGCAGT-GAGGAAGGGGTGTAGATTAA
TACTC-TGCATCT--TTGACGTTAGCTGCAGAAGAAGCACCGG-CTAACT-CCGTGCCAG
CAGCCGCGGTAATA-CGGAGGGTGC-GAGCGTTAATCGG-AATTACTGGGCGTAAAGCGC
ATGCAGGT-GGTGAGTTAAGTCAGATGTGAAAGCCCGGGGCTCAACCTCGGAATAGCATT
TGAAACTGGCTGACTAGAGTACTGTAGA-GGGGGGTAG-AATTTCAGGTGTAGCGGTGAA
AT-GCGTAGAGATCTGAAGGAATACCGGT-GGCG-AAGGCGGCCCCCTGGACAGATACTG
ACACTC-AGATGCG-AAAGCGTGGGGAG-CAAACAGGATTAGATA-CCCT-GGTAGTCCA
CGCCGTAAACGATGTCTACTT-GGAGGTTGTTCCCTTGAGGAGT-GGCTTTCGGAGCTAA
C-GCGTTAAGTAGACCGCCT-GGGGAGTACGGTCGC-AAG-ATTAAAACTCAAATGAATT
GA--CGGGGGCCCGCACAAGCGGTGGAGCATGTGGTTTAATTCGATGCAACGCGAAGAAC
C-TTACCTACTCTTGACATCCAGAGAAGCCAGCGGAGACGCAGGCGTGCCTTCGGGAACT
CTGAGACAGGTGCTGCATGGCTGTCGTCAGCTCGTGTTGTGAAATGTTGGGTTAAG-TCC
CGCAACGAGCGCAACCCTTATCCTTGATTGCCAGCACTTCGGGT-GGGAACTTCAGGGAG
-ACTGCCGGTGATAAACCGGA--GGAAGGTGGGGACGACGTCAAGTCATCATGGCCCTTA
CGAGTAGGGCTACACACGTGCTACAATGGCGCATACAGAGGGCG-GCC-AACTTGCG-AG
AGTGAGCGAATCCCAAAAAGTGCGTCGTAGTCCGGATTGGAGTCTGCAACTCGACTCCAT
GAAGTCGGAATCGCTAGTAATCGTGGATCAGAATGCCACGGTGAATACGTTCCCGGGCCT
TGTACACACCGCCCGTCACACCATGGGAGTGGGCTGCAAAAGAAGTAGGTAGTTTAACCT
TC----------------GGG-AGAAC-GCTTACCACTTTGTGGTTCATGA-CTGGGGTG
AANNNNNNNNNNNNNNNNNNNNNNNNNNNNNNNNNNNNNNNNNNNNNNNNNNNNNNNNNN
NNN
>Vibrio_alfacsensis__CAIM_1831__JF316656
NNNNNNNNNNNNNNNNNNNNNNNNNNNNNNCTCAGATTGAAC-GCTGGCGGCAGGCCTAA
CACATGCA-AGTCGAGCGGCAG-----CGACAACATT-GAATCT-T-CGGAGGATTTGTT
----GGGCGG-CGAGCGGCGGACGGGTGAGTAATGCCTAGGAAATTGCCCTGATGTGGGG
GATAACCA-TTGGAAACGATGGCTAATACCGCATGATG-CC---------------TAC-
--------------GGGCCAAAGAGGGGGA--CC-TTCGGGCCTCTCGCGTCA-GGATAT
GCCTAGGT-GGGATTAGCTAGTTGGTGAGGTAAGGGCTCACCAAGGCGACGATCCCTAGC
TGGTCTGAGAGGATGATCAGCCACACTGGAACTGAGACACGGTCCAGACTCCTACGGGAG
GCAGCAGTGGGGAATATTGCACAATGGGCGCAAGCCTGATGCAGCCATGCCGCGTG-TGT
GAAGAAGG--CCTTCGGGTTGTAAAGCACTTTCAGTAGG-GAGGAAGGTTCATGCGTTAA
TAGCG-TATGGAT--TTGACGTTACCTACAGAAGAAGCACCGG-CTAACT-CCGTGCCAG
CAGCCGCGGTAATA-CGGAGGGTGC-GAGCGTTAATCGG-AATTACTGGGCGTAAAGCGC
ATGCAGGT-GGTTTGTTAAGTCAGATGTGAAAGCCCGGGGCTCAACCTCGGAATTGCATT
TGAAACTGGCAGACTAGAGTACTGTAGA-GGGGGGTAG-AATTTCAGGTGTAGCGGTGAA
AT-GCGTAGAGATCTGAAGGAATACCGGT-GGCG-AAGGCGGCCCCCTGGACAGATACTG
ACACTC-AGATGCG-AAAGCGTGGGGAG-CAAACAGGATTAGATA-CCCT-GGTAGTCCA
CGCCGTAAACGATGTCTACTT-GGAGGTTGTGGCCTTGAGCCGT-GGCTTTCGGAGCTAA
C-GCGTTAAGTAGACCGCCT-GGGGAGTACGGTCGC-AAG-ATTAAAACTCAAATGAATT
GA--CGGGGGCCCGCACAAGCGGTGGAGCATGTGGTTTAATTCGATGCAACGCGAAGAAC
C-TTACCTACTCTTGACATCCAGAGAAGCCAGTAGAGATACAGGTGTGCCTTCGGGAACT
CTGAGACAGGTGCTGCATGGCTGTCGTCAGCTCGTGTTGTGAAATGTTGGGTTAAG-TCC
CGCAACGAGCGCAACCCTTATCCTTGTTTGCCAGCGAGTAATGTCGGGAACTCCAGGGAG
-ACTGCCGGTGATAAACCGGA--GGAAGGTGGGGACGACGTCAAGTCATCATGGCCCTTA
CGAGTAGGGCTACACACGTGCTACAATGGCGCATACAGAGGGCA-GCC-AACTTGCG-AA
AGTGAGCGAATCCCAAAAAGTGCGTCGTAGTCCGGATTGGAGTCTGCAACTCGACTCCAT
GAAGTCGGAATCGCTAGTAATCGTGGATCAGAATGCCACGGTGAATACGTTCCCGGGCCT
TGTACACACCGCCCGTCACACCATGGGAGTGGGCTGCAAAAGAAGTAGGTAGTTTAACCT
TC---------------GGGG-AGGAC-GCTTACCACTTTGTGGTTCATGA-CTGGGGTG
AAGTCGT-AACAAGGTANNNNNNNNNNNNNNNNNNNNNNNNNNNNNNNNNNNNNNNNNNN
NNN
>Vibrio_algicola__SM1977__MN545426
NNNNNNNNNNNNNAGAGTTTGA-TCATG-GCTCAGATTGAAC-GCTGGCGGCAGGCCTAA
CACATGCA-AGTCGAGCGGTAACA----GAGATAGCTTGCTATC----------------
----TGCTGA-CGAGCGGCGGACGGGTGAGTAATGCATAGGAAGTTGCCCTGATGTGGGG
GATACCAG-TTGGAAACGACTGTTAATACCGCATAATC-TT---------------TTC-
--------------GGAGCAAAGCGGGGGA--CC-TTCGGGCCTCGCGCGTTA-GGATAC
GCCTATGT-GGGATTAGCTAGTTGGTGAGGTAATGGCTCACCAAGGCGACGATCCCTAGC
TGGTCTGAGAGGATGATCAGCCACACTGGGACTGAGACACGGCCCAGACTCCTACGGGAG
GCAGCAGTGGGGAATATTGCACAATGGGCGAAAGCCTGATGCAGCCATGCCGCGTG-TAT
GAAGAAGG--CCTTCGGGTTGTAAAGTACTTTCAGTTGT-GAGGAAGGTTGCGTAGTTAA
TAGCT-GCGTAGC--TTGACGTTAGCAACAGAAGAAGCACCGG-CTAACT-CCGTGCCAG
CAGCCGCGGTAATA-CGGAGGGTGC-GAGCGTTAATCGG-AATTACTGGGCGTAAAGCGC
ATGCAGGT-GGTTTGTTAAGTCAGATGTGAAAGCCCGGGGCTCAACCTCGGAGGT-CATT
TGAAACTGGCAAACTAGAGTACTGTAGA-GGGGGGTAG-AATTTCAGGTGTAGCGGTGAA
AT-GCGTAGAGATCTGAAGGAATACCAGT-GGCG-AAGGCGGCCCCCTGGACAGATACTG
ACACTC-AGATGCG-AAAGCGTGGGGAG-CAAACGGGATTAGATA-CCCC-GGTAGTCCA
CGCCGTAAACGATGTCTACTT-GGAGGTTGTGGCCTTGAGCCGT-GGCTTTCGGAGCTAA
C-GCGTTAAGTAGACCGCCT-GGGGAGTACGGTCGC-AAG-ATTAAAACTCAAATGAATT
GA--CGGGGGCCCGCACAAGC--TGGAGCATGTGGTTTAATTCGATGCAACGCGAAGAAC
C-TTACCTACTCTTGACATCTACAGAAGTCGGCGGAGACGCTGATGTGCCTTCGGGAACT
GTAAGACAGGTGCTGCATGGCTGTCGTCAGCTCGTGTTGTGAAATGTTGGGTTAAG-TCC
CGCAACGAGCGCAACCCTTATCCTTGTTTGCCAGCGAGTAATGTCGGGAACTCCAGGGAG
-ACTGCCGGTGATAAACCGGA--GGAAGGTGGGGACGACGTCAAGTCATCATGGCCCTTA
CGAGTAGGGCTACACACGTGCTACAATGGCGCATACAGAGGGCA-GCA-AGCTAGCG-AT
AGTGAGCGAATCCCAAAAAGTGCGTCGTAGTCCGGATTGGAGTCTGCAACTCGACTCCAT
GAAGTCGGAATCGCTAGTAATCGTGGATCAGAATGCCACGGTGAATACGTTCCCGGGCCT
TGTACACACCGCCCGTCACACCATGGGAGTGGGCTGCAAAAGAAGTAGGTAGTTTAACCT
TTC--------------GGGG-AGGAC-GCTTACCACTTTGTGGTTCATGA-CTGGGGTG
AAGTCGT-AACAAGGTAGCCNNNNNNNNNNNNNNNNNNNNNNNNNNNNNNNNNNNNNNNN
NNN
>Vibrio_alginolyticus__ATCC_17749__X56576
NNNNNNAAATTGAAGAGTTTGA-TCATG-GCTCAGATTGAAC-GCTGGCGGCAGGCCTAA
CACATGCA-AGTCGAGCGGAAA-----CGAGTTAACT-GGAACT-T---GGGAACGATAA
----CGGCGT-TGAGCGGCGGACGGGTGAGTAATGCCTAGGAAATTGCCCTGATGTGGGG
GATAACCA-TTGGAAACGATGGCTAATACCGCATAA---GC---------------TAC-
--------------GGGCCAAAGAGGGGGA--CC-TTCGGGCCTCTCGCGTCA-GGATAT
GCCTAGGT-GGGATTAGCTAGTTGGTGAGGTAAGGGCTCACCAAGGCGACGATCCCTAGC
TGGTCTGAGAGGATGATCAGCCACACTGGAACTGAGACACGGTCCAGACTCCTACGGGAG
GCAGCAGTGGGGAATATTGCACAATGGGCGCAAGCCTGATGCAGCCATGCCGCGTG-TGT
GAAGAAGG--CCTTCGGGTTGTAAAGCACTTTCAGTCGT-GAGGAAGGTAGTGTAGTTAA
TAGCT-GCATTAT--TTGACGTTAGCGACAGAAGAAGCACCGG-CTAACT-CCGTGCCAG
CAGCCGCGGTAATA-CGGAGGGTGC-GAGCGTTAATCGG-AATTACTGGGCGTAAAGCGC
ATGCAGGT-GGTTTGTTAAGTCAGATGTGAAAGCCCGGGGCTCAACCTCGGAATAGCATT
TGAAACTGGCAGACTAGAGTACTGTAGA-GGGGGGTAG-AATTTCAGGTGTAGCGGTGAA
AT-GCGTAGAGATCTGAAGGAATACCGGT-GGCG-AAGGCGGCCCCCTGGACAGATACTG
ACACTC-AGATGCG-AAAGCGTGGGGAG-CAAACAGGATTAGATA-CCCT-GGTAGTCCA
CGCCGTAAACGATGTCTACTT-GGAGGTTGTGGCCTTGAGCCGT-GGCTTTCGGAGCTAA
C-GCGTTAAGTAGACCGCCT-GGGGAGTACGGTCGC-AAG-ATTAAAACTCAAATGAATT
GA--CGGGGGCCCGCACAAGCGGTGGAGCATGTGGTTTAATTCGAGGCAACGCGAAGAAC
C-TTACCTACTCTTGACATCCAGAGAACTTTCCAGAGATGGATTGGTGC-TTCGGGAACT
CTGAGACAGGTGCTGCATGGCTGTCGTCAGCTCGTGTTGTGAAATGTTGGGTTAAG-TCC
CGCAACGAGCGCAACCCTTATCCTTGTTTGCCAGCGAGTAATGTCGGGAACTCCAGGGAG
-ACTGCCGGTGATAAACCGGA--GGAAGGTGGGGACGACGTCAAGTCATCATGGCCCTTA
CGAGTAGGGCTACACACGTGCTACAATGGCGCATACAGAGGGCA-GCC-AACTTGCG-AG
AGTGAGCGAATCCCAAAAAGTGCGTCGTAGTCC--ATTGGAGTCTGCAACTCGACTCCAT
GAAGTCGGAATCGCTAGTAATCGTGGATCAGAATGCCACGGTGAATACGTTCCCGGGCCT
TGTACACACCGCCCGTCACACCATGGGAGTGGGCTGCAAAAGAAGTAGGTAGTTTCAACT
AC----------------GGG-AGGACAGCCTACCACTTTGTGGTNNNNNNNNNNNNNNN
NNNNNNNNNNNNNNNNNNNNNNNNNNNNNNNNNNNNNNNNNNNNNNNNNNNNNNNNNNNN
NNN
>Vibrio_algivorus__SA2__LC060680
NNNNNNNNNNNNNNNNNNNNNNNNNNNNNNNNNNNNTTGAAC-GCTGGCGGCAGGCCTAA
CACATGCA-AGTCGAGCGGAAACG---AGA-ATAGCTTGCTATT----------------
----CGGCGT-CGAGCGGCGGACGGGTGAGTAATGCATAGGAAGTTGCCCAGTAGAGGGG
GATAACCA-TTGGAAACGATGGCTAATACCGCATAACC-TC---------------TTC-
--------------GGAGCAAAGCGGGGGA--CC-TTCGGGCCTCGCGCTACT-GGATAC
GCCTATGT-GGGATTAGCTAGTTGGTGAGGTAAAGGCTCACCAAGGCGACGATCCCTAGC
TGGTCTGAGAGGATGATCAGCCACACTGGGACTGAGACACGGCCCAGACTCCTACGGGAG
GCAGCAGTGGGGAATATTGCACAATGGGCGAAAGCCTGATGCAGCCATGCCGCGTG-TAT
GAAGAAGG--CCTTCGGGTTGTAAAGTACTTTCAGTTGT-GAGGAAGGTTTCGTAGTTAA
TAACT-GCGTTGC--TTGACGTTAGCAACAGAAGAAGCACCGG-CTAACT-CCGTGCCAG
CAGCCGCGGTAATA-CGGAGGGTGC-GAGCGTTAATCGG-AATTACTGGGCGTAAAGCGC
ATGCAGGT-GGTTTGTTAAGTCAGATGTGAAAGCCCGGGGCTCAACCTCGGAAGGTCATT
TGAAACTGGCAAACTAGAGTACTGTAGA-GGGGGGTAG-AATTTCAGGTGTAGCGGTGAA
AT-GCGTAGAGATCTGAAGGAATACCAGT-GGCG-AAGGCGGCCCCCTGGACAGATACTG
ACACTC-AGATGCG-AAAGCGTGGGGAG-CAAACAGGATTAGATA-CCCT-GGTAGTCCA
CGCCGTAAACGATGTCTACTT-GGAGGTTGTGGCCTTGAGCCGT-GGCTTTCGGAGCTAA
C-GCGTTAAGTAGACCGCCT-GGGGAGTACGGTCGC-AAG-ATTAAAACTCAAATGAATT
GA--CGGGGGCCCGCACAAGCGGTGGAGCATGTGGTTTAATTCGATGCAACGCGAAGAAC
C-TTACCTACTCTTGACATCCAGAGAACTTTCCAGAGATGGATTGGTGCCTTCGGGAACT
CTGAGACAGGTGCTGCATGGCTGTCGTCAGCTCGTGTTGTGAAATGTTGGGTTAAG-TCC
CGCAACGAGCGCAACCCTTATCCTTGTTTGCCAGCGAGTAATGTCGGGAACTCCAGGGAG
-ACTGCCGGTGATAAACCGGA--GGAAGGTGGGGACGACGTCAAGTCATCATGGCCCTTA
CGAGTAGGGCTACACACGTGCTACAATGGCGCATACAGAGGGCA-GCG-AACTTGCG-AA
AGTAAGCGAATCCCAAAAAGTGCGTCGTAGTCCGGATTGGAGTCTGCAACTCGACTCCAT
GAAGTCGGAATCGCTAGTAATCGTGGATCAGAATGCCACGGTGAATACGTTCCCGGGCCT
TGTACACACCGCCCGTCACACCATGGGAGTGGGCTGCAAAAGAAGTAGGTAGTTTAACCT
TC----------------GGG-AGGAC-GCTTACCACTTTGTGGTTCATGA-CTGGGGTG
AAGTCGT-AACAAGGTAGCCCTAGGGGAACCNNNNNNNNNNNNNNNNNNNNNNNNNNNNN
NNN
>Vibrio_amylolyticus__ZSDE26__MZ047096
NNNNNNNNNNNNATGAGTTTGA--TCTG-GCTCAGATTGAAC-GCTGGCGGCAGGCCTAA
CACATGCA-AGTCGAGCGGAAACG---AGAAGTAGCTTGCTACT-T--------------
----CGGCGT-CGAGCGGCGGACGGGTGAGTAATGCCTAGGAAGTTGCCCAGTAGAGGGG
GATAACCA-TTGGAAACGATGGCTAATACCGCATATTC-TC---------------TTT-
--------------GGAGCAAAGCAGGGGA--CC-TTCGGGCCTTGCGCTATT-GGATAC
GCCTAGGT-GGGATTAGCTAGTTGGTGAGGTAATGGCTCACCAAGGCAACGATCCCTAGC
TGGTCTGAGAGGATGATCAGCCACACTGGAACTGAGACACGGTCCAGACTCCTACGGGAG
GCAGCAGTGGGGAATATTGCACAATGGGCGAAAGCCTGATGCAGCCATGCCGCGTG-TAT
GAAGAAGG--CCTTCGGGTTGTAAAGTACTTTCAGTCGT-GAGGAAGGGGGTAAGTTTAA
TACGC-TTATCTC--TTGACGTTAGCGACAGAAGAAGCACCGG-CTAACT-CCGTGCCAG
CAGCCGCGGTAATA-CGGAGGGTGC-GAGCGTTAATCGG-AATTACTGGGCGTAAAGCGC
ATGCAGGT-GGTTCAATAAGTCAGATGTGAAAGCCCGGGGCTCAACCTCGGAACTGCATT
TGAAACTGTTGGACTAGAGTACTGTAGA-GGGGGGTAG-AATTTCAGGTGTAGCGGTGAA
AT-GCGTAGAGATCTGAAGGAATACCAGT-GGCG-AAGGCGGCCCCCTGGACAGATACTG
ACACTC-AGATGCG-AAAGCGTGGGGAG-CAAACAGGATTAGATA-CCCT-GGTAGTCCA
CGCCGTAAACGATGTCTACTT-GGAGGTTGTGGCCTTGAGCCGT-GGCTTTCGGAGCTAA
C-GCGTTAAGTAGACCGCCT-GGGGAGTACGGTCGC-AAG-ATTAAAACTCAAATGAATT
GA--CGGGGGCCCGCACAAGCGGTGGAGCATGTGGTTTAATTCGATGCAACGCGAAGAAC
C-TTACCTACTCTTGACATCTACAGAAGCCAGCGGAGACGCAGGTGTGCCTTCGGGAACT
GTAAGACAGGTGCTGCATGGCTGTCGTCAGCTCGTGTTGTGAAATGTTGGGTTAAG-TCC
CGCAACGAGCGCAACCCTTATCCTTGTTTGCCAGCACGTAATGGTGGGAACTCCAGGGAG
-ACTGCCGGTGATAAACCGGA--GGAAGGTGGGGACGACGTCAAGTCATCATGGCCCTTA
CGAGTAGGGCTACACACGTGCTACAATGGCGCATACAGAGGGCA-GCA-AGCCAGCG-AT
GGTTAGCGAATCCCAAAAAGTGCGTCGTAGTCCGGATTGGAGTCTGCAACTCGACTCCAT
GAAGTCGGAATCGCTAGTAATCGTAGATCAGAATGCTACGGTGAATACGTTCCCGGGCCT
TGTACACACCGCCCGTCACACCATGGGAGTGGGCTGCAAAAGAAGTGGGTAGTTTAACCT
TTC--------------GGGG-AGGAC-GCTCACCACTTTGTGGTTCATGA-CTGGGGTG
AAGTCGT-AACAAGGTAACCANNNNNNNNNNNNNNNNNNNNNNNNNNNNNNNNNNNNNNN
NNN
>Vibrio_antiquarius__BV25Ex__AF319769
NNNNNNNNNNNNNNNNNNNNNNNNNNNNNNNNNNNATTGAAC-GCTGGCGGCAGGCCTAA
CACATGCA-AGTCGAGCGGAAA-----CGAGTTATCT-GAACCT-T-CGGGGAACGATAA
----CGGCGT-CGAGCGGCGGACGGGTGAGTAATGCCTAGGAAATTGCCCTGATGTGGGG
GATAACCA-TTGGAAACGATGGCTAATACCGCATGATG-CC---------------TAC-
--------------GGGCCAAAGAGGGGGA--CC-TTCGGGCCTCTCGCGTCA-GGATAT
GCCTAGGT-GGGATTAGCTAGTTGGTGAGGTAAGGGCTCACCAAGGCGACGATCCCTAGC
TGGTCTGAGAGGATGATCAGCCACACTGGAACTGAGACACGGTCCAGACTCCTACGGGAG
GCAGCAGTGGGGAATATTGCACAATGGGCGCAAGCCTGATGCAGCCATGCCGCGTG-TGT
GAAGAAGG--CCTTCGGGTTGTAAAGCACTTTCAGTCGT-GAGGAAGGTAGTGTAGTTAA
TAGCT-GCATTAT--TTGACGTTAGCGACAGAAGAAGCACCGG-CTAACT-CCGTGCCAG
CAGCCGCGGTAATA-CGGAGGGTGC-GAGCGTTAATCGG-AATTACTGGGCGTAAAGCGC
ATGCAGGT-GGTTTGTTAAGTCAGATGTGAAAGCCCGGGGCTCAACCTCGGAATAGCATT
TGAAACTGGCAGACTAGAGTACTGTAGA-GGGGGGTAG-AATTTCAGGTGTAGCGGTGAA
AT-GCGTAGAGATCTGAAGGAATACCGGT-GGCG-AAGGCGGCCCCCTGGACAGATACTG
ACACTC-AGATGCG-AAAGCGTGGGGAG-CAAACAGGATTAGATA-CCCT-GGTAGTCCA
CGCCGTAAACGATGTCTACTT-GGAGGTTGTGGCCTTGAGCCGT-GGCTTTCGGAGCTAA
C-GCGTTAAGTAGACCGCCT-GGGGAGTACGGTCGC-AAG-ATTAAAACTCAAATGAATT
GA--CGGGGGCCCGCACAAGCGGTGGAGCATGTGGTTTAATTCGATGCAACGCGAAGAAC
C-TTACCTACTCTTGACATCCAGAGAACTTTCCAGAGATGGATTGGTGCCTTCGGGAACT
CTGAGACAGGTGCTGCATGGCTGTCGTCAGCTCGTGTTGTGAAATGTTGGGTTAAG-TCC
CGCAACGAGCGCAACCCTTATCCTTGTTTGCCAGCGAGTAATGTCGGGAACTCCAGGGAG
-ACTGCCGGTGATAAACCGGA--GGAAGGTGGGGACGACGTCAAGTCATCATGGCCCTTA
CGAGTAGGGCTACACACGTGCTACAATGGCGCATACAGAGGGCA-GCC-AACTTGCG-AA
AGTGAGCGAATCCCAAAAAGTGCGTCGTAGTCCGGATTGGAGTCTGCAACTCGACTCCAT
GAAGTCGGAATCGCTAGTAATCGTGGATCAGAATGCCACGGTGAATACGTTCCCGGGCCT
TGTACACACCGCCCGTCACACCATGGGAGTGGGCTGCAAAAGAAGTAGGTAGTTTAACCT
TC----------------GGG-GGGAC-GCTTACCACTTTGTGGTTCATGA-CTGGGGTG
NNNNNNNNNNNNNNNNNNNNNNNNNNNNNNNNNNNNNNNNNNNNNNNNNNNNNNNNNNNN
NNN
>Vibrio_aphrogenes__CA-1004__KX713151
CG---------------------------GCTCAGATTGAAC-GCTGGCGGCAGGCCTAA
CACATGCAAAGTCGAGCGGTAACA---GGAAATAGCTTGCTATT-T--------------
----CGCTGA-CGAGCGGCGGACGGGTGAGTAATGCATAGGAAGTTGCCCAGTAGAGGGG
GATAACCA-TTGGAAACGATGGCTAATACCGCATAACC-TC---------------TTC-
--------------GGAGCAAAGCAGGGGA--CC-TTCGGGCCTTGCGCTATT-GGATAC
GCCTATGT-GGGATTAGCTAGTTGGTGAGGTAATGGCTCACCAAGGCAACGATCCCTAGC
TGGTCTGAGAGGATGATCAGCCACACTGGGACTGAGACACGGCCCAGACTCCTACGGGAG
GCAGCAGTGGGGAATATTGCACAATGGGCGAAAGCCTGATGCAGCCATGCCGCGTG-TAT
GAAGAAGG--CCTTCGGGTTGTAAAGTACTTTCAGTTGT-GAGGAAGGTTTCGTAGTTAA
TAACT-GCGTTGC---TGACGTTAGCAACAGAAGAAGCACCGG-CTAACT-CCGTGCCAG
CAGCCGCGGTAATA-CGGAGGGTGC-GAGCGTTAATCGG-AATTACTGGGCGTAAAGCGC
ATGCAGGT-GGTTTGTTAAGTCAGATGTGAAAGCCCGGGGCTCAACCTCGGAAGGTCATT
TGAAACTGGCAAACTAGAGTACTGTAGA-GGGGGGTAG-AATTTCAGGTGTAGCGGTGAA
AT-GCGTAGAGATCTGAAGGAATACCAGT-GGCG-AAGGCGGCCCCCTGGACAGATACTG
ACACTC-AGATGCG-AAAGCGTGGGGAG-CAAACAGGATTAGATA-CCCT-GGTAGTCCA
CGCCGTAAACGATGTCTACTT-GGAGGTTGTGGCCTTGAGCCGT-GGCTTTCGGAGCTAA
C-GCGTTAAGTAGACCGCCT-GGGGAGTACGGTCGC-AAG-ATTAAAACTCAAATGAATT
GA--CGGGGGCCCGCACAAGCGGTGGAGCATGTGGTTTAATTCGATGCAACGCGAAGAAC
C-TTACCTACTCTTGACATCCAGAGAAGCCAGTAGAGATACAGGTGTGCCTTCGGGAGCT
CTGAGACAGGTGCTGCATGGCTGTCGTCAGCTCGTGTTGTGAAATGTTGGGTTAAG-TCC
CGCAACGAGCGCAACCCTTATCCTTGTTTGCCAGCGAGTAATGTCGGGAACTCCAGGGAG
-ACTGCCGGTGATAAACCGGA--GGAAGGTGGGGACGACGTCAAGTCATCATGGCCCTTA
CGAGTAGGGCTACACACGTGCTACAATGGCGCATACAGAGGGCA-GCG-AACTTGCG-AA
AGTAAGCGAATCCCAAAAAGTGCGTCGTAGTCCGGATTGGAGTCTGCAACTCGACTCCAT
GAAGTCGGAATCGCTAGTAATCGTGGATCAGAATGCCACGGTGAATACGTTCCCGGGCCT
TGTACACACCGCCCGTCACACCATGGGAGTGGGCTGCAAAAGAAGTAGGTAG-TTAACCT
TC----------------GGG-AGGAC-GCTTACCACTTTGTGGTTCATGA-CTGGGT--
GAGTCGTNNNNNNNNNNNNNNNNNNNNNNNNNNNNNNNNNNNNNNNNNNNNNNNNNNNNN
NNN
>Vibrio_aquaticus__BEI_207__MG754467
GATCTCCAGTCTTAGAGTTTGA-TCCTG-GCTCAGATTGAAC-GCTGGCGGCAGGCCTAA
CACATGCA-AGTCGAGCGGAAA-----CGACTTAACT-GAACCT-T-CGGGGAACGTTAA
----GGGCGT-CGAGCGGCGGACGGGTGAGTAATGCCTGGGAAATTGCCCTGATGTGGGG
GATAACCA-TTGGAAACGATGGCTAATACCGCATAATA-GC---------------TTC-
--------------GGCTCAAAGAGGGGGA--CC-TTCGGGCCTCTCGCGTCA-GGATAT
GCCCAGGT-GGGATTAGCTAGTTGGTGAGGTAAGGGCTCACCAAGGCGACGATCCCTAGC
TGGTCTGAGAGGATGATCAGCCACACTGGAACTGAGACACGGTCCAGACTCCTACGGGAG
GCAGCAGTGGGGAATATTGCACAATGGGCGCAGGCCTGATGCAGCCATGCCGCGTG-TAT
GAAGAAGG--CCTTCGGGTTGTAAAGTACTTTCAGCAGT-GAGGAAGGTGGTGCAGTTAA
TAGCT-GTATCAT--TTGACGTTAGCTGCAGAAGAAGCACCGG-CTAACT-CCGTGCCAG
CAGCCGCGGTAATA-CGGAGGGTGC-GAGCGTTAATCGG-AATTACTGGGCGTAAAGCGC
ATGCAGGT-GGTTCGTTAAGTCAGATGTGAAAGCCCGGGGCTCAACCTCGGAATAGCATT
TGAAACTGGCGGACTAGAGTACTGTAGA-GGGGGGTAG-AATTTCAGGTGTAGCGGTGAA
AT-GCGTAGAGATCTGAAGGAATACCGGT-GGCG-AAGGCGGCCCCCTGGACAGATACTG
ACACTC-AGATGCG-AAAGCGTGGGGAG-CAAACAGGATTAGATA-CCCT-GGTAGTCCA
CGCCGTAAACGATGTCTACTT-GGAGGTTGTGGCCTTGAGCCGT-GGCTTTCGGAGCTAA
C-GCGTTAAGTAGACCGCCT-GGGGAGTACGGTCGC-AAG-ATTAAAACTCAAATGAATT
GA--CGGGGGCCCGCACAAGCGGTGGAGCATGTGGTTTAATTCGATGCAACGCGAAGAAC
C-TTACCTACTCTTGACATCCAGAGAATTTTCCAGAGATGGATTAGTGCCTTCGGGAACT
CTGAGACAGGTGCTGCATGGCTGTCGTCAGCTCGTGTTGTGAAATGTTGGGTTAAG-TCC
CGCAACGAGCGCAACCCTTATCCTTGTTTGCCAGCGAGTAATGTCGGGGACTCCAGGGAG
-ACTGCCGGTGATAAACCGGA--GGAAGGTGGGGACGACGTCAAGTCATCATGGCCCTTA
CGAGTAGGGCTACACACGTGCTACAATGGCGCATACAGAGGGCA-GCA-AGCTAGCG-AT
AGTGAGCGAATCCCAAAAAGTGCGTCGTAGTCCGGATTGGAGTCTGCAACTCGACTCCAT
GAAGTCGGAATCGCTAGTAATCGTGGATCAGAATGCCACGGTGAATACGTTCCCGGGCCT
TGTACACACCGCCCGTCACACCATGGGAGTGGGCTGCAAAAGAAGTAGGTAGTTTAACCT
TC----------------GGG-AGAAC-GCTTACCACTTTGTGGTTCATGA-CTGGGGTG
AAGTCGT-AACAAGGTAACCAGACCTGGTCTGCAGNNNNNNNNNNNNNNNNNNNNNNNNN
NNN
>Vibrio_aquimaris__THAF100__MG996653
NNNNNNNNNNNNNNNNNNNNNNNNNNNNNNNNNNNNNNNNNNNNNNNNNNNNNNNNNNNN
NNNNTGCA-AGTCGAGCGGAAA-----CGAGTTATCT-GACCCT-T-CGGGTGACGATAA
----CGGCGT-CGAGCGGCGGACGGGTGAGTAATGCCTGGGAAATTGCCCTGATGTGGGG
GATAACCA-TTGGAAACGATGGCTAATACCGCATAATA-GC---------------TTC-
--------------GGCTCAAAGAGGGGGA--CC-TTCGGGCCTCTCGCGTCA-GGATAT
GCCCAGGT-GGGATTAGCTAGTTGGTGAGGTAAGGGCTCACCAAGGCGACGATCCCTAGC
TGGTCTGAGAGGATGATCAGCCACACTGGAACTGAGACACGGTCCAGACTCCTACGGGAG
GCAGCAGTGGGGAATATTGCACAATGGGCGCAAGCCTGATGCAGCCATGCCGCGTG-TAT
GAAGAAGG--CCTTCGGGTTGTAAAGTACTTTCAGCAGT-GAGGAAGGTGGGTATGTTAA
TAGCA-TACTCAT--TTGACGTTAGCTGCAGAAGAAGCACCGG-CTAACT-CCGTGCCAG
CAGCCGCGGTAATA-CGGAGGGTGC-GAGCGTTAATCGG-AATTACTGGGCGTAAAGCGC
ATGCAGGT-GGATGATTAAGTCAGATGTGAAAGCCCGGGGCTCAACCTCGGAATAGCATT
TGAAACTGGTCATCTAGAGTACTGTAGA-GGGGGGTAG-AATTTCAGGTGTAGCGGTGAA
AT-GCGTAGAGATCTGAAGGAATACCGGT-GGCG-AAGGCGGCCCCCTGGACAGATACTG
ACACTC-AGATGCG-AAAGCGTGGGGAG-CAAACAGGATTAGATA-CCCT-GGTAGTCCA
CGCCGTAAACGATGTCTACTT-GGAGGTTGTGGCCTTGAGCCGT-GGCTTTCGGAGCTAA
C-GCGTTAAGTAGACCGCCT-GGGGAGTACGGTCGC-AAG-ATTAAAACTCAAATGAATT
GA--CGGGGGCCCGCACAAGCGGTGGAGCATGTGGTTTAATTCGATGCAACGCGAAGAAC
C-TTACCTACTCTTGACATCCATAGAACTTTCCAGAGATGGATTGGTGCCTTCGGGAACT
ATGAGACAGGTGCTGCATGGCTGTCGTCAGCTCGTGTTGTGAAATGTTGGGTTAAG-TCC
CGCAACGAGCGCAACCCTTATCCTTGTTTGCCAGCACTTCG-GGTGGGAACTCCAGGGAG
-ACTGCCGGTGATAAACCGGA--GGAAGGTGGGGACGACGTCAAGTCATCATGGCCCTTA
CGAGTAGGGCTACACACGTGCTACAATGGCGCATACAGAGGGCG-GCC-AACTTGCG-AA
AGTGAGCGAATCCCAAAAAGTGCGTCGTAGTCCGGATTGGAGTCTGCAACTCGACTCCAT
GAAGTCGGAATCGCTAGTAATCGTGGATCAGAATGCCACGGTGAATACGTTCCCGGGCCT
TGTACACACCGCCCGTCACACCATGGGAGTGGGCTGCAAAAGAAGTGGGTAGTTTAACCT
TC----------------GGG-GGGAC-GCTCACCACTTTGTGGTTCATGA-CTGGGGTG
AAGTCGT-ANNNNNNNNNNNNNNNNNNNNNNNNNNNNNNNNNNNNNNNNNNNNNNNNNNN
NNN
>Vibrio_areninigrae__J74__EU143360
NNNNNNNNNNNNNNNNNNNNNNNNNNNNNNNNNNNNNNNNNNNNNNNNNNNNNNNNNNNN
NNCATGCA-AGTCGAGCGGAAA-----CGAGTTAACT-GAACCT-T-CGGGGGACGTTAA
----CGGCGT-CGAGCGGCGGACGGGTGAGTAATGCCTGGGAAATTGCCCTGATGTGGGG
GATAACCA-TTGGAAACGATGGCTAATACCGCATAATA-GC---------------TTC-
--------------GGCTCAAAGAGGGGGA--CC-TTCGGGCCTCTCGCGTCA-GGATAT
GCCCAGGT-GGGATTAGCTAGTTGGTGAGGTAAAGGCTCACCAAGGCGACGATCCCTAGC
TGGTCTGAGAGGATGATCAGCCACACTGGAACTGAGACACGGTCCAGACTCCTACGGGAG
GCAGCAGTGGGGAATATTGCACAATGGGCGCAAGCCTGATGCAGCCATGCCGCGTG-TAT
GAAGAAGG--CCTTCGGGTTGTAAAGTACTTTCAGTCGT-GAGGAAGGTGATGTAGTTAA
TAACT-GCATCAT--TTGACGTTAGCGACAGAAGAAGCACCGG-CTAACT-CCGTGCCAG
CAGCCGCGGTAATA-CGGAGGGTGC-GAGCGTTAATCGG-AATTACTGGGCGTAAAGCGC
ATGCAGGT-GGATGATTAAGTCAGATGTGAAAGCCCGGGGCTCAACCTCGGAATAGCATT
TGAAACTGGTCATCTAGAGTACTGTAGA-GGGGGGTAG-AATTTCAGGTGTAGCGGTGAA
AT-GCGTAGAGATCTGAAGGAATACCGGT-GGCG-AAGGCGGCCCCCTGGACAGATACTG
ACACTC-AGATGCG-AAAGCGTGGGGAG-CAAACAGGATTAGATA-CCCT-GGTAGTCCA
CGCCGTAAACGATGTCTACTT-GGAGGTTGTGGCCTTGAGCCGT-GGCTTTCGGAGCTAA
C-GCGTTAAGTAGACCGCCT-GGGGAGTACGGTCGC-AAG-ATTAAAACTCAAATGAATT
GA--CGGGGGCCCGCACAAGCGGTGGAGCATGTGGTTTAATTCGATGCAACGCGAAGAAC
C-TTACCTACTCTTGACATCTACAGAATCCWGCGGAGACGCGGGAGTGCCTTCGGGAACT
GTAAGACAGGTGCTGCATGGCTGTCGTCAGCTCGTGTTGTGAAATGTTGGGTTAAG-TCC
CGCAACGAGCGCAACCCTTATCCTTGTTTGCCAGCGAGTAATGTCGGGAACTCCAGGGAG
-ACTGCCGGTGATAAACCGGA--GGAAGGTGGGGACGACGTCAAGTCATCATGGCCCTTA
CGAGTAGGGCTACACACGTGCTACAATGGCGCATACAGAGGGCA-GCC-AACTTGCG-AA
AGTGAGCGAATCCCAAAAAGTGCGTCGTAGTCCGGATTGGAGTCTGCAACTCGACTCCAT
GAAGTCGGAATCGCTAGTAATCGTGAATCAGAATGTCACGGTGAATACGTTCCCGGGCCT
TGTACACACCGCCCGTCACACCATGGGAGTGGGCTGCAAAAGAAGCAGGTAGTTTAACCT
TC----------------GGG-AGGAC-GCNNNNNNNNNNNNNNNNNNNNNNNNNNNNNN
NNNNNNNNNNNNNNNNNNNNNNNNNNNNNNNNNNNNNNNNNNNNNNNNNNNNNNNNNNNN
NNN
>Vibrio_artabrorum__LMG_23865__EF599164
NNNNNNNNNNNNNNNNGTTTGATTCCTG-GCTCAGATTGAAC-GCTGGCGGCAGGCCTAA
CACATGCA-AGTCGAGCGGAAA-----CGACACTAAC-AATCCT-T-CGGGTGCGTTAAT
----GGGCGT-CGAGCGGCGGACGGGTGAGTAATGCCTAGGAAATTGCCTTGATGTGGGG
GATAACCA-TTGGAAACGATGGCTAATACCGCATAATG-CC---------------TAC-
--------------GGGCCAAAGAGGGGGA--CC-TTCGGGCCTCTCGCGTCA-AGATAT
GCCTAGGT-GGGATTAGCTAGTTGGTGAGGTAATGGCTCACCAAGGCGACGATCCCTAGC
TGGTCTGAGAGGATGATCAGCCACACTGGAACTGAGACACGGTCCAGACTCCTACGGGAG
GCAGCAGTGGGGAATATTGCACAATGGGCGCAAGCCTGATGCAGCCATGCCGCGTG-TAT
GAAGAAGG--CCTTCGGGTTGTAAAGTACTTTCAGTTGT-GAGGAAGGGGGTAGTGTTAA
TAGCG-CTATCTC-TTTGACGTTAGCAACAGAAGAAGCACCGG-CTAACT-CCGTGCCAG
CAGCCGCGGTAATA-CGGAGGGTGC-GAGCGTTAATCGG-AATTACTGGGCGTAAAGCGC
ATGCAGGT-GGTTCATTAAGTCAGATGTGAAAGCCCGGGGCTCAACCTCGGAACTGCATT
TGAAACTGGTGAACTAGAGTACTGTAGA-GGGGGGTAG-AATTTCAGGTGTAGCGGTGAA
AT-GCGTAGAGATCTGAAGGAATACCAGT-GGCG-AAGGCGGCCCCCTGGACAGATACTG
ACACTC-AGATGCG-AAAGCGTGGGGAG-CAAACAGGATTAGATA-CCCT-GGTAGTCCA
CGCCGTAAACGATGTCTACTT-GGAGGTTGTGGCCTTGAGCCGT-GGCTTTCGGAGCTAA
C-GCGTTAAGTAGACCGCCT-GGGGAGTACGGTCGC-AAG-ATTAAAACTCAAATGAATT
GA--CGGGGGCCCGCACAAGCGGTGGAGCATGTGGTTTAATTCGATGCAACGCGAAGAAC
C-TTACCTACTCTTGACATCCAGAGAAGCCAGYGGAGACGCAGGYGTGCCTTCGGGAGCT
CTGAGACAGGTGCTGCATGGCTGTCGTCAGCTCGTGTTGTGAAATGTTGGGTTAAG-TCC
CGCAACGAGCGCAACCCTTATCCTTGTTTGCCAGCGAGTAATGTCGGGAACTCCAGGGAG
-ACTGCCGGTGATAAACCGGA--GGAAGGTGGGGACGACGTCAAGTCATCATGGCCCTTA
CGAGTAGGGCTACACACGTGCTACAATGGCGCATACAGAGGGCA-GCA-AGCTAGCG-AT
AGTGAGCGAATCCCAAAAAGTGCGTCGTAGTCCGGATTGGAGTCTGCAACTCGACTCCAT
GAAGTCGGAATCGCTAGTAATCGTGAATCAGAATGTCACGGTGAATACGTTCCCGGGCCT
TGTACACACCGCCCGTCACACCATGGGAGTGGGCTGCAAAAGAAGTGGGTAGTTTAACCT
TTC--------------GGGG-AGGAC-GCTCACCACTTTGTGGTTCATGA-CTGGGGTG
AAGTCGT-AACAAGGTAGCCCTAGGGGAACCTGCGGCTGGATCACCTCCNNNNNNNNNNN
NNN
>Vibrio_astriarenae__C7__KP342514
NNNNNNNNNNNNNNNNNNNNNNNNNNNG-GCTCAGATTGAAC-GCTGGCGGCAGGCCTAA
CACATGCA-AGTCGAGCGGCAG-----CGACATGWWM-GATNNC-TTCGGKGGNNNTNAT
----GGGCGG-CGAGCGGCGGACGGGTGAGTAATGCCTGGGAATATGCCTTGATGTGGGG
GATAACTA-TTGGAAACGATAGCTAATACCGCATAATG-CC---------------TTC-
--------------GGGCCAAAGAGGGGGA--CC-TTCGGGCCTCTCGCGTCA-AGATTA
GCCCAGGT-GGGATTAGCTAGTTGGTGAGGTAAAGGCTCACCAAGGCGACGATCCCTAGC
TGGTCTGAGAGGATGATCAGCCACACTGGAACTGAGACACGGTCCAGACTCCTACGGGAG
GCAGCAGTGGGGAATATTGCACAATGGGCGCAAGCCTGATGCAGCCATGCCGCGTG-TGT
GAAGAAGG--CCTTCGGGTTGTAAAGCACTTTCAGCAGT-GAGGAAGGCGGGTACGTTAA
TAGCG-TSYTCGT--TTGACGTTAGCTGCAGAAGAAGCACCGG-CTAACT-CCGTGCCAG
CAGCCGCGGTAATA-CGGAGGGTGC-GAGCGTTAATCGG-AATTACTGGGCGTAAAGCGC
ATGCAGGT-GGTTTGTTAAGTCAGATGTGAAAGCCCGGGGCTCAACCTCGGAACAGCATT
TGAAACTGGCAGACTAGAGTACTGTAGA-GGGGGGTAG-AATTTCAGGTGTAGCGGTGAA
AT-GCGTAGAGATCTGAAGGAATACCGGT-GGCG-AAGGCGGCCCCCTGGACAGATACTG
ACACTC-AGATGCG-AAAGCGTGGGGAG-CAAACAGGATTAGATA-CCCT-GGTAGTCCA
CGCCGTAAACGATGTCTACTT-GGAGGTTGTGGCCTTGAGCCGT-GGCTTTCGGAGCTAA
C-GCGTTAAGTAGACCGCCT-GGGGAGTACGGTCGC-AAG-ATTAAAACTCAAATGAATT
GA--CGGGGGCCCGCACAAGCGGTGGAGCATGTGGTTTAATTCGATGCAACGCGAAGAAC
C-TTACCTACTCTTGACATCCAGAGAACTTWSCAGAGATGNWTTGGTGCCTTCGGGAACT
CTGAGACAGGTGCTGCATGGCTGTCGTCAGCTCGTGTTGTGAAATGTTGGGTTAAG-TCC
CGCAACGAGCGCAACCCTTATCCTTGTTTGCCAGCACTTCG-GGTGGGAACTCCAGGGAG
-ACTGCCGGTGATAAACCGGA--GGAAGGTGGGGACGACGTCAAGTCATCATGGCCCTTA
CGAGTAGGGCTACACACGTGCTACAATGGCGCATACAGAGGGCA-GCC-AACTTGCG-AG
AGTGAGCGAATCCCAAAAAGTGCGTCGTAGTCCGGATTGGAGTCTGCAACTCGACTCCAT
GAAGTCGGAATCGCTAGTAATCGTGGATCAGAATGCCACGGTGAATACGTTCCCGGGCCT
TGTACACACCGCCCGTCACACCATGGGAGTGGGCTGCAAAAGAAGTGGGTAGTTTAACCT
TC----------------GGG-AGGAC-GCTCACCACTTTGTGGTTCATGA-CTGGGGTG
AAGTCGTNNNNNNNNNNNNNNNNNNNNNNNNNNNNNNNNNNNNNNNNNNNNNNNNNNNNN
NNN
>Vibrio_atlanticus__LMG_24300__EF599163
NNNNNNNNNNNNNNNNGTTTGA-TCCTG-GCTCAGATTGAAC-GCTGGCGGCAGGCCTAA
CACATGCA-AGTCGAGCGGAAA-----CGACACTAAC-AATCCT-T-CGGGTGCGTTAAT
----GGGCGT-CGAGCGGCGGACGGGTGAGTAATGCCTAGGAAATTGCCTTGATGTGGGG
GATAACCA-TTGGAAACGATGGCTAATACCGCATAATG-CC---------------TAC-
--------------GGGCCAAAGAGGGGGA--CC-TTCGGGCCTCTCGCGTCA-AGATAT
GCCTAGGT-GGGATTAGCTAGTTGGTGAGGTAATGGCTCACCAAGGCGACGATCCCTAGC
TGGTCTGAGAGGATGATCAGCCACACTGGAACTGAGACACGGTCCAGACTCCTACGGGAG
GCAGCAGTGGGGAATATTGCACAATGGGCGAAAGCCTGATGCAGCCATGCCGCGTG-TAT
GAAGAAGG--CCTTCGGGTTGTAAAGTACTTTCAGTTGT-GAGGAAGGGTGTGTAGTTAA
TAGCT-GCAMATC--TTGACGTTAGCAACAGAAGAAGCACCGG-CTAACT-CCGTGCCAG
CAGCCGCGGTAATA-CGGAGGGTGC-GAGCGTTAATCGG-AATTACTGGGCGTAAAGCGC
ATGCAGGT-GGTTCATTAAGTCAGATGTGAAAGCCCGGGGCTCAACCTCGGAACTGCATT
TGAAACTGGTGAACTAGAGTGCTGTAGA-GGGGGGTAG-AATTTCAGGTGTAGCGGTGAA
AT-GCGTAGAGATCTGAAGGAATACCAGT-GGCG-AAGGCGGCCCCCTGGACAGACACTG
ACACTC-AGATGCG-AAAGCGTGGGGAG-CAAACAGGATTAGATA-CCCT-GGTAGTCCA
CGCCGTAAACGATGTCTACTT-GGAGGTTGTGGCCTTGAGCCGT-GGCTTTCGGAGCTAA
C-GCGTTAAGTAGACCGCCT-GGGGAGTACGGTCGC-AAG-ATTAAAACTCAAATGAATT
GA--CGGGGGCCCGCACAAGCGGTGGAGCATGTGGTTTAATTCGATGCAACGCGAAGAAC
C-TTACCTACTCTTGACATCCAGAGAAGCCAGCGGAGACGCAGGTGTGCCTTCGGGAGCT
CTGAGACAGGTGCTGCATGGCTGTCGTCAGCTCGTGTTGTGAAATGTTGGGTTAAG-TCC
CGCAACGAGCGCAACCCTTATCCTTGTTTGCCAGCGAGTAATGTCGGGAACTCCAGGGAG
-ACTGCCGGTGATAAACCGGA--GGAAGGTGGGGACGACGTCAAGTCATCATGGCCCTTA
CGAGTAGGGCTACACACGTGCTACAATGGCGCATACAGAGGGCA-GCA-AGCTAGCG-AT
AGTGAGCGAATCCCAAAAAGTGCGTCGTAGTCCGGATTGGAGTCTGCAACTCGACTCCAT
GAAGTCGGAATCGCTAGTAATCGTGAATCAGAATGTCACGGTGAATACGTTCCCGGGCCT
TGTACACACCGCCCGTCACACCATGGGAGTGGGCTGCAAAAGAAGTGGGTAGTTTAACCT
TTC--------------GGGG-AGGAC-GCTCACCACTTTGTGGTTCATGA-CTGGGGTG
AAGTCGT-AACAAGGTAGCCCTAGGGGAACCTGCGGCTGGATCNNNNNNNNNNNNNNNNN
NNN
>Vibrio_atypicus__HHS_2__FJ009624
NNNNNNNNNNNNNNNNNNNNNNNNNNNNNNNNNNNNNNNNNNNNNNNNNNNNNNNNNNNN
NNNNNNNNNNNNNNNNNNNNNNNNNNNCGAGTTATCT-GAACCT-T-CGGGGGACGATAA
----CGGCGT-CGAGCGGCGGACGGGTGAGTAATGCCTGGGAAATTGCCCTGATGTGGGG
GATAACCA-TTGGAAACGATGGCTAATACCGCATAATG-CC---------------TTC-
--------------GGGCCAAAGAGGGGGA--CC-TTCGGGCCTCTCGCGTCA-GGATAT
GCCCAGGT-GGGATTAGCTAGTTGGTGAGGTAATGGCTCACCAAGGCGACGATCCCTAGC
TGGTCTGAGAGGATGATCAGCCACACTGGAACTGAGACACGGTCCAGACTCCTACGGGAG
GCAGCAGTGGGGAATATTGCACAATGGGCGCAAGCCTGATGCAGCCATGCCGCGTG-TAT
GAAGAAGG--CCTTCGGGTTGTAAAGTACTTTCAGTCGT-GAGGAAGGTTCATACGTTAA
TAGCG-TATGGAT--TTGACGTTAGCGACAGAAGAAGCACCGG-CTAACT-CCGTGCCAG
CAGCCGCGGTAATA-CGGAGGGTGC-GAGCGTTAATCGG-AATTACTGGGCGTAAAGCGC
ATGCAGGT-GGTTCGTTAAGTCAGATGTGAAAGCCCGGGGCTCAACCTCGGAATAGCATT
TGAAACTGGCGGACTAGAGTACTGTAGA-GGGGGGTAG-AATTTCAGGTGTAGCGGTGAA
AT-GCGTAGAGATCTGAAGGAATACCGGT-GGCG-AAGGCGGCCCCCTGGACAGATACTG
ACACTC-AGATGCG-AAAGCGTGGGGAG-CAAACAGGATTAGATA-CCCT-GGTAGTCCA
CGCCGTAAACGATGTCTACTT-GGAGGTTGTGGCCTTGAGCCGT-GGCTTTCGGAGCTAA
C-GCGTTAAGTAGACCGCCT-GGGGAGTACGGTCGC-AAG-ATTAAAACTCAAATGAATT
GA--CGGGGGCCCGCACAAGCGGTGGAGCATGTGGTTTAATTCGATGCAACGCGAAGAAC
C-TTACCTACTCTTGACATCCAGAGAACTTTCCAGAGATGGATTGGTGCCTTCGGGAACT
CTGAGACAGGTGCTGCATGGCTGTCGTCAGCTCGTGTTGTGAAATGTTGGGTTAAG-TCC
CGCAACGAGCGCAACCCTTATCCTTGTTTGCCAGCGAGTAATGTCGGGAACTCCAGGGAG
-ACTGCCGGTGATAAACCGGA--GGAAGGTGGGGACGACGTCAAGTCATCATGGCCCTTA
CGAGTAGGGCTACACACGTGCTACAATGGCGCATACAGAGGGCG-GCC-AACTTGCG-AA
AGTGAGCGAATCCCAAAAAGTGCGTCGTAGTCCGGATTGGAGTCTGCAACTCGACTCCAT
GAAGTCGGAATCGCTAGTAATCGTGGATCAGAATGCCACGGTGAATACGTTCCCGGGCCT
TGTACACACCGCCCGTCACACCATGGGAGTGGGCTGCAAAAGAAGTGGGTAGTTTAACCT
TC----------------GGG-GGGAC-GCNNNNNNNNNNNNNNNNNNNNNNNNNNNNNN
NNNNNNNNNNNNNNNNNNNNNNNNNNNNNNNNNNNNNNNNNNNNNNNNNNNNNNNNNNNN
NNN
>Vibrio_azureus__NBRC_104587__AB682211
NNNNNNNNNNNNNNNNNNNNNNNNNNNNNNNNNNNATTGAAC-GCTGGCGGCAGGCCTAA
CACATGCA-AGTCGAGCGGAAA-----CGAGTTGTCT-GAACCT-T-CGGGGAACGATAA
----CGGCGT-CGAGCGGCGGACGGGTGAGTAATGCCTAGGAAATTGCCCTGATGTGGGG
GATAACCA-TTGGAAACGATGGCTAATACCGCATAACG-CC---------------TAC-
--------------GGGCCAAAGAGGGGGA--CC-TTCGGGCCTCTCGCGTCA-GGATAT
GCCTAGGT-GGGATTAGCTAGTTGGTGAGGTAAGGGCTCACCAAGGCGACGATCCCTAGC
TGGTCTGAGAGGATGATCAGCCACACTGGAACTGAGACACGGTCCAGACTCCTACGGGAG
GCAGCAGTGGGGAATATTGCACAATGGGCGCAAGCCTGATGCAGCCATGCCGCGTG-TGT
GAAGAAGG--CCTTCGGGTTGTAAAGCACTTTCAGTCGT-GAGGAAGGCAGTATCGTTAA
TAGCG-GTATTGT--TTGACGTTAGCGACAGAAGAAGCACCGG-CTAACT-CCGTGCCAG
CAGCCGCGGTAATA-CGGAGGGTGC-GAGCGTTAATCGG-AATTACTGGGCGTAAAGCGC
ATGCAGGT-GGTTTGTTAAGTCAGATGTGAAAGCCCGGGGCTCAACCCCGGAATAGCATT
TGAAACTGGCAGACTAGAGTACTGTAGA-GGGGGGTAG-AATTTCAGGTGTAGCGGTGAA
AT-GCGTAGAGATCTGAAGGAATACCGGT-GGCG-AAGGCGGCCCCCTGGACAGATACTG
ACACTC-AGATGCG-AAAGCGTGGGGAG-CAAACAGGATTAGATA-CCCT-GGTAGTCCA
CGCCGTAAACGATGTCTACTT-GGAGGTTGTGGCCTTGAGCCGT-GGCTTTCGGAGCTAA
C-GCGTTAAGTAGACCGCCT-GGGGAGTACGGTCGC-AAG-ATTAAAACTCAAATGAATT
GA--CGGGGGCCCGCACAAGCGGTGGAGCATGTGGTTTAATTCGATGCAACGCGAAGAAC
C-TTACCTACTCTTGACATCCAGAGAACTTTTCAGAGATGAATTGGTGCCTTCGGGAACT
CTGAGACAGGTGCTGCATGGCTGTCGTCAGCTCGTGTTGTGAAATGTTGGGTTAAG-TCC
CGCAACGAGCGCAACCCTTATCCTTGTTTGCCAGCACTTCG-GGTGGGAACTCCAGGGAG
-ACTGCCGGTGATAAACCGGA--GGAAGGTGGGGACGACGTCAAGTCATCATGGCCCTTA
CGAGTAGGGCTACACACGTGCTACAATGGCGCATACAGAGGGCA-GCC-AACTTGCG-AA
AGTGAGCGAATCCCAAAAAGTGCGTCGTAGTCCGGATTGGAGTCTGCAACTCGACTCCAT
GAAGTCGGAATCGCTAGTAATCGTGGATCAGAATGCCACGGTGAATACGTTCCCGGGCCT
TGTACACACCGCCCGTCACACCATGGGAGTGGGCTGCAAAAGAAGTAGGTAGTTTAACCT
TC----------------GGG-AGGAC-GCTTACCACTTTGTGGTTCATGA-CTGGGGTG
AAGNNNNNNNNNNNNNNNNNNNNNNNNNNNNNNNNNNNNNNNNNNNNNNNNNNNNNNNNN
NNN
>Vibrio_barjaei__3062__LN867554
NNNNNNNNNNNNNNNNNNNNNNNNNNNNNNNNNNNNNNNNNC-GCAGCTACCATGC----
---------AGTCGAGCGGAA------CGAGTTAACT-GACCCT-T-CGGGTGACGTTAA
----CGGCGT-CGAGCGGCGGACGGGTGAGTAATGCCTGGGAAATTGCCCTGATGTGGGG
GATAACCA-TTGGAAACGATGGCTAATACCGCATAATG-CC---------------TTC-
--------------GGGCCAAAGAGGGGGA--CC-TTCGGGCCTCTCGCGTCA-GGATAT
GCCCAGGT-GGGATTAGCTAGTTGGTAAGGTAATGGCTTACCAAGGCGACGATCCCTAGC
TGGTCTGAGAGGATGATCAGCCACACTGGAACTGAGACACGGTCCAGACTCCTACGGGAG
GCAGCAGTGGGGAATATTGCACAATGGGCGCAAGCCTGATGCAGCCATGCCGCGTG-TGT
GAAGAAGG--CCTTCGGGTTGTAAAGCACTTTCAGTCGT-GAGGAAGGTAGTGTAGTTAA
TAGCT-GCATTGC--TTGACGTTAGCGACAGAAGAAGCACCGG-CTAACT-CCGTGCCAG
CAGCCGCGGTAATA-CGGAGGGTGC-GAGCGTTAATCGG-AATTACTGGGCGTAAAGCGC
ATGCAGGT-GGTTCGTTAAGTCAGATGTGAAAGCCCGGGGCTCAACCTCGGAACTGCATT
TGAAACTGGCGGACTAGAGTACTGTAGA-GGGGGGTAG-AATTTCAGGTGTAGCGGTGAA
AT-GCGTAGAGATCTGAAGGAATACCGGT-GGCG-AAGGCGGCCCCCTGGACAGATACTG
ACACTC-AGATGCG-AAAGCGTGGGGAG-CAAACAGGATTAGATA-CCCT-GGTAGTCCA
CGCCGTAAACGATGTCTACTT-GGAGGTTGTGGCCTTGAGCCGT-GGCTTTCGGAGCTAA
C-GCGTTAAGTAGACCGCCT-GGGGAGTACGGTCGC-AAG-ATTAAAACTCAAATGAATT
GA--CGGGGGCCCGCACAAGCGGTGGAGCATGTGGTTTAATTCGATGCAACGCGAAGAAC
C-TTACCTACTCTTGACATCCAGAGAAGCCAGCGGAGACGCAGGTGTGCCTTCGGGAGCT
CTGAGACAGGTGCTGCATGGCTGTCGTCAGCTCGTGTTGTGAAATGTTGGGTTAAG-TCC
CGCAACGAGCGCAACCCTTATCCTTGTTTGCCAGCGAGTAATGTCGGGAACTCCAGGGAG
-ACTGCCGGTGATAAACCGGA--GGAAGGTGGGGACGACGTCAAGTCATCATGGCCCTTA
CGAGTAGGGCTACACACGTGCTACAATGGCGCATACAGAGGGCA-GCC-AACTTGCG-AA
AGTGAGCGAATCCCAAAAAGTGCGTCGTAGTCCGGATTGGAGTCTGCAACTCGACTCCAT
GAAGTCGGAATCGCTAGTAATCGTAGATCAGAATGCTACGGTGAATACGTTCCCGGGCCT
TGTACACACCGCCCGTCACACCATGGGAGTGGGCTGCAAAAGAAGTGGGTAGTTTAACCT
TC----------------GGG-AGGAC-GCTCACCACTTNNNNNNNNNNNNNNNNNNNNN
NNNNNNNNNNNNNNNNNNNNNNNNNNNNNNNNNNNNNNNNNNNNNNNNNNNNNNNNNNNN
NNN
>Vibrio_bathopelagicus__Sal10__MW195017
NNNNTTAAATTGAAGAGTTTGA-TCATG-GCTCAGATTGAAC-GCTGGCGGCAGGCCTAA
CACATGCA-AGTCGAGCGGAAA-----CGACANNANN-NANNCT-T-CGGNNGNNTTNNT
----GGGCGT-CGAGCGGCGGACGGGTGAGTAATGCCTAGGAAATTGCCTTGATGTGGGG
GATAACCA-TTGGAAACGATGGCTAATACCGCATAATG-CC---------------TAC-
--------------GGGCCAAAGAGGGGGA--TC-TTCGGACCTCTCGCGTCA-AGATAT
GCCTAGGT-GGGATTAGCTAGTTGGTGAGGTAATGGCTCACCAAGGCGACGATCCCTAGC
TGGTCTGAGAGGATGATCAGCCACACTGGAACTGAGACACGGTCCAGACTCCTACGGGAG
GCAGCAGTGGGGAATATTGCACAATGGGCGAAAGCCTGATGCAGCCATGCCGCGTG-TAT
GAAGAAGG--CCTTCGGGTTGTAAAGTACTTTCAGTTGT-GAGGAAGGGGGTANNGTTAA
TAGCG-NTATCTC--TTGACGTTAGCAACAGAAGAAGCACCGG-CTAACT-CCGTGCCAG
CAGCCGCGGTAATA-CGGAGGGTGC-GAGCGTTAATCGG-AATTACTGGGCGTAAAGCGC
ATGCAGGT-GGTTCATTAAGTCAGATGTGAAAGCCCGGGGCTCAACCTCGGAACTGCATT
TGAAACTGGTGAACTAGAGTGCTGTAGA-GGGGGGTAG-AATTTCAGGTGTAGCGGTGAA
AT-GCGTAGAGATCTGAAGGAATACCAGT-GGCG-AAGGCGGCCCCCTGGACAGACACTG
ACACTC-AGATGCG-AAAGCGTGGGGAG-CAAACAGGATTAGATA-CCCT-GGTAGTCCA
CGCCGTAAACGATGTCTACTT-GGAGGTTGTGGCCTTGAGCCGT-GGCTTTCGGAGCTAA
C-GCGTTAAGTAGACCGCCT-GGGGAGTACGGTCGC-AAG-ATTAAAACTCAAATGAATT
GA--CGGGGGCCCGCACAAGCGGTGGAGCATGTGGTTTAATTCGATGCAACGCGAAGAAC
C-TTACCTACTCTTGACATCCAGAGAAGCCAGCGGAGACGCAGGTGTGCCTTCGGGAGCT
CTGAGACAGGTGCTGCATGGCTGTCGTCAGCTCGTGTTGTGAAATGTTGGGTTAAG-TCC
CGCAACGAGCGCAACCCTTATCCTTGTTTGCCAGCGAGTAATGTCGGGAACTCCAGGGAG
-ACTGCCGGTGATAAACCGGA--GGAAGGTGGGGACGACGTCAAGTCATCATGGCCCTTA
CGAGTAGGGCTACACACGTGCTACAATGGCGCATACAGAGGGCA-GCA-AGCTAGCG-AT
AGTGAGCGAATCCCAAAAAGTGCGTCGTAGTCCGGATTGGAGTCTGCAACTCGACTCCAT
GAAGTCGGAATCGCTAGTAATCGTGAATCAGAATGTCACGGTGAATACGTTCCCGGGCCT
TGTACACACCGCCCGTCACACCATGGGAGTGGGCTGCAAAAGAAGTGGGTAGTTTAACCT
TTC--------------GNGG-AGGAC-GCTCACCACTTTGTGGTTCATGA-CTGGGGTG
AAGTCGT-AACAAGGTAGCCCTAGGGGAACCTGGGGCTGGATCACCTCCTTATANNNNNN
NNN
>Vibrio_bivalvicida__605__HF568951
NNNNNNNNNNNNNNNNNNNNNNNNNNNNNNNNNNNNTTGAAC-GCTGGCGGCAGGCCTAA
CACATGCA-AGTCGAGCGGAAA-----CGAGTTAACT-GAACCT-T-CGGGGAACGTTAA
----CGGCGT-CGAGCGGCGGACGGGTGAGTAATGCCTGGGAAATTGCCCTGATGTGGGG
GATAACCA-TTGGAAACGATGGCTAATACCGCATAATG-CC---------------TTC-
--------------GGGCCAAAGAGGGGGA--CC-TTCGGGCCTCTCGCGTCA-GGATAT
GCCCAGGT-GGGATTAGCTAGTTGGTGAGGTAATGGCTCACCAAGGCGACGATCCCTAGC
TGGTCTGAGAGGATGATCAGCCACACTGGAACTGAGACACGGTCCAGACTCCTACGGGAG
GCAGCAGTGGGGAATATTGCACAATGGGCGCAAGCCTGATGCAGCCATGCCGCGTG-TAT
GAAGAAGG--CCTTCGGGTTGTAAAGTACTTTCAGTCGT-GAGGAAGGTGGTGGTGTTAA
TAGCA-CTATCAT--TTGACGTTAGCGACAGAAGAAGCACCGG-CTAACT-CCGTGCCAG
CAGCCGCGGTAATA-CGGAGGGTGC-GAGCGTTAATCGG-AATTACTGGGCGTAAAGCGC
ATGCAGGT-GGTCTGTTAAGTCAGATGTGAAAGCCCGGGGCTCAACCTCGGAATTGCATT
TGAAACTGGCAGACTAGAGTACTGTAGA-GGGGGGTAG-AATTTCAGGTGTAGCGGTGAA
AT-GCGTAGAGATCTGAAGGAATACCAGT-GGCG-AAGGCGGCCCCCTGGACAGATACTG
ACACTC-AGATGCG-AAAGCGTGGGGAG-CAAACAGGATTAGATA-CCCT-GGTAGTCCA
CGCCGTAAACGATGTCTACTT-GGAGGTTGTGGCCTTGAGCCGT-GGCTTTCGGAGCTAA
C-GCGTTAAGTAGACCGCCT-GGGGAGTACGGTCGC-AAG-ATTAAAACTCAAATGAATT
GA--CGGGGGCCCGCACAAGCGGTGGAGCATGTGGTTTAATTCGATGCAACGCGAAGAAC
C-TTACCTACTCTTGACATCCAGAGAAGCCAGCAGAGATGCAGGTGTGCCTTCGGGAACT
CTGAGACAGGTGCTGCATGGCTGTCGTCAGCTCGTGTTGTGAAATGTTGGGTTAAG-TCC
CGCAACGAGCGCAACCCTTATCCTTGTTTGCCAGCGAGTAATGTCGGGAACTCCAGGGAG
-ACTGCCGGTGATAAACCGGA--GGAAGGTGGGGACGACGTCAAGTCATCATGGCCCTTA
CGAGTAGGGCTACACACGTGCTACAATGGCGCATACAGAGGGCA-GCC-AGCTAGCG-AT
AGTGAGCGAATCCCAAAAAGTGCGTCGTAGTCCGGATTGGAGTCTGCAACTCGACTCCAT
GAAGTCGGAATCGCTAGTAATCGTGGATCAGAATGCCACGGTGAATACGTTCCCGGGCCT
TGTACACACCGCCCGTCACACCATGGGAGTGGGCTGCAAAAGAAGTAGGTAGTTTAACCT
TC----------------GGG-AGAAC-GCTTACCACTTTGTGGTTCATGA-CTGGGGTG
AAGTCGT-AACAAGGTNNNNNNNNNNNNNNNNNNNNNNNNNNNNNNNNNNNNNNNNNNNN
NNN
>Vibrio_brasiliensis__LMG_20546__AJ316172
NNNNNNNNNNNNNNNNNNNNNNNNNNNNNNNNNNNATTGAAC-GCTGGCGGCAGGCCTAA
CACATGCA-AGTCGAGCGGAAA-----CGAGTTAACT-GAACCT-T-CGGGGAACGTTAA
----CGGCGT-CGAGCGGCGGACGGGTGAGTAATGCCTGGGAAATTGCCCTGATGTGGGG
GATAACCA-TTGGAAACGATGGCTAATACCGCATAATA-GC---------------TTC-
--------------GGCTCAAAGAGGGGGA--CC-TTCGGGCCTCTCGCGTCA-GGATAT
GCCCAGGT-GGGATTAGCTAGTTGGTGAGGTAATGGCTCACCAAGGCGACGATCCCTAGC
TGGTCTGAGAGGATGATCAGCCACACTGGAACTGAGACACGGTCCAGACTCCTACGGGAG
GCAGCAGTGGGGAATATTGCACAATGGGCGCAAGCCTGATGCAGCCATGCCGCGTG-TAT
GAAGAAGG--CCTTCGGGTTGTAAAGTACTTTCAGCAGT-GAGGAAGGCRGRKWCGTTAA
TAGCG-KSCTYGT--TTGACGTTAGCTGCAGAAGAAGCACCGG-CTAACT-CCGTGCCAG
CAGCCGCGGTAATA-CGGAGGGTGC-GAGCGTTAATCGG-AATTACTGGGCGTAAAGCGC
ATGCAGGT-GGTTTGTTAAGTCAGATGTGAAAGCCCGGGGCTCAACCTCGGAATTGCATT
TGAAACTGGCAGACTAGAGTACTGTAGA-GGGGGGTAG-AATTTCAGGTGTAGCGGTGAA
AT-GCGTAGAGATCTGAAGGAATACCGGT-GGCG-AAGGCGGCCCCCTGGACAGATACTG
ACACTC-AGATGCG-AAAGCGTGGGGAG-CAAACAGGATTAGATA-CCCT-GGTAGTCCA
CGCCGTAAACGATGTCTACTT-GGAGGTTGTGGCCTTGAGCCGT-GGCTTTCGGAGCTAA
C-GCGTTAAGTAGACCGCCT-GGGGAGTACGGTCGC-AAG-ATTAAAACTCAAATGAATT
GA--CGGGGGCCCGCACAAGCGGTGGAGCATGTGGTTTAATTCGATGCAACGCGAAGAAC
C-TTACCTACTCTTGACATCCAGAGAACTTTYCAGAGATGRATTGGTGCCTTCGGGAACT
CTGAGACAGGTGCTGCATGGCTGTCGTCAGCTCGTGTTGTGAAATGTTGGGTTAAG-TCC
CGCAACGAGCGCAACCCTTATCCTTGTTTGCCAGCACTTCG-GGTGGGAACTCCAGGGAG
-ACTGCCGGTGATAAACCGGA--GGAAGGTGGGGACGACGTCAAGTCATCATGGCCCTTA
CGAGTAGGGCTACACACGTGCTACAATGGCGCATACAGAGGGCG-GCC-AACTTGCG-AA
AGTGAGCGAATCCCAAAAAGTGCGTCGTAGTCCGGATCGGAGTCTGCAACTCGACTCCGT
GAAGTCGGAATCGCTAGTAATCGTGGATCAGAATGCCACGGTGAATACGTTCCCGGGCCT
TGTACACACCGCCCGTCACACCATGGGAGTGGGCTGCAAAAGAAGTGGGTAGTTTAACCT
TC----------------GGG-AGGAC-GCTCACCACTTTGTGGTTCATGA-CTGGGGTG
AAGTCGT-AACAAGGTAGCCCTAGGGGAACCNNNNNNNNNNNNNNNNNNNNNNNNNNNNN
NNN
>Vibrio_breoganii__LMG_23858__EF599161
NNNNNNNNNNNNNNNNNNNNNNNNNNTG-GCTCAGATTGAAC-GCTGGCGGCAGGCCTAA
CACATGCA-AGTCGAGCGGAAA-----CGACAACATT-GACCCT-T-CGGGTGATTTGTT
----GGGCGT-CGAGCGGCGGACGGGTGAGTAATGCCTGGGAAATTGCCCTGATGTGGGG
GATAACCA-TTGGAAACGATGGCTAATACCGCATAACG-TC---------------TAC-
--------------GGACCAAAGAGGGGGA--CC-TTCGGGCCTCTCGCTTCA-GGATAT
GCCCAGGT-GGGATTAGCTAGTTGGTGAGGTAATGGCTCACCAAGGCGACGATCCCTAGC
TGGTCTGAGAGGATGATCAGCCACACTGGAACTGAGACACGGTCCAGACTCCTACGGGAG
GCAGCAGTGGGGAATATTGCACAATGGGCGCAAGCCTGATGCAGCCATGCCGCGTG-TAT
GAAGAAGG--CCTTCGGGTTGTAAAGTACTTTCAGTCGT-GAGGAAGGCGTTGAAGTTAA
TAGCT-TCATTGT--TTGACGTTAGCGACAGAAGAAGCACCGG-CTAACT-CCGTGCCAG
CAGCCGCGGTAATA-CGGAGGGTGC-GAGCGTTAATCGG-AATTACTGGGCGTAAAGCGC
ATGCAGGT-GGTTTGTTAAGTCAGATGTGAAAGCCCGGGGCTCAACCTCGGAACCGCATT
TGAAACTGGCAGGCTAGAGTACTGTAGA-GGGGGGTAG-AATTTCAGGTGTAGCGGTGAA
AT-GCGTAGAGATCTGAAGGAATACCAGT-GGCG-AAGGCGGCCCCCTGGACAGATACTG
ACACTC-AGATGCG-AAAGCGTGGGGAG-CAAACAGGATTAGATA-CCCT-GGTAGTCCA
CGCCGTAAACGATGTCTACTT-GGAGGTTGTGGCCTTGAGCCGT-GGCTTTCGGAGCTAA
C-GCGTTAAGTAGACCGCCT-GGGGAGTACGGTCGC-AAG-ATTAAAACTCAAATGAATT
GA--CGGGGGCCCGCACAAGCGGTGGAGCATGTGGTTTAATTCGATGCAACGCGAAGAAC
C-TTACCTACTCTTGACATCCAGAGAACTTAGCAGAGATGCTTTGGTGCCTTCGGGAACT
CTGAGACAGGTGCTGCATGGCTGTCGTCAGCTCGTGTTGTGAAATGTTGGGTTAAG-TCC
CGCAACGAGCGCAACCCTTATCCTTGTTTGCCAGCACGTAATGGTGGGAACTCCAGGGAG
-ACTGCCGGTGATAAACCGGA--GGAAGGTGGGGACGACGTCAAGTCATCATGGCCCTTA
CGAGTAGGGCTACACACGTGCTACAATGGCGCATACAGAGGGCA-GCC-AACCAGCG-AT
GGTGAGCGAATCCCAAAAAGTGCGTCGTAGTCCGGATTGGAGTCTGCAACTCGACTCCAT
GAAGTCGGAATCGCTAGTAATCGTGAATCAGAATGTCACGGTGAATACGTTCCCGGGCCT
TGTACACACCGCCCGTCACACCATGGGAGTGGGCTGCAAAAGAAGTGGGTAGTTTANNNN
NNNNNNNNNNNNNNNNNNNNNNNNNNNNNNNNNNNNNNNNNNNNNNNNNNNNNNNNNNNN
NNNNNNNNNNNNNNNNNNNNNNNNNNNNNNNNNNNNNNNNNNNNNNNNNNNNNNNNNNNN
NNN
>Vibrio_campbellii__ATCC_25920__X56575
NNNNNNAAATTGAAGAGTTTGA-TCATG-GCGCAGATTGAAC-GCTGGCGGCAGGCCTAA
CACATGCA-AGTCGAGCGGAAA-----CGAGTTAACT-GGAACT-T---GGGAACGATAA
----CGGCGT-CGAGCGGCGGACGGGTGAGTAATGCCTAGGAAATTGCCCTGATGTGGGG
GATAACCACTTGGAAACGATGGCTAATACCGCATAAT--GC---------------TAC-
--------------GGGCCAAAGAGGGGGA--CC-TTCGGGCCTCTCGCGTCA-GGATAT
GCCTAGGT-GGGATTAGCTAGTTGGTGAGGTAAGGGCTCACCAAGGCGACGATCCCTAGC
TGGTCTGAGAGGATGATCAGCCACACTGGAACTGAGACACGGTCCAGACTCCTAGAGGAG
GCAGCAGTGGGGAATATTGCACAATGGGCGCAAGCCTGATGCAGCCATGCCGCGTG-TGT
GAAGAAGG--CCTTCGGGTTGTAAAGCACTTTCAGTCGT-GAGGAAGGTAGTGTAGTTAA
TAGCT-GCATTAT--TTGACGTTAGCGACAGAAGAAGCACCGG-CTAACT-CCGTGCCAG
CAGCCGCGGTAATA-CGGAGGGTGC-GAGCGTTAATCGG-AATTACTGGGCGTAAAGCGC
ATGCAGGT-GGTTTGTTAAGTCAGATGTGAAAGCCCGGGGCTCAACCTCGGAATTGCATT
TGAAACTGGCAGACTAGAGTACTGTAGA-GGGGGGTAG-AATTTCAGGTGTAGCGGTGAA
AT-GCGTAGAGATCTGAAGGAATACCGGT-GGCG-AAGGCGGCCCCCTGGACAGATACTG
ACACTC-AGATGCG-AAAGCGTGGGGAG-CAAACAGGATTAGATA-CCCT-GGTAGTCCA
CGCCGTAAACGATGTCTACTT-GGAGGTTGTGGCCTTGAGCCGT-GGCTTTCGGAGCTAA
C-GCGTTAAGTAGACCGCCT-GGGGAGTACGGTCGC-AAG-ATTAAAACTCAAATGAATT
GA--CGGGGGCCCGCACAAGCGGTGGAGCATGTGGTTTAATTCGAGGCAACGCGAAGAAC
C-TTACCTACTCTTGACATCCAGAGAACTTTCCAGAGATGGATTGGTGC-TTCGGGAACT
CTGAGACAGGTGCTGCATGGCTGTCGTCAGCTCGTGTTGTGAAATGTTGGGTTAAG-TCC
CGCAACGAGCGCAACCCTTATCCTTGTTTGCCAGCGAGTAATGTCGGGAACTCCAGGGAG
-ACTGCCGGTGATAAACCGGA--GGAAGGTGGGGACGACGTCAAGTCATCATGGCCCTTA
CGAGTAGGGCTACACACGTGCTACAATGGCGCATACAGAGGGCA-GCC-AACTTGCG-AG
AGTGAGCGAATCCCAAAAAGTGCGTCGTAGTCC--ATTGGAGTCTGCAACTCGACTCCAT
GAAGTCGGAATCGCTAGTAATCGTGGATCAGAATGCCACGGTGAATACGTTCCCGGGCCT
TGTACACACCGCCCGTCACACCATGGGAGTGGGCTGCAAAAGAAGTAGGTAGTTTCAACT
AC----------------GGG-AGGACAGCCTACCACTTTGTGGTNNNNNNNNNNNNNNN
NNNNNNNNNNNNNNNNNNNNNNNNNNNNNNNNNNNNNNNNNNNNNNNNNNNNNNNNNNNN
NNN
>Vibrio_caribbeanicus__N384__GU223601
NNNNNNNNNNNNNNNNNNNNNNNNNNNNNNNNNNNATTGAAC-GCTGGCGGCAGGCCTAA
CACATGCA-AGTCGAGCGGAAA-----CGAGTTATCT-GAACCT-T-CGGGGAACGATAA
----CGGCGT-CGAGCGGCGGACGGGTGAGTAATGCCTGGGAAATTGCCCTGATGTGGGG
GATAACCA-TTGGAAACGATGGCTAATACCGCATAATA-GC---------------TTC-
--------------GGCTCAAAGAGGGGGA--CC-TTCGGGCCTCTCGCGTCA-GGATAT
GCCCAGGT-GGGATTAGCTAGTTGGTGAGGTAAGGGCTCACCAAGGCGACGATCCCTAGC
TGGTCTGAGAGGATGATCAGCCACACTGGAACTGAGACACGGTCCAGACTCCTACGGGAG
GCAGCAGTGGGGAATATTGCACAATGGGCGCAAGCCTGATGCAGCCATGCCGCGTG-TAT
GAAGAAGG--CCTTCGGGTTGTAAAGTACTTTCAGCAGT-GAGGAAGGTGGTGTACTTAA
TACGT-GCATCAT--TTGACGTTAGCTGCAGAAGAAGCACCGG-CTAACT-CCGTGCCAG
CAGCCGCGGTAATA-CGGAGGGTGC-GAGCGTTAATCGG-AATTACTGGGCGTAAAGCGC
ATGCAGGT-GGTTTGTTAAGTCAGATGTGAAAGCCCGGGGCTCAACCTCGGAATTGCATT
TGAAACTGACAGACTAGAGTACTGTAGA-GGGGGGTAG-AATTTCAGGTGTAGCGGTGAA
AT-GCGTAGAGATCTGAAGGAATACCGGT-GGCG-AAGGCGGCCCCCTGGACAGATACTG
ACACTC-AGATGCG-AAAGCGTGGGGAG-CAAACAGGATTAGATA-CCCT-GGTAGTCCA
CGCCGTAAACGATGTCTACTT-GGAGGTTGTGGCCTTGAGCCGT-GGCTTTCGGAGCTAA
C-GCGTTAAGTAGACCGCCT-GGGGAGTACGGTCGC-AAG-ATTAAAACTCAAATGAATT
GA--CGGGGGCCCGCACAAGCGGTGGAGCATGTGGTTTAATTCGATGCAACGCGAAGAAC
C-TTACCTACTCTTGACATCCATAGAACTTTCCAGAGATGGATTGGTGCCTTCGGGAACT
ATGAGACAGGTGCTGCATGGCTGTCGTCAGCTCGTGTTGTGAAATGTTGGGTTAAG-TCC
CGCAACGAGCGCAACCCTTATCCTTGTTTGCCAGCACTTCG-GGTGGGAACTCCAGGGAG
-ACTGCCGGTGATAAACCGGA--GGAAGGTGGGGACGACGTCAAGTCATCATGGCCCTTA
CGAGTAGGGCTACACACGTGCTACAATGGCGCATACAGAGGGCG-GCC-AACTTGCG-AA
AGTGAGCGAATCCCAAAAAGTGCGTCGTAGTCCGGATTGGAGTCTGCAACTCGACTCCAT
GAAGTCGGAATCGCTAGTAATCGTGGATCAGAATGCCACGGTGAATACGTTCCCGGGCCT
TGTACACACCGCCCGTCACACCATGGGAGTGGGCTGCAAAAGAAGTGGGTAGTTTAACCT
TC----------------GGG-GGGAC-GCTCACCACTTTGTGGTTCATGA-CTGGNNNN
NNNNNNNNNNNNNNNNNNNNNNNNNNNNNNNNNNNNNNNNNNNNNNNNNNNNNNNNNNNN
NNN
>Vibrio_casei__WS_4539__FJ968722
NNNNNNNNNNNNNAGAGTTTGA-TCCTG-GCTCAGATTGAAC-GCTGGCGGCAGGCCTAA
CACATGCA-AGTCGAGCGGAAACG---AGAAGKWGCTTGCWMCT-T--------------
----CGGCGT-CGAGCGGCGGACGGGTGAGTAATGCATAGGAAGTTGCCCTAACGAGGGG
GATACCAG-TTGGAAACGACTGTTAATACCGCATAATC-TC---------------CTT-
TCTGTTAAAGGAAAGAAGYAAAGCGGGGGA--CC-TTCGGGCCTCGCGCGTTA-GGATAC
GCCTATGT-GGGATTAGCTAGTTGGTGAGGTAATGGCTCACCAAGGCGACGATCCCTAGC
TGGTCTGAGAGGATGATCAGCCACACTGGGACTGAGACACGGCCCAGACTCCTACGGGAG
GCAGCAGTGGGGAATATTGCACAATGGGCGAAAGCYTGATGCAGCCATGCCGCGTG-TAT
GAAGAAGG--CCTTCGGGTTGTAAAGTACTTTCAGTTGT-GAGGAAGGTTTCGTMGTTAA
TARCK-GCGTTGC--TTGACGTTAGCAACAGAAGAAGCACCGG-CTAACT-CCGTGCCAG
CAGCCGCGGTAATA-CGGAGGGTGC-GAGCGTTAATCGG-AATTACTGGGCGTAAAGCGC
ATGCAGGT-GGTTTGTTAAGTCAGATGTGAAAGCCCGGGGCTCAACCTCGGAAGGTCATT
TGAAACTGGCAAACTAGAGTACTGTAGA-GGGGGGTAG-AATTTCAGGTGTAGCGGTGAA
AT-GCGTAGAGATCTGAAGGAATACCAGT-GGCG-AAGGCGGCCCCCTGGACAGATACTG
ACACTC-AGATGCG-AAAGCGTGGGGAG-CAAACAGGATTAGATA-CCCT-GGTAGTCCA
CGCCGTAAACGATGTCTACTT-GGAGGTTGTGGCCTTGAGCCGT-GGCTTTCGGAGCTAA
C-GCGTTAAGTAGACCGCCT-GGGGAGTACGGTCGC-AAG-ATTAAAACTCAAATGAATT
GA--CGGGGGCCCGCACAAGCGGTGGAGCATGTGGTTTAATTCGATGCAACGCGAAGAAC
C-TTACCTACTCTTGACATCYAGAGAARCCAGTAGAGATACAGGTGTGCCTTCGGGARCT
CTRAGACAGGTGCTGCATGGCTGTCGTCAGCTCGTGTTGTGAAATGTTGGGTTAAG-TCC
CGCAACGAGCGCAACCCTTATCCTTGTTTGCCAGCGAGTAATGTCGGGAACTCCAGGGAG
-ACTGCCGGTGATAAACCGGA--GGAAGGTGGGGACGACGTCAAGTCATCATGGCCCTTA
CGAGTAGGGCTACACACGTGCTACAATGGCGCATACAGAGGGCA-GCG-AACTTGCG-AA
AGTAAGCGAATCCCAAAAAGTGCGTCGTAGTCCGGATTGGAGTCTGCAACTCGACTCCAT
GAAGTCGGAATCGCTAGTAATCGTGGATCAGAATGCCACGGTGAATACGTTCCCGGGCCT
TGTACACACCGCCCGTCACACCATGGGAGTGGGCTGCAAAAGAAGTAGGTAGTTTAACCT
TC----------------GGG-AGGAC-GCTTACCACTTTGTGGTTCATGA-CTGGGGTG
AAGTCGT-AACAAGGTAGCCGNNNNNNNNNNNNNNNNNNNNNNNNNNNNNNNNNNNNNNN
NNN
>Vibrio_celticus__LMG_23850__EF599162
NNNNNNNNNNNNGTATGTTTGA-TCCTG-GCTCAGATTGAAC-GCTGGCGGCAGGCCTAA
CACATGCA-AGTCGAGCGGAAA-----CGACACTAAC-AATCCT-T-CGGGTGCGTTAAT
----GGGCGT-CGAGCGGCGGACGGGTGAGTAATGCCTAGGAAATTGCCTTGATGTGGGG
GATAACCA-TTGGAAACGATGGCTAATACCGCATAATG-CC---------------TAC-
--------------GGGCCAAAGAGGGGGA--CC-TTCGGGCCTCTCGCGTCA-AGATAT
GCCTAGGT-GGGATTAGCTAGTTGGTGAGGTAATGGCTCACCAAGGCGACGATCCCTAGC
TGGTCTGAGAGGATGATCAGCCACACTGGAACTGAGACACGGTCCAGACTCCTACGGGAG
GCAGCAGTGGGGAATATTGCACAATGGGCGAAAGCCTGATGCAGCCATGCCGCGTG-TAT
GAAGAAGG--CCTTCGGGTTGTAAAGTACTTTCAGTTGT-GAGGAAGGGGGTAGYGTTAA
TAGCG-CTATCTC--TTGACGTTAGCAACAGAAGAAGCACCGG-CTAACT-CCGTGCCAG
CAGCCGCGGTAATA-CGGA-GGTGC-GAGCG-TAATCGG-AATTACTGGGCGTAAAGCGC
ATGCA-GT-GGTTCATTAAGTCAGATGTGAAAGCCCGGGGCTCAACCTCGGAACTGCA-T
TGAAACTGGTGAACTAGAGTACTGTAGA-GGGGGGTAG-AATTTCAGGTGTAGCGGTGAA
AT-GCGTAGAGATCTGAAGGAATACCAGT-GGCG-AAGGCGGCCCCCTGGACAGATACTG
ACACTC-AGATGCG-AAAGCGTGGGGAG-CAAACAGGATTAGATA-CCCT-GGTAGTCCA
CGCCGTAAACGATGTCTACTT-GGAGGTTGTGGCCTTGAGCCGT-GGCTTTCGGAGCTAA
C-GCGTTAAGTAGACCGCCT-GGGGAGTACGGTCGC-AAG-ATTAAAACTCAAATGAATT
GA--CGGGGGCCCGCACAAGCGGTGGAGCATGTGGTTTAATTCGATGCAACGCGAAGAAC
C-TTACCTACTCTTGACATCCAGAGAAGCCAGCGGAGACGCAGGTGTGCCTTCGGGAGCT
CTGAGACAGGTGCTGCATGGCTGTCGTCAGCTCGTGTTGTGAAATGTTGGGTTAAG-TCC
CGCAACGAGCGCAACCCTTATCCTTGTTTGCCAGCGAGTAATGTCGGGAACTCCAGGGAG
-ACTGCCGGTGATAAACCGGA--GGAAGGTGGGGACGACGTCAAGTCATCATGGCCCTTA
CGAGTAGGGCTACACACGTGCTACAATGGCGCATACAGAGGGCA-GCA-AGCTAGCG-AT
AGTGAGCGAATCCCAAAAAGTGCGTCGTAGTCCGGATTGGAGTCTGCAACTCGACTCCAT
GAAGTCGGAATCGCTAGTAATCGTGAATCAGAATGTCACGGTGAATACGTTCCCGGGCCT
TGTACACACCGCCCGTCACACCATGGGAGTGGGCTGCAAAAGAAGTGGGTAGTTTAACCT
TTC--------------GGGG-AGGAC-GCTCACCACTTTGTGGTTCATGA-CTGGGGTG
AAGTCGT-AACAAGGTAGCCCTAGGGGAACCTGCGGCTGGATCACCTCCNNNNNNNNNNN
NNN
>Vibrio_chagasii__LMG_21353__HM771345
NNNNNNNNNNNNNNNNNNNNNNNNNNNNNNNNNNNATTGAAC-GCTGGCGGCAGGCCTAA
CACATGCA-AGTCGAGCGGAAA-----CGAGTTATCT-GAACCT-T-CGGGGAACGATAA
----CGGCGT-CGAGCGGCGGACGGGTGAGTAATGCCTAGGAAATTGCCTTGATGTGGGG
GATAACCA-TTGGAAACGATGGCTAATACCGCATAATG-CC---------------TAC-
--------------GGGCCAAAGAGGGGGA--CC-TTCGGGCCTCTCGCGTCA-AGATAT
GCCTAGGT-GGGATTAGCTAGTTGGTGAGGTAATGGCTCACCAAGGCGACGATCCCTAGC
TGGTCTGAGAGGATGATCAGCCACACTGGAACTGAGACACGGTCCAGACTCCTACGGGAG
GCAGCAGTGGGGAATATTGCACAATGGGCGAAAGCCTGATGCAGCCATGCCGCGTG-TAT
GAAGAAGG--CCTTCGGGTTGTAAAGTACTTTCAGTTGT-GAGGAAGGGGGTGTCGTTAA
TAGCG-GCATCTC--TTGACGTTAGCAACAGAAGAAGCACCGG-CTAACT-CCGTGCCAG
CAGCCGCGGTAATA-CGGAGGGTGC-GAGCGTTAATCGG-AATTACTGGGCGTAAAGCGC
ATGCAGGT-GGTTCATTAAGTCAGATGTGAAAGCCCGGGGCTCAACCTCGGAACTGCATT
TGAAACTGGTGAACTAGAGTACTGTAGA-GGGGGGTAG-AATTTCAGGTGTAGCGGTGAA
AT-GCGTAGAGATCTGAAGGAATACCAGT-GGCG-AAGGCGGCCCCCTGGACAGATACTG
ACACTC-AGATGCG-AAAGCGTGGGGAG-CAAACAGGATTAGATA-CCCT-GGTAGTCCA
CGCCGTAAACGATGTCTACTT-GGAGGTTGTGGCCTTGAGCCGT-GGCTTTCGGAGCTAA
C-GCGTTAAGTAGACCGCCT-GGGGAGTACGGTCGC-AAG-ATTAAAACTCAAATGAATT
GA--CGGGGGCCCGCACAAGCGGTGGAGCATGTGGTTTAATTCGATGCAACGCGAAGAAC
C-TTACCTACTCTTGACATCCAGAGAAGCCAGCGGAGACGCAGGTGTGCCTTCGGGAGCT
CTGAGACAGGTGCTGCATGGCTGTCGTCAGCTCGTGTTGTGAAATGTTGGGTTAAG-TCC
CGCAACGAGCGCAACCCTTATCCTTGTTTGCCAGCGAGTAATGTCGGGAACTCCAGGGAG
-ACTGCCGGTGATAAACCGGA--GGAAGGTGGGGACGACGTCAAGTCATCATGGCCCTTA
CGAGTAGGGCTACACACGTGCTACAATGGCGCATACAGAGGGCA-GCG-AACTTGCG-AG
AGTGAGCGAATCCCAAAAAGTGCGTCGTAGTCCGGATTGGAGTCTGCAACTCGACTCCAT
GAAGTCGGAATCGCTAGTAATCGTAGATCAGAATGCTACGGTGAATACGTTCCCGGGCCT
TGTACACACCGCCCGTCACACCATGGGAGTGGGCTGCAAAAGAAGTGGGTAGTTTAACCT
TC----------------GGG-AGGAC-GCTCACCACTTTGTGGTTCATGA-CTGGNNNN
NNNNNNNNNNNNNNNNNNNNNNNNNNNNNNNNNNNNNNNNNNNNNNNNNNNNNNNNNNNN
NNN
>Vibrio_chemaguriensis__Iso1__MG356329
NNNNNNNNNNNNNNNNNNNNNNNNNNNNNNNNNNNNNNNNNNNNNNNGGGGGGGGCCCTA
CACATGC--AGTCGAGCGGCAG-----CGACAACATT-GAACCT-T-CGGGGGATTTGTT
----GGGCGG-CGAGCGGCGGACGGGTGAGTAATGCCTAGGAAATTGCCCTGATGTGGGG
GATAACCA-TTGGAAACGATGGCTAATACCGCATGATG-CC---------------TAC-
--------------GGGCCAAAGAGGGGGA--CC-TTCGGGCCTCTCGCGTCA-GGATAT
GCCTAGGT-GGGATTAGCTAGTTGGTGAGGTAAGGGCTCACCAAGGCGACGATCCCTAGC
TGGTCTGAGAGGATGATCAGCCACACTGGAACTGAGACACGGTCCAGACTCCTACGGGAG
GCAGCAGTGGGGAATATTGCACAATGGGCGCAAGCCTGATGCAGCCATGCCGCGTG-TGT
GAAGAAGG--CCTTCGGGTTGTAAAGCACTTTCAGTCGT-GAGGAAGGTAGTGTAGTTAA
TAGCT-GCATTAT--TTGACGTTAGCGACAGAAGAAGCACCGG-CTAACT-CCGTGCCAG
CAGCCGCGGTAATA-CGGAGGGTGC-GAGCGTTAATCGG-AATTACTGGGCGTAAAGCGC
ATGCAGGT-GGTTTGTTAAGTCAGATGTGAAAGCCCGGGGCTCAACCTCGGAATAGCATT
TGAAACTGGCAGACTAGAGTACTGTAGA-GGGGGGTAG-AATTTCAGGTGTAGCGGTGAA
AT-GCGTAGAGATCTGAAGGAATACCGGT-GGCG-AAGGCGGCCCCCTGGACAGATACTG
ACACTC-AGATGCG-AAAGCGTGGGGAG-CAAACAGGATTAGATA-CCCT-GGTAGTCCA
CGCCGTAAACGATGTCTACTT-GGAGGTTGTGGCCTTGAGCCGT-GGCTTTCGGAGCTAA
C-GCGTTAAGTAGACCGCCT-GGGGAGTACGGTCGC-AAG-ATTAAAACTCAAATGAATT
GA--CGGGGGCCCGCACAAGCGGTGGAGCATGTGGTTTAATTCGATGCAACGCGAAGAAC
C-TTACCTACTCTTGACATCCAGAGAACTTTCCAGAGATGGATTGGTGCCTTCGGGAACT
CTGAGACAGGTGCTGCATGGCTGTCGTCAGCTCGTGTTGTGAAATGTTGGGTTAAG-TCC
CGCAACGAGCGCAACCCTTATCCTTGTTTGCCAGCGAGTAATGTCGGGAACTCCAGGGAG
-ACTGCCGGTGATAAACCGGA--GGAAGGTGGGGACGACGTCAAGTCATCATGGCCCTTA
CGAGTAGGGCTACACACGTGCTACAATGGCGCATACAGAGGGCG-GCC-AACTTGCG-AA
AGTGAGCGAATCCCAAAAAGTGCGTCGTAGTCCGGATTGGAGTCTGCAACTCGACTCCAT
GAAGTCGGAATCGCTAGTAATCGTGGATCAGAATGCCACGGTGAATACGTTCCCGGGCCT
TGTACACACCGCCCGTCACACCATGGGAGTGGGCTGCAAAAGAAGTAGGTAGTTTAACCT
TC----------------GGG-GGGACGCTTTACCACCTTTGGGTTTTCNNNNNNNNNNN
NNNNNNNNNNNNNNNNNNNNNNNNNNNNNNNNNNNNNNNNNNNNNNNNNNNNNNNNNNNN
NNN
>Vibrio_cholerae__CECT_514__X76337
NNNNNNNNNNNNNAGAGTTTGA-TNNTG-GCTCAGATTGAAC-GCTGGCGGCAGGCCTAA
CACATGCA-AGTCGAGCGGCAGCA---CAGAGGAACTTGTTCCT-T--------------
----GGGTGG-CGAGCGGCGGACGGGTGAGTAATGCCTGGGAAATTGCCCGGTAGAGGGG
GATAACCA-TTGGAAACGATGGCTAATACCGCATAACC-TC--------------GC-A-
--------------AGAGCAAAGCAGGGGA--CC-TTCGGGCCTTGCGCTACC-GGATAT
GCCCAGGT-GGGATTAGCTAGTTGGTGAGGTAAGGGCTCACCAAGGCGACGATCCCTAGC
TGGTCTGAGAGGATGATCAGCCACACTGGAACTGAGACACGGTCCAGACTCCTACGGGAG
GCAGCAGTGGGGAATATTGCACAATGGGCGCAAGCCTGATGCAGCCATGCCGCGTG-TAT
GAAGAAGG--CCTTCGGGTTGTAAAGTACTTTCAGTAGG-GAGGAAGGTGGTTAAGTTAA
TACCT-TAATCAT--TTGACGTTACCTACAGAAGAAGCACCGG-CTAACT-CCGTGCCAG
CAGCCGCGGTAATA-CGGAGGGTGC-AAGCGTTAATCGG-AATTACTGGGCGTAAAGCGC
ATGCAGGT-GGTTTGTTAAGTCAGATGTGAAAGCCCTGGGCTCAACCTAGGAATCGCATT
TGAAACTGACAAGCTAGAGTACTGTAGA-GGGGGGTAG-AATTTCAGGTGTAGCGGTGAA
AT-GCGTAGAGATCTGAAGGAATACCGGT-GGCG-AAGGCGGCCCCCTGGACAGATACTG
ACACTC-AGATGCG-AAAGCGTGGGGAG-CAAACAGGATTAGATA-CCCT-GGTAGTCCA
CGCCGTAAACGATGTCTACTT-GGAGGTTGTGCCCTAGAGGCGT-GGCTTTCGGAGCTAA
C-GCGTTAAGTAGACCGCCT-GGGGAGTACGGTCGC-AAG-ATTAAAACTCAAATGAATT
GA--CGGGGGCCCGCACAAGCGGTGGAGCATGTGGTTTAATTCGATGCAACGCGAAGAAC
C-TTACCTACTCTTGACATCCAGAGAATCTAGCGGAGACGCTGGAGTGCCTTCGGGAGCT
CTGAGACAGGTGCTGCATGGCTGTCGTCAGCTCGTGTTGTGAAATGTTGGGTTAAG-TCC
CGCAACGAGCGCAACCCTTATCCTTGTTTGCCAGCACGTAATGGTGGGAACTCCAGGGAG
-ACTGCCGGTGATAAACCGGA--GGAAGGTGGGGACGACGTCAAGTCATCATGGCCCTTA
CGAGTAGGGCTACACACGTGCTACAATGGCGTATACAGAGGGCA-GCGAATACCGCGAAG
GTGGAGCGAATCTCACAAAGTACGTCGTAGTCCGGATTGGAGTCTGCAACTCGACTCCAT
GAAGTCGGAATCGCTAGTAATCGCAAATCAGAATGTTGCGGTGAATACGTTCCCGGGCCT
TGTACACACCGCCCGTCACACCATGGGAGTGGGCTGCAAAAGAAGCAGGTAGTTTAACCT
TC----------------GGG-AGGAC-GCTTGCCACTTTGTGGTTCATGA-CTGGGGTG
AAGTCGT-AACAAGGTAGCGCTAGGGGAACCTGGCGCTGGATCACCTCCTTTNNNNNNNN
NNN
>Vibrio_cidicii__2756-81__KJ807108
NNNNNNNNNNNNNNNNNNNNNNNNNNNNNNNNNNNNNNNNNNNNNNNNNNNNNNNNNNNN
NNNNNNNNNNNNNNNNNNNNNNNNNNNNNNNNNNNNNNNNNNNNNNNNNNNNNNNNNNNN
NNNNNNNNNNNNNNNNNNNNNNNNNNNNNNNNNNNNNNNNNNNNNNNNNNNNNNNNNNNN
NNNNNNNNNNNNNNNNNNNNNNNNNNNNNNNNNNNNNNNNNNNNNNNNNNNNNNNNNNNN
NNNNNNNNNNNNNNNNNNNNNAGAGGGGGA--CC-TTCGGGCCTCTCGCGTCA-GGATAT
GCCCAGGT-GGGATTAGCTAGTTGGTGAGGTAAGGGCTCACCAAGGCGACGATCCCTAGC
TGGTCTGAGAGGATGATCAGCCACACTGGAACTGAGACACGGTCCAGACTCCTACGGGAG
GCAGCAGTGGGGAATATTGCACAATGGGCGCAAGCCTGATGCAGCCATGCCGCGTG-TGT
GAAGAAGG--CCTTCGGGTTGTAAAGCACTTTCAGTAGG-GAGGAAGGTGGTAGTGTTAA
TAGCG-CTATCAT--TTGACGTTACCTACAGAAGAAGCACCGG-CTAACT-CCGTGCCAG
CAGCCGCGGTAATA-CGGAGGGTGC-GAGCGTTAATCGG-AATTACTGGGCGTAAAGCGC
ATGCAGGT-GGTTTGTTAAGTCAGATGTGAAAGCCCCGGGCTCAACCTGGGAATTGCATT
TGAAACTGGCAAACTAGAGTACTGTAGA-GGGGGGTAG-AATTTCAGGTGTAGCGGTGAA
AT-GCGTAGAGATCTGAAGGAATACCGGT-GGCG-AAGGCGGCCCCCTGGACAGATACTG
ACACTC-AGATGCG-AAAGCGTGGGGAG-CAAACAGGATTAGATA-CCCT-GGTAGTCCA
CGCCGTAAACGATGTCTACTT-GGAGGTTGTGGCCTTGAGCCGT-GGCTTTCGGAGCTAA
C-GCGTTAAGTAGACCGCCT-GGGGAGTACGGTCGC-AAG-ATTAAAACTCAAATGAATT
GA--CGGGGGCCCGCACAAGCGGTGGAGCATGTGGTTTAATTCGATGCAACGCGAAGAAC
C-TTACCTACTCTTGACATCCAGAGAATCTGGCGGAGACGCTGGAGTGCCTTCGGGAGCT
CTGAGACAGGTGCTGCATGGCTGTCGTCAGCTCGTGTTGTGAAATGTTGGGTTAAG-TCC
CGCAACGAGCGCAACCCTTATCCTTGTTTGCCAGCACGTAATGGTGGGAACTCCAGGGAG
-ACTGCCGGTGATAAACCGGA--GGAAGGTGGGGACGACGTCAAGTCATCATGGCCCTTA
CGAGTAGGGCTACACACGTGCTACAATGGCGCATACAGAGGGCG-GCC-AACTTGCG-AA
AGTGAGCGAATCCCAAAAAGTGCGTCGTAGTCCGGATTGGAGTCTGCAACTCGACTCCAT
GAAGTCGGAATCGCTAGTAANNNNNNNNNNNNNNNNNNNNNNNNNNNNNNNNNNNNNNNN
NNNNNNNNNNNNNNNNNNNNNNNNNNNNNNNNNNNNNNNNNNNNNNNNNNNNNNNNNNNN
NNNNNNNNNNNNNNNNNNNNNNNNNNNNNNNNNNNNNNNNNNNNNNNNNNNNNNNNNNNN
NNNNNNNNNNNNNNNNNNNNNNNNNNNNNNNNNNNNNNNNNNNNNNNNNNNNNNNNNNNN
NNN
>Vibrio_cincinnatiensis__ATCC_35912__X74698
NNNNNNNNNNNNNNGAGTTTGA-TCATG-GCTCAGATTGAAC-GCTGGCGGCAGGCCTAA
CACATGCA-AGTCGAGCGGTAACA---GAGAGAAGCTTGCTTCT-C--------------
----TGCTGA-CGAGCGGCGGACGGGTGAGTAATGCCTGGGAAATTGCCCTGATGTGGGG
GATAACCA-TTGGAAACGATGGCTAATACCGCATGATA-GC---------------TTC-
--------------GGCTCAAAGAGGGGGA--CC-TNCGGGCCTCTCGCGTCA-GGATAT
GCCCAGGT-GGGATTAGCTAGTTGGTGGGGTAAAGGCTCACCAAGGCGACGATCCCTAGC
TGGTCTGAGAGGATGATCAGCCACACTGGGACTGAGACACGGCCCAGACTCCTACGGGAG
GCAGCAGTGGGGAATATTGCACAATGGGCGCAAGCCTGATGCAGCCATGCCGCGTG-TAT
GAAGAAGG--CCTTCGGGTTGTAAAGTACTTTCAGTGGT-GAGGAAGGGAGTGTGGTTAA
TAGCC-ATATTCT--TTGACGTTAGCCACAGAAGAAGCACCGG-CTAACT-CCGTGCCAG
CAGCCGCGGTAATA-CGGAGGGTGC-GAGCGTTAATCGG-AATTACTGGGCGTAAAGCGC
ATGCAGGT-GGTTTGTTAAGTCAGATGTGAAAGCCCGGGGCTCAACCTCGGAGTTGCATT
TGAAACTGGCAGGCTAGAGTACTGTAGA-GGGGGGTAG-AATTTCAGGTGTAGCGGTGAA
AT-GCGTAGAGATCTGAAGGAATACCGGT-GGCG-AAGGCGGCCCCCTGGACAGATACTG
ACACTC-AGATGCG-AAAGCGTGGGGAG-CAAACAGGATTAGATA-CCCT-GGTAGTCCA
CGCCGTAAACGATGTCTACTT-GGAGGTTGCGGTCTTGAACTGT-GGCTTTCGGAGCTAA
C-GCGTTAAGTAGACCGCCT-GGGGAGTACGGTCGC-AAG-ATTAAAACTCAAATGAATT
GA--CGGGGGNCCGCACAAGCGGTGGAGCATGTGGTTTAATTCGATGCAACGCGAAGAAC
C-TTACCTACTCTTGACATCCAGAGAATCCTGCGGAGACGCGGGAGTGCCTTCGGGAGCT
CTGAGACAGGTGCTGCATGGCTGTCGTCAGCTCGTGTTGTGAAATGTTGGGTTAAG-TCC
CGCAACGAGCGCAACCCTTATCCTTGTTTGCCAGCACTTCGGGT-GGGAACTCCAGGGAG
-ACTGCCGGTGATAAACCGGA--GGAAGGTGGGGACGACGTCAAGTCATCATGGCCCTTA
CGAGTAGGGCTACACACGTGCTACAATGGCGCATACAGAGGGCG-GCG-AGACAGCG-AT
GTTAAGCGAATCCCAAAAAGTGCGTCGTAGTCCGGATTGGAGTCTGCAACTCGACTCCAT
GAAGTCGGAATCGCTAGTAATCGTGGATCAGAATGCCACGGTGAATACGTTCCCGGGCCT
TGTACACACCGCCCGTCACACCATGGGAGTGGGCTGCAAAAGAAGCAGGTAGTTTAACCT
TC----------------GGG-GGGAC-GCTTNNNNNNNNNNNNNNNNNNNNNNNNNNNN
NNNNNNNNNNNNNNNNNNNNNNNNNNNNNNNNNNNNNNNNNNNNNNNNNNNNNNNNNNNN
NNN
>Vibrio_comitans__NBRC_102076__AB681688
NNNNNNNNNNNNNNNNNNNNNNNNNNNNNNNNNNNNATGAAC-GCTGGCGGCAGGCCTAA
CACATGCA-AGTCGAGCGGAAA-----CGACAACATT-GACCCT-T-CGGGTGATTTGTT
----GGGCGT-CGAGCGGCGGACGGGTGAGTAATGCCTGGGAAATTGCCCTGATGTGGGG
GATAACCA-TTGGAAACGATGGCTAATACCGCATAACG-TC---------------TAC-
--------------GGACCAAAGAGGGGGA--CC-TTCGGGCCTCTCGCTTCA-GGATAT
GCCCAGGT-GGGATTAGCTAGTTGGTGAGGTAATGGCTCACCAAGGCGACGATCCCTAGC
TGGTCTGAGAGGATGATCAGCCACACTGGAACTGAGACACGGTCCAGACTCCTACGGGAG
GCAGCAGTGGGGAATATTGCACAATGGGCGCAAGCCTGATGCAGCCATGCCGCGTG-TAT
GAAGAAGG--CCTTCGGGTTGTAAAGTACTTTCAGTCGT-GAGGAAGGCGTTGNAGTTAA
TAGCT-TCATCGT--TTGACGTTAGCGACAGAAGAAGCACCGG-CTAACT-CCGTGCCAG
CAGCCGCGGTAATA-CGGAGGGTGC-GAGCGTTAATCGG-AATTACTGGGCGTAAAGCGC
ATGCAGGT-GGTTTGTTAAGTCAGATGTGAAAGCCCGGGGCTCAACCTCGGAACCGCATT
TGAAACTGGCAGGCTAGAGTACTGTAGA-GGGGGGTAG-AATTTCAGGTGTAGCGGTGAA
AT-GCGTAGAGATCTGAAGGAATACCAGT-GGCG-AAGGCGGCCCCCTGGACAGATACTG
ACACTC-AGATGCG-AAAGCGTGGGGAG-CAAACAGGATTAGATA-CCCT-GGTAGTCCA
CGCCGTAAACGATGTCTACTT-GGAGGTTGTGGCCTTGAGCCGT-GGCTTTCGGAGCTAA
C-GCGTTAAGTAGACCGCCT-GGGGAGTACGGTCGC-AAG-ATTAAAACTCAAATGAATT
GA--CGGGGGCCCGCACAAGCGGTGGAGCATGTGGTTTAATTCGATGCAACGCGAAGAAC
C-TTACCTACTCTTGACATCCAGAGAANTCGCTAGAGATAGCTTNGTGCCTTCGGGAACT
CTGAGACAGGTGCTGCATGGCTGTCGTCAGCTCGTGTTGTGAAATGTTGGGTTAAG-TCC
CGCAACGAGCGCAACCCTTATCCTTGTTTGCCAGCACGTAATGGTGGGAACTCCAGGGAG
-ACTGCCGGTGATAAACCGGA--GGAAGGTGGGGACGACGTCAAGTCATCATGGCCCTTA
CGAGTAGGGCTACACACGTGCTACAATGGCGCATACAGAGGGCA-GCC-AACCAGCG-AT
GGTGAGCGAATCCCAAAAAGTGCGTCGTAGTCCGGATTGGAGTCTGCAACTCGACTCCAT
GAAGTCGGAATCGCTAGTAATCGTGAATCAGAATGTCACGGTGAATACGTTCCCGGGCCT
TGTACACACCGCCCGTCACACCATGGGAGTGGGCTGCAAAAGAAGTGGGTAGTTTAACCT
TC----------------GGG-AGGAC-GCTCACCACTTTGTGGTTCATGA-CTGGGGTG
AAGNNNNNNNNNNNNNNNNNNNNNNNNNNNNNNNNNNNNNNNNNNNNNNNNNNNNNNNNN
NNN
>Vibrio_coralliilyticus__LMG_20984__AJ440005
NNNNNNNNNNNNNNNNNNNNNNNNNNNNNNNNNNNNNNGAAC-GCTGGCGGCAGGCCTAA
CACATGCA-AGTCGAGCGGAAA-----CGAGTTGTCT-GAACCT-T-CGGGGAACGATAA
----CGGCGT-CGAGCGGCGGACGGGTGAGTAATGCCTGGGAAATTGCCCTGATGTGGGG
GATAACCA-TTGGAAACGATGGCTAATACCGCATAATA-GC---------------TTC-
--------------GGCTCAAAGAGGGGGA--CC-TTCGGGCCTCTCGCGTCA-GGATAT
GCCCAGGT-GGGATTAGCTAGTTGGTGAGGTAATGGCTCACCAAGGCGACGATCCCTAGC
TGGTCTGAGAGGATGATCAGCCACACTGGAACTGAGACACGGTCCAGACTCCTACGGGAG
GCAGCAGTGGGGAATATTGCACAATGGGCGCAAGCCTGATGCAGCCATGCCGCGTG-TAT
GAAGAAGG--CCTTCGGGTTGTAAAGTACTTTCAGCAGT-GAGGAAGGTGGATGTGTTAA
TAGCN-CNTTCAT--TTGACGTTAGCTGCAGAAGAAGCACCGG-CTAACT-CCGTGCCAG
CAGCCGCGGTAATA-CGGAGGGTGC-GAGCGTTAATCGG-AATTACTGGGCGTAAAGCGC
ATGCAGGT-GGTTTGTTAAGTCAGATGTGAAAGCCCGGGGCTCAACCTCGGAATTGCATT
TGAAACTGGCAGACTAGAGTACTGTAGA-GGGGGGTAG-AATTTCAGGTGTANCGGTGAA
AT-GCGTAGAGATCTAAAGGAATACCGGTGGGCG-AAGGCGGCCCCCTGGACAGATACTG
ACACTCAAGATGCGAAAAGCGTGGGGAG-CAAACAGGATTAGATACCCCT-GGTAGTCCA
CGCCGTAAACGATGTCTACTT-GGAGGTTGTGGCCTTGAGCCGT-GGCTTTCGGAGCTAA
C-GCGTTAAGTAGACCGCCT-GGGGAGTACGGTCGC-AAG-ATTAAAACTCAAATGAATT
GA--CGGGGGCCCGCACAAGCGGTGGAGCATGTGGTTTAATTCGATGCAACGCGAAGAAC
C-TTACCTACTCTTGACATCCTCAGAAGAGACTGGAGACAGTCTTGTGCCTTCGGGAACT
GAGAGACAGGTGCTGCATGGCTGTCGTCAGCTCGTGTTGTGAAATGTTGGGTTAAG-TCC
CGCAACGAGCGCAACCCTTATCCTTGTTTGCCAGCGAGTCATGTCGGGAACTCCAGGGAG
-ACTGCCGGTGATAAACCGGA--GGAAGGTGGGGACGACGTCAAGTCATCATGGCCCTTA
CGAGTAGGGCTACACACGTGCTACAATGGCGCATACAGAGGGCG-GCC-AACTTGCG-AA
AGTGAGCGAATCCCAAAAAGTGCGTCGTAGTCCGGATTGGAGTCTGCAACTCGACTCCAT
GAAGTCGGAATCGCTAGTAATCGTAGATCAGAATGCTACGGTGAATACGTTCCCGGGCCT
TGTACACACCGCCCGTCACACCATGGGAGTGGGCTGCAAAAGAAGTGGGTAGTTTAACCT
TC----------------GGG-GGGAC-GCTCACCACTTTGTGGTTCANNNNNNNNNNNN
NNNNNNNNNNNNNNNNNNNNNNNNNNNNNNNNNNNNNNNNNNNNNNNNNNNNNNNNNNNN
NNN
>Vibrio_coralliirubri__CIP_110630__HG942391
NNNNNNNNNNNNNNNTGTTTGATTCCTG-GCTCAGATTGAAC-GCTGGCGGCAGGCCTAA
CACATGCA-AGTCGAGCGGAAA-----CGACACTAAC-AATCCT-T-CGGGTGCGTTAAT
----GGGCGT-CGAGCGGCGGACGGGTGAGTAATGCCTAGGAAATTGCCTTGATGTGGGG
GATAACCA-TTGGAAACGATGGCTAATACCGCATAATG-CC---------------TAC-
--------------GGGCCAAAGAGGGGGA--CC-TTCGGGCCTCTCGCGTCA-AGATAT
GCCTAGGT-GGGATTAGCTAGTTGGTGAGGTAATGGCTCACCAAGGCGACGATCCCTAGC
TGGTCTGAGAGGATGATCAGCCACACTGGAACTGAGACACGGTCCAGACTCCTACGGGAG
GCAGCAGTGGGGAATATTGCACAATGGGCGAAAGCCTGATGCAGCCATGCCGCGTG-TAT
GAAGAAGG--CCTTCGGGTTGTAAAGTACTTTCAGTTGT-GAGGAAGGGGGTAGCGTTAA
TAGCG-CTATCTC--TTGACGTTAGCAACAGAAGAAGCACCGG-CTAACT-CCGTGCCAG
CAGCCGCGGTAATA-CGGAGGGTGC-GAGCGTTAATCGG-AATTACTGGGCGTAAAGCGC
ATGCAGGT-GGTTCATTAAGTCAGATGTGAAAGCCCGGGGCTCAACCTCGGAACTGCATT
TGAAACTGGTGAACTAGAGTACTGTAGA-GGGGGGTAG-AATTTCAGGTGTAGCGGTGAA
AT-GCGTAGAGATCTGAAGGAATACCAGT-GGCG-AAGGCGGCCCCCTGGACAGATACTG
ACACTC-AGATGCG-AAAGCGTGGGGAG-CAAACAGGATTAGATA-CCCT-GGTAGTCCA
CGCCGTAAACGATGTCTACTT-GGAGGTTGTGGCCTTGAGCCGT-GGCTTTCGGAGCTAA
C-GCGTTAAGTAGACCGCCT-GGGGAGTACGGTCGC-AAG-ATTAAAACTCAAATGAATT
GA--CGGGGGCCCGCACAAGCGGTGGAGCATGTGGTTTAATTCGATGCAACGCGAAGAAC
C-TTACCTACTCTTGACATCCAGAGAAGCCAGCGGAGACGCAGGTGTGCCTTCGGGAGCT
CTGAGACAGGTGCTGCATGGCTGTCGTCAGCTCGTGTTGTGAAATGTTGGGTTAAG-TCC
CGCAACGAGCGCAACCCTTATCCTTGTTTGCCAGCGAGTAATGTCGGGAACTCCAGGGAG
-ACTGCCGGTGATAAACCGGA--GGAAGGTGGGGACGACGTCAAGTCATCATGGCCCTTA
CGAGTAGGGCTACACACGTGCTACAATGGCGCATACAGAGGGCA-GCA-AGCTAGCG-AT
AGTGAGCGAATCCCAAAAAGTGCGTCGTAGTCCGGATTGGAGTCTGCAACTCGACTCCAT
GAAGTCGGAATCGCTAGTAATCGTGAATCAGAATGTCACGGTGAATACGTTCCCGGGCCT
TGTACACACCGCCCGTCACACCATGGGAGTGGGCTGCAAAAGAAGTGGGTAGTTTAACCT
TTC--------------GGGG-AGGAC-GCTCACCACTTTGTGGTTCATGA-CTGGGGTG
AAGTCGT-AACAAGGTAGCCCTAGGGGAACCTGCGGCTGGATCACCTCCTNNNNNNNNNN
NNN
>Vibrio_cortegadensis__CECT_7227__MT760267
NNNNNNNNNNNNNNNNNNNNNNNNNNNNNNNNNNNNNNNNNNNNNNNNNNNNNNNNNNNN
NNNNNNNNNNNNNNNNNNNNNNNNNNNNNNNNNNNCT-TGCTAC-T-TCGG---------
-------CGTACGAGCGGCGGACGGGTGAGTAATGCCTAGGAAATTGCCCTGATGTGGGG
GATAACCA-TTGGAAACGATGGCTAATACCGCATAATG-CC---------------TTC-
--------------GGGCCAAAGAGGGGGA--CC-TTCGGGCCTCTCGCGTCA-GGATAT
GCCTAGGT-GGGATTAGCTAGTTGGTGAGGTAATGGCTCACCAAGGCGACGATCCCTAGC
TGGTCTGAGAGGATGATCAGCCACACTGGAACTGAGACACGGTCCAGACTCCTACGGGAG
GCAGCAGTGGGGAATATTGCACAATGGGCGCAAGCCTGATGCAGCCATGCCGCGTG-TAT
GAAGAAGG--CCTTCGGGTTGTAAAGTACTTTCAGTCGT-GAGGAAGGTGGTGTTGTTAA
TAGCA-GCATCAT--TTGACGTTAGCGACAGAAGAAGCACCGG-CTAACT-CCGTGCCAG
CAGCCGCGGTAATA-CGGAGGGTGC-GAGCGTTAATCGG-AATTACTGGGCGTAAAGCGC
ATGCAGGT-GGTTCGTTAAGTCAGATGTGAAAGCCCGGGGCTCAACCTCGGAACTGCATT
TGAAACTGGCGGACTAGAGTACTGTAGA-GGGGGGTAG-AATTTCAGGTGTAGCGGTGAA
AT-GCGTAGAGATCTGAAGGAATACCAGT-GGCG-AAGGCGGCCCCCTGGACAGATACTG
ACACTC-AGATGCG-AAAGCGTGGGGAG-CAAACAGGATTAGATA-CCCT-GGTAGTCCA
CGCCGTAAACGATGTCTACTT-GGAGGTTGTGGCCTTGAGCCGT-GGCTTTCGGAGCTAA
C-GCGTTAAGTAGACCGCCT-GGGGAGTACGGTCGC-AAG-ATTAAAACTCAAATGAATT
GA--CGGGGGCCCGCACAAGCGGTGGAGCATGTGGTTTAATTCGATGCAACGCGAAGAAC
C-TTACCTACTCTTGACATCCAGAGAAGCCAGCGGAGACGCAGGTGTGCCTTCGGGAACT
CTGAGACAGGTGCTGCATGGCTGTCGTCAGCTCGTGTTGTGAAATGTTGGGTTAAG-TCC
CGCAACGAGCGCAACCCTTATCCTTGTTTGCCAGCGAGTAATGTCGGGAACTCCAGGGAG
-ACTGCCGGTGATAAACCGGA--GGAAGGTGGGGACGACGTCAAGTCATCATGGCCCTTA
CGAGTAGGGCTACACACGTGCTACAATGGCGCATACAGAGGGCA-GCA-AGCTAGCG-AT
AGTGAGCGAATCCCAAAAAGTGCGTCGTAGTCCGGATTGGAGTCTGCAACTCGACTCCAT
GAAGTCGGAATCGCTAGTAATCGTAGATCAGAATGCTACGGTGAATACGTTCCCGGGCCT
TGTACACACCGCCCGTCACACCATGGGAGTGGGCTGCAAAAGAAGTGGGTANNNNNNNNN
NNNNNNNNNNNNNNNNNNNNNNNNNNNNNNNNNNNNNNNNNNNNNNNNNNNNNNNNNNNN
NNNNNNNNNNNNNNNNNNNNNNNNNNNNNNNNNNNNNNNNNNNNNNNNNNNNNNNNNNNN
NNN
>Vibrio_crassostreae__CAIM_1405__EF094887
NNNNNNNNNNNNNNNNNNNNNNNNNNNG-GCTCAGATTGAAC-GCTGGCGGCAGGCCTAA
CACATGCA-AGTCGAGCGGAAA-----CGACACTAAC-AATCCT-T-CGGGTGCGTTAAT
----GGGCGT-CGAGCGGCGGACGGGTGAGTAATGCCTAGGAAATTGCCTTGATGTGGGG
GATAACCA-TTGGAAACGATGGCTAATACCGCATAATG-CC---------------TAC-
--------------GGGCCAAAGAGGGGGA--CC-TTCGGGCCTCTCGCGTCA-AGATAT
GCCTAGGT-GGGATTAGCTAGTTGGTGAGGTAATGGCTCACCAAGGCGACGATCCCTAGC
TGGTCTGAGAGGATGATCAGCCACACTGGAACTGAGACACGGTCCAGACTCCTACGGGAG
GCAGCAGTGGGGAATATTGCACAATGGGCGAAAGCCTGATGCAGCCATGCCGCGTG-TAT
GAAGAAGG--CCTTCGGGTTGTAAAGTACTTTCAGTTGT-GAGGAAGGGGGTAKHGTTAA
TAGCG-CTATCTC--TTGACGTTAGCAACAGAAGAAGCACCGG-CTAACT-CCGTGCCAG
CAGCCGCGGTAATA-CGGAGGGTGC-GAGCGTTAATCGG-AATTACTGGGCGTAAAGCGC
ATGCAGGT-GGTTCATTAAGTCAGATGTGAAAGCCCGGGGCTCAACCTCGGAACTGCATT
TGAAACTGGTGAACTAGAGTACTGTAGA-GGGGGGTAG-AATTTCAGGTGTAGCGGTGAA
AT-GCGTAGAGATCTGAAGGAATACCAGT-GGCG-AAGGCGGCCCCCTGGACAGATACTG
ACACTC-AGATGCG-AAAGCGTGGGGAG-CAAACAGGATTAGATA-CCCT-GGTAGTCCA
CGCCGTAAACGATGTCTACTT-GGAGGTTGTGGCCTTGAGCCGT-GGCTTTCGGAGCTAA
C-GCGTTAAGTAGACCGCCT-GGGGAGTACGGTCGC-AAG-ATTAAAACTCAAATGAATT
GA--CGGGGGCCCGCACAAGCGGTGGAGCATGTGGTTTAATTCGATGCAACGCGAAGAAC
C-TTACCTACTCTTGACATCCAGAGAAGCCAGCGGAGACGCAGGTGTGCCTTCGGGAGCT
CTGAGACAGGTGCTGCATGGCTGTCGTCAGCTCGTGTTGTGAAATGTTGGGTTAAG-TCC
CGCAACGAGCGCAACCCTTATCCTTGTTTGCCAGCGAGTAATGTCGGGAACTCCAGGGAG
-ACTGCCGGTGATAAACCGGA--GGAAGGTGGGGACGACGTCAAGTCATCATGGCCCTTA
CGAGTAGGGCTACACACGTGCTACAATGGCGCATACAGAGGGCA-GCA-AGCTAGCG-AT
AGTGAGCGAATCCCAAAAAGTGCGTCGTAGTCCGGATTGGAGTCTGCAACTCGACTCCAT
GAAGTCGGAATCGCTAGTAATCGTAGATCAGAATGCTACGGTGAATACGTTCCCGGGCCT
TGTACACACCGCCCGTCACACCATGGGAGTGGGCTGCAAAAGAAGTGGGTAGTTTAACCT
TTC--------------GGGG-AGGAC-GCTCACCACTTTGTGGTTCATGA-CTGGGGTG
AAGTCGT-AACAANNNNNNNNNNNNNNNNNNNNNNNNNNNNNNNNNNNNNNNNNNNNNNN
NNN
>Vibrio_crosai__CAIM_1437__MT757974
NNNNNNNNNNNNNNNNNNNNNNNNNNNNNNNNNAGTCTGAAC------------------
---------CTTCGGGGGACGATAA-----------------------------------
----CGGCGT-CGAGCGGCGGACGGGTGAGTAATGCCTGGGAAATTGCCCTGATGTGGGG
GATAACCA-TTGGAAACGATGGCTAATACCGCATGATG-CC---------------TTC-
--------------GGGCCAAAGAGGGGGA--CC-TTCGGGCCTCTCGCGTCA-GGATAT
GCCCAGGT-GGGATTAGCTAGTTGGTGAGGTAATGGCTCACCAAGGCGACGATCCCTAGC
TGGTCTGAGAGGATGATCAGCCACACTGGAACTGAGACACGGTCCAGACTCCTACGGGAG
GCAGCAGTGGGGAATATTGCACAATGGGCGCAAGCCTGATGCAGCCATGCCGCGTG-TAT
GAAGAAGG--CCTTCGGGTTGTAAAGTACTTTCAGTCGTNGAGGAAGGTNGTGTAGTTAA
NTAGCTGCATTNANTTTGACGTTAGCGACAGAAGAAGCACCGG-CTAACT-CCGTGCCAG
CAGCCGCGGTAATANCGGAGGGTGC-GAGCGTTAATCGG-AATTACTGGGCGTAAAGCGC
ATGCANGGTGGTTCATTAAGTCAGATGTGAAAGCCCGGGGCTCAACCTCGGAATTGCATT
TGAAACTGGTGGACTAGAGTACTGTAGANGGGGGGTAG-AATTTCAGGTGTAGCGGTGAA
AT-GCGTAGAGATCTGAAGGAATACCAGT-GGCG-AAGGCGGCCCCCTGGACAGATACTG
ACACTC-AGATGCG-AAAGCGTGGGGAG-CAAACAGGATTAGATA-CCCT-GGTAGTCCA
CGCCGTAAACGATGTCTACTT-GGAGGTTGTGGCCTTGAGCCGT-GGCTTTCGGAGCTAA
C-GCGTTAAGTAGACCGCCT-GGGGAGTACGGTCGC-AAG-ATTAAAACTCAAATGAATT
GA--CGGGGGCCCGCACAAGCGGTGGAGCATGTGGTTTAATTCGATGCAACGCGAAGAAC
CNTTACCTACTCTTGACATCCAGAGAAGCCAGCAGAGATGCAGGTGTGCCTTCGGGAACT
CTGAGACAGGTGCTGCATGGCTGTCGTCAGCTCGTGTTGTGAAATGTTGGGTTAAG-TCC
CGCAACGAGCGCAACCCTTATCCTTGTTTGCCAGCGAGTAATGTCGGGAACTCCAGGGAG
-ACTGCCGGTGATAAACCGGA--GGAAGGTGGGGACGACGTCAAGTCATCATGGCCCTTA
CGAGTAGGGCTACACACGTGCTACAATGGCGCATACAGAGGGCA-GCC-AACTTGCG-AA
AGTGAGCGAATCCCAAAAAGTGCGTCGTAGTCCGGATTGGAGTCTGCAACTCGACTCCAT
GAAGTCGGAATCGCTAGTAATCGTGGATCAGAATGCCACGGTGAATACGTTCCCGGGCCT
TGTACACACCGCCCGTCACACCATGGGAGTGGGCTGCAAAAGAAGTAGGTAGNNNNNNNN
NNNNNNNNNNNNNNNNNNNNNNNNNNNNNNNNNNNNNNNNNNNNNNNNNNNNNNNNNNNN
NNNNNNNNNNNNNNNNNNNNNNNNNNNNNNNNNNNNNNNNNNNNNNNNNNNNNNNNNNNN
NNN
>Vibrio_cyclitrophicus__NBRC_107756__AB682659
NNNNNNNNNNNNNNNNNNNNNNNNNNNNNNNNNNNATTGAAC-GCTGGCGGCAGGCCTAA
CACATGCA-AGTCGAGCGGAAA-----CGACACTAAC-AATCCT-T-CGGGTGCGTTAAT
----GGGCGT-CGAGCGGCGGACGGGTGAGTAATGCCTAGGAAATTGCCTTGATGTGGGG
GATAACCA-TTGGAAACGATGGCTAATACCGCATGATG-CC---------------TAC-
--------------GGGCCAAAGAGGGGGA--CC-TTCGGGCCTCTCGCGTCA-AGATAT
GCCTAGGT-GGGATTAGCTAGTTGGTGAGGTAATGGCTCACCAAGGCGACGATCCCTAGC
TGGTCTGAGAGGATGATCAGCCACACTGGAACTGAGACACGGTCCAGACTCCTACGGGAG
GCAGCAGTGGGGAATATTGCACAATGGGCGAAAGCCTGATGCAGCCATGCCGCGTG-TAT
GAAGAAGG--CCTTCGGGTTGTAAAGTACTTTCAGTTGT-GAGGAAGGGTGTGTAGTTAA
TAGCT-GCGCATC--TTGACGTTAGCAACAGAAGAAGCACCGG-CTAACT-CCGTGCCAG
CAGCCGCGGTAATA-CGGAGGGTGC-GAGCGTTAATCGG-AATTACTGGGCGTAAAGCGC
ATGCAGGT-GGTTCATTAAGTCAGATGTGAAAGCCCGGGGCTCAACCTCGGAACTGCATT
TGAAACTGGTGAACTAGAGTNCTGTAGA-GGGGGGTAG-AATTTCAGGTGTAGCGGTGAA
AT-GCGTAGAGATCTGAAGGAATACCAGT-GGCG-AAGGCGGCCCCCTGGACAGANACTG
ACACTC-AGATGCG-AAAGCGTGGGGAG-CAAACAGGATTAGATA-CCCT-GGTAGTCCA
CGCCGTAAACGATGTCTACTT-GGAGGTTGTGGCCTTGAGCCGT-GGCTTTCGGAGCTAA
C-GCGTTAAGTAGACCGCCT-GGGGAGTACGGTCGC-AAG-ATTAAAACTCAAATGAATT
GA--CGGGGGCCCGCACAAGCGGTGGAGCATGTGGTTTAATTCGATGCAACGCGAAGAAC
C-TTACCTACTCTTGACATCCAGAGAAGCCAGCGGAGACGCAGGTGTGCCTTCGGGAGCT
CTGAGACAGGTGCTGCATGGCTGTCGTCAGCTCGTGTTGTGAAATGTTGGGTTAAG-TCC
CGCAACGAGCGCAACCCTTATCCTTGTTTGCCAGCGAGTCATGTCGGGAACTCCAGGGAG
-ACTGCCGGTGATAAACCGGA--GGAAGGTGGGGACGACGTCAAGTCATCATGGCCCTTA
CGAGTAGGGCTACACACGTGCTACAATGGCGCATACAGAGGGCA-GCA-AGCTAGCG-AT
AGTGAGCGAATCCCAAAAAGTGCGTCGTAGTCCGGATTGGAGTCTGCAACTCGACTCCAT
GAAGTCGGAATCGCTAGTAATCGTGAATCAGAATGTCACGGTGAATACGTTCCCGGGCCT
TGTACACACCGCCCGTCACACCATGGGAGTGGGCTGCAAAAGAAGTGGGTAGTTTAACCT
TTC--------------GGGG-AGGAC-GCTCACCACTTTGTGGTTCATGA-CTGGGGTG
AAGNNNNNNNNNNNNNNNNNNNNNNNNNNNNNNNNNNNNNNNNNNNNNNNNNNNNNNNNN
NNN
>Vibrio_diabolicus__HE800__X99762
NNNNNNNNNNNNNNNNNNNNNNNNNNNNNNNNNNNNNNNNNNNNNNNNNNNNNNNNNNNN
NNCATGCA-AGTCGAGCGGAAA-----CGAGTTATCT-GAACCT-T-CGGGGAACGATAA
----CGGCGT-CGAGCGGCGGACGGGTGAGTAATGCCTAGGAAATTGCCCTGATGTGGGG
GATAACCA-TTGGAAACGATGGCTAATACCGCATGATG-CC---------------TAC-
--------------GGGCCAAAGAGGGGGA--CC-TTCGGGCCTCTCGCGTCA-GGATAT
GCCTAGGT-GGGATTAGCTAGTTGGTGAGGTAAGGGCTCACCAAGGCGACGATCCCTAGC
TGGTCTGAGAGGATGATCAGCCACACTGGAACTGAGACACGGTCCAGACTCCTACGGGAG
GCAGCAGTGGGGAATATTGCACAATGGGCGCAAGCCTGATGCAGCCATGCCGCGTG-TGT
GAAGAAGG--CCTTCGGGTTGTAAAGCACTTTCAGCAGT-GAGGAAGGCGGGTACGTTAA
TAGCG-TGCTCGT--TTGACGTTAGCTGCAGAAGAAGCACCGG-CTAACT-CCGTGCCAG
CAGCCGCGGTAATA-CGGAGGGTGC-GAGCGTTAATCGG-AATTACTGGGCGTAAAGCGC
ATGCAGGT-GGTTTGTTAAGTCAGATGTGAAAGCCCGGGGCTCAACCTCGGAATAGCATT
TGAAACTGGCAGACTAGAGTACTGTAGA-GGGGGGTAG-AATTTCAGGTGTAGCGGTGAA
AT-GCGTAGAGATCTGAAGGAATACCGGT-GGCG-AAGGCGGCCCCCTGGACAGATACTG
ACACTC-AGATGCG-AAAGCGTGGGGAG-CAAACAGGATTAGATA-CCCT-GGTAGTCCA
CGCCGTAAACGATGTCTACTT-GGAGGTTGTGGCCTTGAGCCGT-GGCTTTCGGAGCTAA
C-GCGTTAAGTAGACCGCCT-GGGGAGTACGGTCGC-AAG-ATTAAAACTCAAATGAATT
GA--CGGGGGCCCGCACAAGCGGTGGAGCATGTGGTTTAATTCGATGCAACGCGAAGAAC
C-TTACCTACTCTTGACATCCAGAGAACTTTCCAGAGATGGATTGGTGCCTTCGGGAACT
CTGAGACAGGTGCTGCATGGCTGTCGTCAGCTCGTGTTGTGAAATGTTGGGTTAAG-TCC
CGCAACGAGCGCAACCCTTATCCTTGTTTGCCAGCGAGTAATGTCGGGAACTCCAGGGAG
-ACTGCCGGTGATAAACCGGA--GGAAGGTGGGGACGACGTCAAGTCATCATGGCCCTTA
CGAGTAGGGCTACACACGTGCTACAATGGCGCATACAGAGGGCG-GCC-AACTTGCG-AA
AGTGAGCGAATCCCAAAAAGTGCGTCGTAGTCCGGATTGGAGTCTGCAACTCGACTCCAT
GAAGTCGGAATCGCTAGTAATCGTGGATCAGAATGCCACGGTGAATACGTTCCCGGGCCT
TGTACACACCGCCCGTCACACCATGGGANNNNNNNNNNNNNNNNNNNNNNNNNNNNNNNN
NNNNNNNNNNNNNNNNNNNNNNNNNNNNNNNNNNNNNNNNNNNNNNNNNNNNNNNNNNNN
NNNNNNNNNNNNNNNNNNNNNNNNNNNNNNNNNNNNNNNNNNNNNNNNNNNNNNNNNNNN
NNN
>Vibrio_diazotrophicus__NBRC_103148__AB681957
NNNNNNNNNNNNNNNNNNNNNNNNNNNNNNNNNNNATTGAAC-GCTGGCGGCAGGCCTAA
CACATGCA-AGTCGAGCGGCAGCA---CAGAGAAACT-TGTTTC-T-CGGG---------
-------TGG-CGAGCGGCGGACGGGTGAGTAATGCCTGGGAAATTGCCCTGATGTGGGG
GATAACCA-TTGGAAACGATGGCTAATACCGCATNATA-GC---------------TTC-
--------------GGCTCAAAGAGGGGGA--CC-TTCGGGCCTCTCGCGTCA-GGATAT
GCCCAGGT-GGGATTAGCTAGTTGGTGAGGTAATGGCTCACCAAGGCGACGATCCCTAGC
TGGTCTGAGAGGATGATCAGCCACACTGGAACTGAGACACGGTCCAGACTCCTACGGGAG
GCAGCAGTGGGGAATATTGCACAATGGGCGCAAGCCTGATGCAGCCATGCCGCGTG-TGT
GAAGAAGG--CCTTCGGGTTGTAAAGCACTTTCAGTCGT-GAGGAAGGTGGTGTTGTTAA
TAGCA-NCATCAT--TTGACGTTAGCGACAGAAGAAGCACCGG-CTAACT-CCGTGCCAG
CAGCCGCGGTAATA-CGGAGGGTGC-GAGCGTTAATCGG-AATTACTGGGCGTAAAGCGC
ATGCAGGT-GGTTTGTTAAGTCAGATGTGAAAGCCCGGGGCTCAACCTCGGAATAGCATT
TGAAACTGGCAAGCTAGAGTACTGTAGA-GGGGGGTAG-AATTTCAGGTGTAGCGGTGAA
AT-GCGTAGAGATCTGAAGGAATACCGGT-GGCG-AAGGCGGCCCCCTGGACAGATACTG
ACACTC-AGATGCG-AAAGCGTGGGGAG-CAAACAGGATTAGATA-CCCT-GGTAGTCCA
CGCCGTAAACGATGTCTACTT-GGAGGTTGTGGCCTTGAGCCGT-GGCTTTCGGAGCTAA
C-GCGTTAAGTAGACCGCCT-GGGGAGTACGGTCGC-AAG-ATTAAAACTCAAATGAATT
GA--CGGGGGCCCGCACAAGCGGTGGAGCATGTGGTTTAATTCGATGCAACGCGAAGAAC
C-TTACCTACTCTTGACATCTACAGAATCCTGCGGAGACGCNGGAGTGCCTTCGGGAACT
GTAAGACAGGTGCTGCATGGCTGTCGTCAGCTCGTGTTGTGAAATGTTGGGTTAAG-TCC
CGCAACGAGCGCAACCCTTATCCTTGTTTGCCAGCGAGTCATGTCGGGAACTCCAGGGAG
-ACTGCCGGTGATAAACCGGA--GGAAGGTGGGGACGACGTCAAGTCATCATGGCCCTTA
CGAGTAGGGCTACACACGTGCTACAATGGCGCATACAGAGGGCA-GCG-AACTAGCG-AT
AGTAAGCGAATCCCAAAAAGTGCGTCGTAGTCCGGATTGGAGTCTGCAACTCGACTCCAT
GAAGTCGGAATCGCTAGTAATCGTGAATCAGAATGTCACGGTGAATACGTTCCCGGGCCT
TGTACACACCGCCCGTCACACCATGGGAGTGGGCTGCAAAAGAAGCAGGTAGTTTAACCT
TC----------------GGG-AGGAC-GCTTGCCACTTTGTGGTTCATGA-CTGGGGTG
AAGNNNNNNNNNNNNNNNNNNNNNNNNNNNNNNNNNNNNNNNNNNNNNNNNNNNNNNNNN
NNN
>Vibrio_echinoideorum__NFH.MB010__MG788349
NNNNNNNNNNNNNAGAGTTTGA-TCATG-GCTCAGATTGAAC-GCTGGCGGCAGGCCTAA
CACATGCA-AGTCGAGCGGAAA-----CGACACTAAC-AATCCT-T-CGGGTGCGTTAAT
----GGGCGT-CGAGCGGCGGACGGGTGAGTAATGCCTAGGAAATTGCCTTGATGTGGGG
GATAACCA-TTGGAAACGATGGCTAATACCGCATAATG-CC---------------TAC-
--------------GGGCCAAAGAGGGGGA--TC-TTCGGACCTCTCGCGTCA-AGATAT
GCCTAGGT-GGGATTAGCTAGTTGGTGAGGTAATGGCTCACCAAGGCGACGATCCCTAGC
TGGTCTGAGAGGATGATCAGCCACACTGGAACTGAGACACGGTCCAGACTCCTACGGGAG
GCAGCAGTGGGGAATATTGCACAATGGGCGAAAGCCTGATGCAGCCATGCCGCGTG-TAT
GAAGAAGG--CCTTCGGGTTGTAAAGTACTTTCAGTTGT-GAGGAAGGGTGTGTAGTTAA
TAGCT-GCGCATC--TTGACGTTAGCAACAGAAGAAGCACCGG-CTAACT-CCGTGCCAG
CAGCCGCGGTAATA-CGGAGGGTGC-GAGCGTTAATCGG-AATTACTGGGCGTAAAGCGC
ATGCAGGT-GGTTCATTAAGTCAGATGTGAAAGCCCGGGGCTCAACCTCGGAACTGCATT
TGAAACTGGTGAACTAGAGTGCTGTAGA-GGGGGGTAG-AATTTCAGGTGTAGCGGTGAA
AT-GCGTAGAGATCTGAAGGAATACCAGT-GGCG-AAGGCGGCCCCCTGGACAGACACTG
ACACTC-AGATGCG-AAAGCGTGGGGAG-CAAACAGGATTAGATA-CCCT-GGTAGTCCA
CGCCGTAAACGATGTCTACTT-GGAGGTTGTGGCCTTGAGCCGT-GGCTTTCGGAGCTAA
C-GCGTTAAGTAGACCGCCT-GGGGAGTACGGTCGC-AAG-ATTAAAACTCAAATGAATT
GA--CGGGGGCCCGCACAAGCGGTGGAGCATGTGGTTTAATTCGATGCAACGCGAAGAAC
C-TTACCTACTCTTGACATCCAGAGAAGCCAGCGGAGACGCAGGTGTGCCTTCGGGAACT
CTGAGACAGGTGCTGCATGGCTGTCGTCAGCTCGTGTTGTGAAATGTTGGGTTAAG-TCC
CGCAACGAGCGCAACCCTTATCCTTGTTTGCCAGCGAGTAATGTCGGGAACTCCAGGGAG
-ACTGCCGGTGATAAACCGGA--GGAAGGTGGGGACGACGTCAAGTCATCATGGCCCTTA
CGAGTAGGGCTACACACGTGCTACAATGGCGCATACAGAGGGCA-GCA-AGCTAGCG-AT
AGTGAGCGAATCCCAAAAAGTGCGTCGTAGTCCGGATTGGAGTCTGCAACTCGACTCCAT
GAAGTCGGAATCGCTAGTAATCGTGAATCAGAATGTCACGGTGAATACGTTCCCGGGCCT
TGTACACACCGCCCGTCACACCATGGGAGTGGGCTGCAAAAGAAGTGGGTAGTTTAACCT
TTC--------------GGGG-AGGAC-GCTCACCACTTTGTGGTTCATGA-CTGGGGTG
AAGTCGT-AACAAGGTAGCCCTAGGGGAACCTGGGGCTGGATCACCTCCTTNNNNNNNNN
NNN
>Vibrio_eleionomae__CAIM_722__ON406572
NNNNNNNNNTTGAAGAGTTTGA-TCATG-GCTCAGATTGAAC-GCTGGCGGCAGGCCTAA
CACATGCA-AGTCGAGCGGCAG-----CGACATAAAC-AAACCT-T-CGGGGG-------
----CGTCTN-CGAGCGGCGGACGGGTGAGTAATGCCTGGGAAATTGCCCTGATGTGGGG
GATAACCA-TTGGAAACGATGGCTAATACCGCATAATA-GC---------------TTC-
--------------GGCTCAAAGAGGGGGA--CC-TTCGGGCCTCTCGCGTCA-GGATAT
GCCCAGGT-GAGATTAGCTAGTTGGTGAGGTAAGAGCTCACCAAGGCGACGATCTCTAGC
TGGTCTGAGAGGATGATCAGCCACACTGGAACTGAGACACGGTCCAGACTCCTACGGGAG
GCAGCAGTGGGGAATNTTGNACAATGGGCGCAAGCCTGATNCAGCCATGCCGCGTG-NNT
GANGAAGG--CCTTNGGGTTGTAAAGNACTTTCAGCAGT-GAGGAAGGTGGTG-------
--------ATCAT--TTGACGTTAGCTGCAGAAGAAGCACCGG-CTAACT-CCGTGCCAG
CAGCCGCGGTAATA-CGGAGGGTGC-GAGCGTTAATCGG-AATTACTGGGCGTAAAGCGC
ATGCAGGT-GGTCTGTTAAGTCAGATGTGAAAGCCCGGGGCTTAACCTCGGAATAGCATT
TGAAACTGGCAGGCTAGAGTACTGTAGA-GGGGGGTAG-AATTTCAGGTGTAGCGGTGAA
AT-GCGTAGAGATCTGAAGGAATACCAGT-GGCG-AAGGCGGCCCCCTGGACAGATACTG
ACACTC-AGATGCG-AAAGCGTGGGGAG-CAAACAGGATTAGATA-CCCT-GGTAGTCCA
CGCCGTAAACGATGTCTACTT-GGAGGTTGTGGCCTTGAGCCGT-GGCTTTCGGAGCTAA
C-GCGTTAAGTAGACCGCCT-GGGGAGTACGGTCGC-AAG-ATTAAAACTCAAATGAATT
GA--CGGGGGCCCGCACAAGCGGTGGAGCATGTGGTTTAATTCGATGCAACGCGAAGAAC
C-TTACCTACTCTTGACATCCAGAGAACTTANCAGAGATGCNTTGGTGCCTTCGGGAACT
CTGAGACAGGTGCTGCATGGCTGTCGTCAGCTCGTGTTGTGAAATGTTGGGTTAAG-TCC
CGCAACGAGCGCAACCCTTATCCTTGTTTGCCAGCGAGTCATGTCGGGAACTCCAGGGAG
-ACTGCCGGTGATAAACCGGA--GGAAGGTGGGGACGACGTCAAGTCATCATGGCCCTTA
CGAGTAGGGCTACACACGTGCTACAATGGCGCATACAGAGGGCG-GCC-AACTTGCG-AA
AGTGAGCGAATCCCAAAAAGTGCGTCGTAGTCCGGATTGGAGTCTGCAACTCGACTCCAT
GAAGTCGGAATCGCTAGTAATCGTAGATCAGAATGCTACGGTGAATACGTTCCCGGGCCT
TGTACACACCGCCCGTCACACCATGGGAGTGGGCTGCAAAAGAAGCAGGTAGTTTAACCT
TC----------------GGG-GGGAC-GCTTGCCACTTTGTGGTTCATGA-CTGGGGTG
AAGTCGT-AACAAGGTAGCGCTAGGGGAACCTGGCGCTGGATCACCTCCTTNNNNNNNNN
NNN
>Vibrio_europaeus__PP-638__AY792622
NNNNNNNNNNNNNNNNNNNNNNNNNNNNNNCTCAGATTGAAC-GCTGGCGGCAGGCCTAA
CACATGCA-AGTCGAGCGGAAA-----CGAGTTAACT-GAACCT-T-CGGGGAACGTTAA
----CGGCGT-CGAGCGGCGGACGGGTGAGTAATGCCTAGGAAATTGCCCTGATGTGGGG
GATAACCA-TTGGAAACGATGGCTAATACCGCATAATG-CC---------------TTC-
--------------GGGCCAAAGAGGGGGA--CC-TTCGGGCCTCTCGCGTCA-GGATAT
GCCTAGGT-GGGATTAGCTAGTTGGTGAGGTAAGGGCTCACCAAGGCGACGATCCCTAGC
TGGTCTGAGAGGATGATCAGCCACACTGGAACTGAGACACGGTCCAGACTCCTACGGGAG
GCAGCAGTGGGGAATATTGCACAATGGGCGCAAGCCTGATGCAGCCATGCCGCGTG-TAT
GAAGAAGG--CCTTCGGGTTGTAAAGTACTTTCAGCAGT-GAGGAAGGTGGTGTAGTTAA
TAACT-GCATCAT--TTGACGTTAGCTGCAGAAGAAGCACCGG-CTAACT-CCGTGCCAG
CAGCCGCGGTAATA-CGGAGGGTGC-GAGCGTTAATCGG-AATTACTGGGCGTAAAGCGC
ATGCAGGT-GGTTTGTTAAGTCAGATGTGAAAGCCCGGGGCTCAACCTCGGAATTGCATT
TGAAACTGGCAGACTAGAGTACTGTAGA-GGGGGGTAG-AATTTCAGGTGTAGCGGTGAA
AT-GCGTAGAGATCTGAAGGAATACCGGT-GGCG-AAGGCGGCCCCCTGGACAGATACTG
ACACTC-AGATGCG-AAAGCGTGGGGAG-CAAACAGGATTAGATA-CCCT-GGTAGTCCA
CGCCGTAAACGATGTCTACTT-GGAGGTTGTGGCCTTGAGCCGT-GGCTTTCGGAGCTAA
C-GCGTTAAGTAGACCGCCT-GGGGAGTACGGTCGC-AAG-ATTAAAACTCAAATGAATT
GA--CGGGGGCCCGCACAAGCGGTGGAGCATGTGGTTTAATTCGATGCAACGCGAAGAAC
C-TTACCTACTCTTGACATCCAGAGAAGCCAGTAGAGATACAGGTGTGCCTTCGGGAACT
CTGAGACAGGTGCTGCATGGCTGTCGTCAGCTCGTGTTGTGAAATGTTGGGTTAAG-TCC
CGCAACGAGCGCAACCCTTATCCTTGTTTGCCAGCGAGTAATGTCGGGAACTCCAGGGAG
-ACTGCCGGTGATAAACCGGA--GGAAGGTGGGGACGACGTCAAGTCATCATGGCCCTTA
CGAGTAGGGCTACACACGTGCTACAATGGCGCATACAGAGGGCA-GCA-AGCTAGCG-AT
AGTGAGCGAATCCCAAAAAGTGCGTCGTAGTCCGGATTGGAGTCTGCAACTCGACTCCAT
GAAGTCGGAATCGCTAGTAATCGTGGATCAGAATGCCACGGTGAATACGTTCCCGGGCCT
TGTACACACCGCCCGTCACACCATGGGAGTGGGCTGCAAAAGAAGTAGGTAGTTTAACCT
TC----------------GGG-AGAAC-GCTTACCACTTTGTGGTTCATGA-CTGGGGTG
AAGTCGT-AACAAGGTAGCCCTAGGGGAACCTGCGGCTGGATCACCTCCNNNNNNNNNNN
NNN
>Vibrio_ezurae__NBRC_102218__AB681732
NNNNNNNNNNNNNNNNNNNNNNNNNNNNNNNNNNNATTGAAC-GCTGGCGGCAGGCCTAA
CACATGCA-AGTCGAGCGGAAA-----CGAGTTNTCT-GAACCT-T-CGGGGAANGATAA
----CGGCGT-CGAGCGGCGGACGGGTGAGTAATGCCTGGGAAATTGCCCTGATGTGGGG
GATAACTA-TTGGAAACGATAGCTAATACCGCATAANG-TC---------------TAC-
--------------GGACCAAAGAGGGGGA--CC-TTCGGGCCTCTCGCTTCA-GGATAT
GCCCAGGT-GGGATTAGCTAGTTGGTGAGGTAATGGCTCACCAAGGCGACGATCCCTAGC
TGGTCTGAGAGGATGATCAGCCACACTGGAACTGAGACACGGTCCAGACTCCTACGGGAG
GCAGCAGTGGGGAATATTGCACAATGGGCGCAAGCCTGATGCAGCCATGCCGCGTG-TAT
GAAGAAGG--CCTTCGGGTTGTAAAGTACTTTCAGTCGT-GAGGAAGGCNGTATAGTTAA
TAGCT-GTATTGT--TTGACGTTAGCGACAGAAGAAGCACCGG-CTAACT-CCGTGCCAG
CAGCCGCGGTAATA-CGGAGGGTGC-GAGCGTTAATCGG-AATTACTGGGCGTAAAGCGC
ATGCAGGT-GGTTTGTTAAGTCAGATGTGAAAGCCCGGGGCTCAACCTCGGAACCGCATT
TGAAACTGGCAGGCTAGAGTACTGTAGA-GGGGGGTAG-AATTTCAGGTGTAGCGGTGAA
AT-GCGTAGAGATCTGAAGGAATACCAGT-GGCG-AAGGCGGCCCCCTGGACAGATACTG
ACACTC-AGATGCG-AAAGCGTGGGGAG-CAAACAGGATTAGATA-CCCT-GGTAGTCCA
CGCCGTAAACGATGTCTACTT-GGAGGTTGTGGCCTTGAGCCGT-GGCTTTCGGAGCTAA
C-GCGTTAAGTAGACCGCCT-GGGGAGTACGGTCGC-AAG-ATTAAAACTCAAATGAATT
GA--CGGGGGCCCGCACAAGCGGTGGAGCATGTGGTTTAATTCGATGCAACGCGAAGAAC
C-TTACCTACTCTTGACATCCAGAGAACTTTTCAGAGATGAATTGGTGCCTTCGGGAACT
CTGAGACAGGTGCTGCATGGCTGTCGTCAGCTCGTGTTGTGAAATGTTGGGTTAAG-TCC
CGCAACGAGCGCAACCCTTATCCTTGTTTGCCAGCNNGTAATGNNGGGAACTCCAGGGAG
-ACTGCCGGTGATAAACCGGA--GGAAGGTGGGGACGACGTCAAGTCATCATGGCCCTTA
CGAGTAGGGCTACACACGTGCTACAATGGCGCATACAGAGGGCN-GCC-AACCAGCG-AT
GGTGAGCGAATCCCAAAAAGTGCGTCGTAGTCCGGATTGGAGTCTGCAACTCGACTCCAT
GAAGTCGGAATCGCTAGTAATCGTAGATCAGAATGCTACGGTGAATACGTTCCCGGGCCT
TGTACACACCGCCCGTCACACCATGGGAGTGGGCTGCAAAAGAAGTGGGTAGTTTAACCT
TC----------------GGG-AGGAC-GCTCACCACTTTGTGGTTCATGA-CTGGGGTG
AAGNNNNNNNNNNNNNNNNNNNNNNNNNNNNNNNNNNNNNNNNNNNNNNNNNNNNNNNNN
NNN
>Vibrio_floridensis__IRLE0018__OM310777
NNNNNNNNNNTGAAGAGTTTGA-TCATG-GCTCAGATTGAAC-GCTGGCGGCAGGCCTAA
CACATGCA-AGTCGAGCGGCAGCA---CAGAGAAACT-TGTTTC-T-CGGG---------
-------TGG-CGAGCGGCGGACGGGTGAGTAATGCCTGGGAAATTGCCCTGATGTGGGG
GATAACCA-TTGGAAACGATGGCTAATACCGCATGATG-CC---------------TAC-
--------------GGGCCAAAGAGGGGGA--CC-TTCGGGCCTCTCGCGTCA-GGATAT
GCCCAGGT-GGGATTAGCTAGTTGGTGAGGTAAGGGCTCACCAAGGCGACGATCCCTAGC
TGGTCTGAGAGGATGATCAGCCACACTGGAACTGAGACACGGTCCAGACTCCTACGGGAG
GCAGCAGTGGGGAATATTGCACAATGGGCGCAAGCCTGATGCAGCCATGCCGCGTG-TGT
GAAGAAGG--CCTTCGGGTTGTAAAGCACTTTCAGTTGT-GAGGAAGGTGGTGTCGTTAA
TAGCG-GCATCAT--TTGACGTTAGCAACAGAAGAAGCACCGG-CTAACT-CCGTGCCAG
CAGCCGCGGTAATA-CGGAGGGTGC-GAGCGTTAATCGG-AATTACTGGGCGTAAAGCGC
ATGCAGGT-GGTTTGTTAAGTCAGATGTGAAAGCCCGGGGCTCAACCTCGGAACTGCATT
TGAAACTGGCAGACTAGAGTACTGTAGA-GGGGGGTAG-AATTTCAGGTGTAGCGGTGAA
AT-GCGTAGAGATCTGAAGGAATACCGGT-GGCG-AAGGCGGCCCCCTGGACAGATACTG
ACACTC-AGATGCG-AAAGCGTGGGGAG-CAAACAGGATTAGATA-CCCT-GGTAGTCCA
CGCTGTAAACGATGTCTACTT-GGAGGTTGTGGCCTTGAGCCGT-GGCTTTCGGAGCTAA
C-GCGTTAAGTAGACCGCCT-GGGGAGTACGGTCGC-AAG-ATTAAAACTCAAATGAATT
GA--CGGGGGCCCGCACAAGCGGTGGAGCATGTGGTTTAATTCGATGCAACGCGAAGAAC
C-TTACCTACTCTTGACATCCAGAGAATCTAGCGGAGACGCTGGAGTGCCTTCGGGAACT
CTGAGACAGGTGCTGCATGGCTGTCGTCAGCTCGTGTTGTGAAATGTTGGGTTAAG-TCC
CGCAACGAGCGCAACCCTTATCCTTGTTTGCCAGCGAGTAATGTCGGGAACTCCAGGGAG
-ACTGCCGGTGATAAACCGGA--GGAAGGTGGGGACGACGTCAAGTCATCATGGCCCTTA
CGAGTAGGGCTACACACGTGCTACAATGGCGCATACAGAGGGCG-GCC-AACTTGCG-AA
AGTGAGCGAATCCCAAAAAGTGCGTCGTAGTCCGGATTGGAGTCTGCAACTCGACTCCAT
GAAGTCGGAATCGCTAGTAATCGTGGATCAGAATGCCACGGTGAATACGTTCCCGGGCCT
TGTACACACCGCCCGTCACACCATGGGAGTGGGCTGCAAAAGAAGTGGGTAGTTTAACCT
TC----------------GGG-AGGAC-GCTCACCACTTTGTGGTTCATGA-CTGGGGTG
AAGTCGT-AACAAGGTAGCGCTAGGGGAACCTGGCGCTGGATCACCTCCTTATANNNNNN
NNN
>Vibrio_fluvialis__NCTC_11327__X76335
NNNNNNNNNNNNNAGAGTTTGA-TNNTG-GCTCAGATTGAAC-GCTGGCGGCAGGCCTAA
CACATGCA-AGTCGAGCGGCAG-----CGACA----------------GAGAAACTTGTT
TCTCGGGCGG-CGAGCGGCGGACGGGTGAGTAATGCCTGGGAAATTGCCCTGATGTGGGG
GATAACCA-TTGGAAACGATGGCTAATACCGCATGATA-GC---------------TTC-
--------------GGCTCAAAGAGGGGGA--CC-TTCGGGCCTCTCGCGTCA-GGATAT
GCCCAGGT-GGGATTAGCTAGTTGGTGAGGTAAGGGCTCACCAAGGCGACGATCCCTAGC
TGGTCTGAGAGGATGATCAGCCACACTGGAACTGAGACACGGTCCAGACTCCTACGGGAG
GCAGCAGTGGGGAATATTGCACAATGGGCGCAAGCCTGATGCAGCCATGCCGCGTG-TAT
GAAGAAGG--CCTTCGGGTTGTAAAGTACTTTCAGCAGT-GAGGAAGGAGGTATCGTTAA
TAGCG-GTATCTT--TTGACGTTAGCTGCAGAAGAAGCACCGG-CTAACT-CCGTGCCAG
CAGCCGCGGTAATA-CGGAGGGTGC-GAGCGTTAATCGG-AATTACTGGGCGTAAAGCGC
ATGCAGGT-GGTTTGTTAAGTCAGATGTGAAAGCCCGGGGCTCAACCTCGGAATTGCATT
TGAAACTGGCAGGCTAGAGTACTGTAGA-GGGGGGTAG-AATTTCAGGTGTAGCGGTGAA
AT-GCGTAGAGATCTGAAGGAATACCGGT-GGCG-AAGGCGGCCCCCTGGACAGATACTG
ACACTC-AGATGCG-AAAGCGTGGGGAG-CAAACAGGATTAGATA-CCCT-GGTAGTCCA
CGCCGTAAACGATGTCTACTT-GGAGGTTGTGGCCTTGAGCCGT-GGCTTTCGGAGCTAA
C-GCGTTAAGTAGACCGCCT-GGGGAGTACGGTCGC-AAG-ATTAAAACTCAAATGAATT
GA--CGGGGGCCCGCACAAGCGGTGGAGCATGTGGTTTAATTCGATGCAACGCGAAGAAC
C-TTACCTACTCTTGACATCCAGAGAACTTAGCAGAGATGCTTTGGTGCCTTCGGGAACT
CTGAGACAGGTGCTGCATGGCTGTCGTCAGCTCGTGTTGTGAAATGTTGGGTTAAG-TCC
CGCAACGAGCGCAACCCTTATCCTTGTTTGCCAGCGAGTAATGTCGGGAACTCCAGGGAG
-ACTGCCGGTGATAAACCGGA--GGAAGGTGGGGACGACGTCAAGTCATCATGGCCCTTA
CGAGTAGGGCTACACACGTGCTACAATGGCGCATACAGAGGGCG-GCC-AACTTGCG-AA
AGTGAGCGAATCCCAAAAAGTGCGTCGTAGTCCGGATTGGAGTCTGCAACTCGACTCCAT
GAAGTCGGAATCGCTAGTAATCGTGAATCAGAATGTCACGGTGAATACGTTCCCGGGCCT
TGTACACACCGCCCGTCACACCATGGGAGTGGGCTGCAAAAGAAGCAGGTAGTTTAACCT
TC----------------GGG-AGGAC-GCTTGCCACTTTGTGGTTCATGA-CTGGGGTG
AAGTCGT-AACAAGGTAGCGCTAGGGGAACCTGGCGCTGGATCACCTCCTTTNNNNNNNN
NNN
>Vibrio_fortis__LMG_21557__AJ514916
NNNNNNNNNNNNNNNNNNNNNNNNNNNNNNNNNNNATTGAAC-GCTGGCGGCAGGCCTAA
CACATGCA-AGTCGAGCGGAAA-----CGAGTTATCT-GAACCT-T-CGGGGAACGATAA
----CGGCGT-CGAGCGGCGGACGGGTGAGTAATGCCTAGGAAATTGCCTTGATGTGGGG
GATAACCA-TTGGAAACGATGGCTAATACCGCATRAYG-CC---------------TAC-
--------------GGGCCAAAGAGGGGGA--CC-TTCGGGCCTCTCGCGTCA-AGATAT
GCCTAGGT-GGGATTAGCTAGTTGGTGAGGTAATGGCTCACCAAGGCGACGATCCCTAGC
TGGTCTGAGAGGATGATCAGCCACACTGGAACTGAGACACGGTCCAGACTCCTACGGGAG
GCAGCAGTGGGGAATATTGCACAATGGGCGCAAGCCTGATGCAGCCATGCCGCGTG-TAT
GAAGAAGG--CCTTCGGGTTGTAAAGTACTTTCAGCAGT-GAGGAAGGGGGTGTCGTTAA
TAGCG-GCATCTC--TTGACGTTAGCTGCAGAAGAAGCACCGG-CTAACT-CCGTGCCAG
CAGCCGCGGTAATA-CGGAGGGTGC-GAGCGTTAATCGG-AATTACTGGGCGTAAAGCGC
ATGCAGGT-GGTTTGTTAAGTCAGATGTGAAAGCCCGGGGCTCAACCTCGGAACTGCATT
TGAAACTGGCAAACTAGAGTACTGTAGA-GGGGGGTAG-AATTTCAGGTGTAGCGGTGAA
AT-GCGTAGAGATCTGAAGGAATACCAGT-GGCG-AAGGCGGCCCCCTGGACAGATACTG
ACACTC-AGATGCG-AAAGCGTGGGGAG-CAAACAGGATTAGATA-CCCT-GGTAGTCCA
CGCCGTAAACGATGTCTACTT-GGAGGTTGTGGCCTTGAGCCGT-GGCTTTCGGAGCTAA
C-GCGTTAAGTAGACCGCCT-GGGGAGTACGGTCGC-AAG-ATTAAAACTCAAATGAATT
GA--CGGGGGCCCGCACAAGCGGTGGAGCATGTGGTTTAATTCGATGCAACGCGAAGAAC
C-TTACCTACTCTTGACATCCAGAGAACTTASCAGAGATGSWTTGGTGCCTTCGGGAACT
CTGAGACAGGTGCTGCATGGCTGTCGTCAGCTCGTGTTGTGAAATGTTGGGTTAAG-TCC
CGCAACGAGCGCAACCCTTATCCTTGTTTGCCAGCGAGTAATGTCGGGAACTCCAGGGAG
-ACTGCCGGTGATAAACCGGA--GGAAGGTGGGGACGACGTCAAGTCATCATGGCCCTTA
CGAGTAGGGCTACACACGTGCTACAATGGCGCATACAGAGGGCG-GCC-AACTCGCG-AG
AGTGAGCGAATCCCAAAAAGTGCGTCGTAGTCCGGATTGGAGTCTGCAACTCGACTCCAT
GAAGTCGGAATCGCTAGTAATCGTAGATCAGAATGCTACGGTGAATACGTTCCCGGGCCT
TGTACACACCGCCCGTCACACCATGGGAGTGGGCTGCAAAAGAAGTGGGTAGTTTAACCT
TC----------------GGG-AGGAC-GCTCACCACTTTGTGGTTCATGA-CTGGGGTG
AAGTCGT-AACAAGGTAGCCCTAGGGGAACCNNNNNNNNNNNNNNNNNNNNNNNNNNNNN
NNN
>Vibrio_fujianensis__FJ201301__KY951464
NNNNNNNNNNNNNNNNNNNNNNNNNNNNNNNNNNNNNNNNNNNNNNNNNNNNNNNNNNAA
CACATGCA-AGTCGAGCGGTAACA--GGAAGAAAGCTTGCTTTCTT--------------
----TGCTGA-CGAGCGGCGGACGGGTGAGTAATGCCTGGGAAATTGCCCTGATGTGGGG
GATAACCA-TTGGAAACGATGGCTAATACCGCATGATG-CCCTTGCTTATAATGAGCGG-
--------------GGGTCAAAGAGGGGGA--CC-TTCGGGCCTCTCGCGTCA-GGATAT
GCCCAGGT-GGGATTAGCTAGTTGGTGAGGTAAGGGCTCACCAAGGCGACGATCCCTAGC
TGGTCTGAGAGGATGATCAGCCACACTGGAACTGAGACACGGTCCAGACTCCTACGGGAG
GCAGCAGTGGGGAATATTGCACAATGGGCGCAAGCCTGATGCAGCCATGCCGCGTG-TAT
GAAGAAGG--CCTTCGGGTTGTAAAGTACTTTCAGTCGT-GAGGAAGGGGATATCGTTAA
TAGCG-GTATGCT--TTGACGTTAGCGACAGAAGAAGCACCGG-CTAACT-CCGTGCCAG
CAGCCGCGGTAATA-CGGAGGGTGC-GAGCGTTAATCGG-AATTACTGGGCGTAAAGCGC
ATGCAGGT-GGTTTGTTAAGTCAGATGTGAAAGCCCGGGGCTCAACCTCGGAGTTGCATT
TGAAACTGGCAGGCTAGAGTACTGTAGA-GGGGGGTAG-AATTTCAGGTGTAGCGGTGAA
AT-GCGTAGAGATCTGAAGGAATACCAGT-GGCG-AAGGCGGCCCCCTGGACAGATACTG
ACACTC-AGATGCG-AAAGCGTGGGGAG-CAAACAGGATTAGATA-CCCT-GGTAGTCCA
CGCCGTAAACGATGTCTACTT-GGAGGTTGCGGCCTTGAGCTGT-GGCTTTCGGAGCTAA
C-GCGTTAAGTAGACCGCCT-GGGGAGTACGGTCGC-AAG-ATTAAAACTCAAATGAATT
GA--CGGGGGCCCGCACAAGCGGTGGAGCATGTGGTTTAATTCGATGCAACGCGAAGAAC
C-TTACCTACTCTTGACATCCAGAGAAGCCAGCGGAGACGCAGGTGTGCCTTCGGGAGCT
CTGAGACAGGTGCTGCATGGCTGTCGTCAGCTCGTGTTGTGAAATGTTGGGTTAAG-TCC
CGCAACGAGCGCAACCCTTATCCTTGTTTGCCAGCACTTCGGGT-GGGAACTCCAGGGAG
-ACTGCCGGTGATAAACCGGA--GGAAGGTGGGGACGACGTCAAGTCATCATGGCCCTTA
CGAGTAGGGCTACACACGTGCTACAATGGCGCATACAGAGGGCG-GCG-AGACAGCG-AT
GTTAAGCGAATCCCAAAAAGTGCGTCGTAGTCCGGATTGGAGTCTGCAACTCGACTCCAT
GAAGTCGGAATCGCTAGTAATCGTGAATCAGAATGTCACGGTGAATACGTTCCCGGGCCT
TGTACACACCGCCCGTCACACCATGGGAGTGGGCTGCAAAAGAAGCAGGTAGTTTAACNN
NNNNNNNNNNNNNNNNNNNNNNNNNNNNNNNNNNNNNNNNNNNNNNNNNNNNNNNNNNNN
NNNNNNNNNNNNNNNNNNNNNNNNNNNNNNNNNNNNNNNNNNNNNNNNNNNNNNNNNNNN
NNN
>Vibrio_furnissii__ATCC_35016__X76336
NNNNNNNNNNNNNAGAGTTTGA-TNNTG-GCTCAGATTGAAC-GCTGGCGGCAGGCCTAA
CACATGCA-AGTCGAGCGGCAG-----CGACAACATT-GAACCT-T-CGGGGGATTTGTT
----GGGCGG-CGAGCGGCGGACGGGTGAGTAATGCCTGGGAAATTGCCCTGATGTGGGG
GATAACCA-TTGGAAACGATGGCTAATACCGCATGATA-GC---------------TTC-
--------------GGCTCAAAGAGGGGGA--CC-TTCGGGCCTCTCGCGTCA-GGATAT
GCCCAGGT-GGGATTAGCTAGTTGGTGAGGTAAGGGCTCACCAAGGCGACGATCCCTAGC
TGGTCTGAGAGGATGATCAGCCACACTGGAACTGAGACACGGTCCAGACTCCTACGGGAG
GCAGCAGTGGGGAATATTGCACAATGGGCGCAAGCCTGATGCAGCCATGCCGCGTG-TAT
GAAGAAGG--CCTTCGGGTTGTAAAGTACTTTCAGCAGT-GAGGAAGGGGATATCGTTAA
TAGCG-GTATTCT--TTGACGTTAGCTGCAGAAGAAGCACCGG-CTAACT-CCGTGCCAG
CAGCCGCGGTAATA-CGGAGGGTGC-GAGCGTTAATCGG-AATTACTGGGCGTAAAGCGC
ATGCAGGT-GGTTTGTTAAGTCAGATGTGAAAGCCCGGGGCTCAACCTCGGAATTGCATT
TGAAACTGGCAGGCTAGAGTACTGTAGA-GGGGGGTAG-AATTTCAGGTGTAGCGGTGAA
AT-GCGTAGAGATCTGAAGGAATACCGGT-GGCG-AAGGCGGCCCCCTGGACAGATACTG
ACACTC-AGATGCG-AAAGCGTGGGGAG-CAAACAGGATTAGATA-CCCT-GGTAGTCCA
CGCCGTAAACGATGTCTACTT-GGAGGTTGTGGCCTTGAGCCGT-GGCTTTCGGAGCTAA
C-GCGTTAAGTAGACCGCCT-GGGGAGTACGGTCGC-AAG-ATTAAAACTCAAATGAATT
GA--CGGGGGCCCGCACAAGCGGTGGAGCATGTGGTTTAATTCGATGCAACGCGAAGAAC
C-TTACCTACTCTTGACATCCAGAGAACTTAGCAGAGATGCTTTGGTGCCTTCGGGAACT
CTGAGACAGGTGCTGCATGGCTGTCGTCAGCTCGTGTTGTGAAATGTTGGGTTAAG-TCC
CGCAACGAGCGCAACCCTTATCCTTGTTTGCCAGCGAGTAATGTCGGGAACTCCAGGGAG
-ACTGCCGGTGATAAACCGGA--GGAAGGTGGGGACGACGTCAAGTCATCATGGCCCTTA
CGAGTAGGGCTACACACGTGCTACAATGGCGCATACAGAGGGCA-GCC-AACTTGCG-AA
AGTGAGCGAATCCCAAAAAGTGCGTCGTAGTCCGGATTGGAGTCTGCAACTCGACTCCAT
GAAGTCGGAATCGCTAGTAATCGTGGATCAGAATGCCACGGTGAATACGTTCCCGGGCCT
TGTACACACCGCCCGTCACACCATGGGAGTGGGCTGCAAAAGAAGCAGGTAGTTTAACCT
TC----------------GGG-AGGAC-GCTTGCCACTTTGTGGTTCATGA-CTGGGGTG
AAGTCGT-AACAAGGTAGCGCTAGGGGAACCTGGCGCTGGATCACCTCCTTTNNNNNNNN
NNN
>Vibrio_galatheae__S2757__FJ457478
NNNNNNNNNNNNNNNNNNNNNNNNNNNNNNNNCAGATTGAAC-GCTGGCGGCAGGCCTAA
CACATGCA-AGTCGAGCGGAAA-----CGAGTTATCT-GAACCT-C-GGGGGAACGATAA
----CGGCGT-CGAGCGGCGGACGGGTGAGTAATGCCTAGGAAATTGCCCTGATGTGGGG
GATAACCA-TTGGAAACGATGGCTAATACCGCATAATA-CC---------------TTC-
--------------GGGTCAAAGAGGGGGA--CC-TTCGGGCCTCTCGCGTCA-GGATAT
GCCTAGGT-GGGATTAGCTAGTTGGTGAGGTAATGGCTCACCAAGGCGACGATCCCTAGC
TGGTCTGAGAGGATGATCAGCCACACTGGAACTGAGACACGGTCCAGACTCCTACGGGAG
GCAGCAGTGGGGAATATTGCACAATGGGCGCAAGCCTGATGCAGCCATGCCGCGTG-TGT
GAAGAAGG--CCTTCGGGTTGTAAAGCACTTTCAGTCGT-GAGGAAGGTAGTGTAGTTAA
TAGCT-GCATTAT--TTGACGTTAGCGACAGAAGAAGCACCGG-CTAACT-CCGTGCCAG
CAGCCGCGGTAATA-CGGAGGGTGC-GAGCGTTAATCGG-AATTACTGGGCGTAAAGCGC
ATGCAGGT-GGTTTGTTAAGTCAGATGTGAAAGCCCGGGGCTCAACCTCGGAATAGCATT
TGAAACTGGCAGACTAGAGTACTGTAGA-GGGGGGTAG-AATTTCAGGTGTAGCGGTGAA
AT-GCGTAGAGATCTGAAGGAATACCGGT-GGCG-AAGGCGGCCCCCTGGACAGATACTG
ACACTC-AGATGCG-AAAGCGTGGGGAG-CAAACAGGATTAGATA-CCCT-GGTAGTCCA
CGCCGTAAACGATGTCTACTT-GGAGGTTGTGGCCTTGAGCCGT-GGCTTTCGGAGCTAA
C-GCGTTAAGTAGACCGCCT-GGGGAGTACGGTCGC-AAG-ATTAAAACTCAAATGAATT
GA--CGGGGGCCCGCACAAGCGGTGGAGCATGTGGTTTAATTCGATGCAACGCGAAGAAC
C-TTACCTACTCTTGACATCCAGAGAACTTTCCAGAGATGGATTGGTGCCTTCGGGAACT
CTGAGACAGGTGCTGCATGGCTGTCGTCAGCTCGTGTTGTGAAATGTTGGGTTAAG-TCC
CGCAACGAGCGCAACCCTTATCCTTGTTTGCCAGCACTTCG-GGTGGGAACTCCAGGGAG
-ACTGCCGGTGATAAACCGGA--GGAAGGTGGGGACGACGTCAAGTCATCATGGCCCTTA
CGAGTAGGGCTACACACGTGCTACAATGGCGCATACAGAGGGCA-GCC-CACTTGCG-AG
AGTGAGCGAATC-CAAAAAGTGCGTCGTAGTCCGGATCGGAGTCTGCAACTCGACTCCGT
GAAGTCGGGATCGCTAGTAATCGTGGATCAGAATGCCACGGTGAATACGTTCCCGGGGCT
TGTACACACCGCCCGTCACACCATGGGAGTGGGCTGCAAAAGAAGTAGGTAGTTTAACCT
TC----------------GGG-AGGANNNNNNNNNNNNNNNNNNNNNNNNNNNNNNNNNN
NNNNNNNNNNNNNNNNNNNNNNNNNNNNNNNNNNNNNNNNNNNNNNNNNNNNNNNNNNNN
NNN
>Vibrio_gallaecicus__CECT_7244__EU541605
NNNNNNNNNNNNNNGAGTTTGA-TCCTG-GCTCAGATTGAAC-GCTGGCGGCAGGCCTAA
CACATGCA-AGTCGAGCGGAAA-----CGACAACATT-GACTCT-T-CGGATGATTTGTT
----GGGCGT-CGAGCGGCGGACGGGTGAGTAATGCCTAGGAAGTTGCCCGGTAGAGGGG
GATAACCA-TTGGAAACGATGGCTAATACCGCATAATC-TC---------------TAT-
--------------GGAGCAAAGCAGGGGA--CC-TTCGGGCCTTGTGCTACC-GGATAC
GCCTAGGT-GGGATTAGCTAGTTGGTGAGGTAATGGCTCACCAAGGCGACGATCCCTAGC
TGGTCTGAGAGGATGATCAGCCACACTGGAACTGAGACACGGTCCAGACTCCTACGGGAG
GCAGCAGTGGGGAATATTGCACAATGGGCGAAAGCCTGATGCAGCCATGCCGCGTG-TAT
GAAGAAGG--CCTTCGGGTTGTAAAGTACTTTCAGTTGT-GAGGAAGGGGGTAAGCTTAA
TACGC-TTATCTC--TTGACGTTAGCAACAGAAGAAGCACCGG-CTAACT-CCGTGCCAG
CAGCCGCGGTAATA-CGGAGGGTGC-GAGCGTTAATCGG-AATTACTGGGCGTAAAGCGC
ATGCAGGT-GGTTCATTAAGTCAGATGTGAAAGCCCGGGGCTCAACCTCGGAACTGCATT
TGAAACTGGTGAACTAGAGTACTGTAGA-GGGGGGTAG-AATTTCAGGTGTAGCGGTGAA
AT-GCGTAGAGATCTGAAGGAATACCAGT-GGCG-AAGGCGGCCCCCTGGACAGATACTG
ACACTC-AGATGCG-AAAGCGTGGGGAG-CAAACAGGATTAGATA-CCCT-GGTAGTCCA
CGCCGTAAACGATGTCTACTT-GGAGGTTGTGGCCTTGAGCCGT-GGCTTTCGGAGCTAA
C-GCGTTAAGTAGACCGCCT-GGGGAGTACGGTCGC-AAG-ATTAAAACTCAAATGAATT
GA--CGGGGGCCCGCACAAGCGGTGGAGCATGTGGTTTAATTCGATGCAACGCGAAGAAC
C-TTACCTACTCTTGACATCCAGAGAAGCCAGCGGAGACGCAGGTGTGCCTTCGGGAGCT
CTGAGACAGGTGCTGCATGGCTGTCGTCAGCTCGTGTTGTGAAATGTTGGGTTAAG-TCC
CGCAACGAGCGCAACCCTTATCCTTGTTTGCCAGCGAGTAATGTCGGGAACTCCAGGGAG
-ACTGCCGGTGATAAACCGGA--GGAAGGTGGGGACGACGTCAAGTCATCATGGCCCTTA
CGAGTAGGGCTACACACGTGCTACAATGGCGCATACAGAGGGCA-GCA-AGCTAGCG-AT
AGTGAGCGAATCCCAAAAAGTGCGTCGTAGTCCGGATTGGAGTCTGCAACTCGACTCCAT
GAAGTCGGAATCGCTAGTAATCGTGAATCAGAATGTCACGGTGAATACGTTCCCGGGCCT
TGTACACACCGCCCGTCACACCATGGGAGTGGGCTGCAAAAGAAGTGGGTAGTTTAACCT
TTC--------------GGGG-AGGAC-GCTCACCACTTTGTGGTTCATGA-CTGGGGTG
AAGTCGT-AACAAGGTAGCCCTAGGGGAACCTGCGGCTGGATCACCTCCNNNNNNNNNNN
NNN
>Vibrio_gallicus__CIP_107863__AY257972
NNNNNNNNNNNNNNNNNNNNNNNNNNNNNNNNNNNNNNNNNNNNNNGGCGGCAGGCCTAA
CACATGCA-AGTCGAGCGGAAA-----CGACAACATT-GACCCT-T-CGGGTGATTTGTT
----GGGCGT-CGAGCGGCGGACGGGTGAGTAATGCCTGGGTATATGCCTTGATGTGGGG
GATAACTA-TTGGAAACGATAGCTAATACCGCATAATG-CC---------------TAC-
--------------GGGCCAAAGAGGGGGA--TC-TTCGGACCTCTCGCGTCA-AGATTA
GCCCAGGT-GGGATTAGCTAGTTGGTGAGGTAATGGCTCACCAAGGCGACGATCCCTAGC
TGGTCTGAGAGGATGATCAGCCACACTGGAACTGAGACACGGTCCAGACTCCTACGGGAG
GCAGCAGTGGGGAATATTGCACAATGGGCGCAAGCCTGATGCAGCCATGCCGCGTG-TAT
GAAGAAGG--CCTTCGGGTTGTAAAGTACTTTCAGTCGT-GAGGAAGGCGTTGTAGTTAA
TAGCT-GCATCGT--TTGACGTTAGCGACAGAAGAAGCACCGG-CTAACT-CCGTGCCAG
CAGCCGCGGTAATA-CGGAGGGTGC-GAGCGTTAATCGG-AATTACTGGGCGTAAAGCGC
ATGCAGGT-GGTTTGTTAAGTCAGATGTGAAAGCCCGGGGCTCAACCTCGGAACCGCATT
TGAAACTGGCAGGCTAGAGTACTGTAGA-GGGGGGTAG-AATTTCAGGTGTAGCGGTGAA
AT-GCGTAGAGATCTGAAGGAATACCAGT-GGCG-AAGGCGGCCCCCTGGACAGATACTG
ACACTC-AGATGCG-AAAGCGTGGGGAG-CAAACAGGATTAGATA-CCCT-GGTAGTCCA
CGCCGTAAACGATGTCTACTT-GGAGGTTGTGGCCTTGAGCCGT-GGCTTTCGGAGCTAA
C-GCGTTAAGTAGACCGCCT-GGGGAGTACGGTCGC-AAG-ATTAAAACTCAAATGAATT
GA--CGGGGGCCCGCACAAGCGGTGGAGCATGTGGTTTAATTCGATGCAACGCGAAGAAC
C-TTACCTACTCTTGACATCCAGAGAATTCGCTAGAGATAGCTTAGTGCCTTCGGGAACT
CTGAGACAGGTGCTGCATGGCTGTCGTCAGCTCGTGTTGTGAAATGTTGGGTTAAG-TCC
CGCAACGAGCGCAACCCCTATCCTTGTTTGCCAGCACGTAATGGTGGGAACTCCAGGGAG
-ACTGCCGGTGATAAACCGGA--GGAAGGTGGGGACGACGTCAAGTCATCATGGCCCTTA
CGAGTAGGGCTACACACGTGCTACAATGGCGCATACAGAGGGCG-GCG-AGCCAGCG-AT
GGTGAGCGAATCCCAAAAAGTGCGTCGTAGTCCGGATTGGAGTCTGCAACTCGACTCCAT
GAAGTCGGAATCGCTAGTAATCGTAGATCAGAATGCTACGGTGAATACGTTCCCGGGCCT
TGTACACACCGCCCGTCACACCATGGGAGTGGGCTGCAAAAGAAGTAGGTAGTTTAACCT
TC----------------GGG-AGAAC-GCTTACCACTTTGTGGTTCATGA-CTGGGGTG
AAGTCGT-AACAAGGTAGCCCTAGGGGAACCTGCGGCTGGATCACCTCCTTANNNNNNNN
NNN
>Vibrio_gangliei__SZDIS-1__KY228998
NNNNNNNNNNNNNNNNNNNNNNNNNNNNNNNNNNNATTGAAC-GCTGGCGGCAGGCCTAA
CACATGCA-AGTCGAGCGGTAACA---GGAGAAAGCTTGCTTTC-T--------------
----CGCTGA-CGAGCGGCGGACGGGTGAGTAATGCATAGGAAGTTGCCCAGTAGAGGGG
GATAACCA-TTGGAAACGATGGCTAATACCGCATGACC-TC---------------TTC-
--------------GGAGCAAAGCAGGGGA--CC-TTCGGGCCTTGCGCTATT-GGATAC
GCCTATGT-GGGATTAGCTAGTTGGTGAGGTAAGGGCTCACCAAGGCGACGATCCCTAGC
TGGTCTGAGAGGATGATCAGCCACACTGGGACTGAGACACGGCCCAGACTCCTACGGGAG
GCAGCAGTGGGGAATATTGCACAATGGGCGAAAGCCTGATGCAGCCATGCCGCGTG-TAT
GAAGAAGG--CCTTCGGGTTGTAAAGTACTTTCAGTTGT-GAGGAAGGCGGTAAGATTAA
TACTC-TTATCGT--TTGACGTTAGCAACAGAAGAAGCACCGG-CTAACT-CCGTGCCAG
CAGCCGCGGTAATA-CGGAGGGTGC-GAGCGTTAATCGG-AATTACTGGGCGTAAAGCGC
ATGCAGGT-GGTTTGTTAAGTCAGATGTGAAAGCCCGGGGCTCAACCTCGGAAGGTCATT
TGAAACTGGCAAACTAGAGTACTGTAGA-GGGGGGTAG-AATTTCAGGTGTAGCGGTGAA
AT-GCGTAGAGATCTGAAGGAATACCAGT-GGCG-AAGGCGGCCCCCTGGACAGATACTG
ACACTC-AGATGCG-AAAGCGT-GGGAG-CAAACAGGATTAGATA-CCCT-GGTAGTCCA
CGCCGTAAACGATGTCTACTT-GGAGGTTGTGGCCTTGAGCCGT-GGCTTTCGGAGCTAA
C-GCGTTAAGTAGACCGCCT-GGGGAGTACGGTCGC-AAG-ATTAAAACTCAAATGAATT
GA--CGGGGGCCCGCACAAGCGGTGGAGCATGTGGTTTAATTCGATGCAACGCGAAGAAC
C-TTACCTACTCTTGACATCCAGAGAAGCCAGTAGAGATACAGGTGTGCCTTCGGGAACT
CTGAGACAGGTGCTGCATGGCTGTCGTCAGCTCGTGTTGTGAAATGTTGGGTTAAG-TCC
CGCAACGAGCGCAACCCTTATCCTTGTTTGCCAGCACTTCGGGT-GGGAACTCCAGGGAG
-ACTGCCGGTGATAAACCGGA--GGAAGGTGGGGACGACGTCAAGTCATCATGGCCCTTA
CGAGTAGGGCTACACACGTGCTACAATGGCGCATACAGAGGGCA-GCG-AACTTGCG-AG
AGTAAGCGAATCCCAAAAAGTGCGTCGTAGTCCGGATTGGAGTCTGCAACTCGACTCCAT
GAAGTCGGAATCGCTAGTAATCGTAGATCAGAATGCTACGGTGAATACGTTCCCGGGCCT
TGTACACACCGCCCGTCACACCATGGGAGTGGGCTGCAAAAGAAGTAGGTAGTTTAACCT
TC----------------GGG-AGGAC-GCTTACCACTTTGTGGTTCATGA-CTGGGGTG
NNNNNNNNNNNNNNNNNNNNNNNNNNNNNNNNNNNNNNNNNNNNNNNNNNNNNNNNNNNN
NNN
>Vibrio_gazogenes__NBRC_103151__AB681960
NNNNNNNNNNNNNNNNNNNNNNNNNNNNNNNNNNNATTGAAC-GCTGGCGGCAGGCCTAA
CACATGCA-AGTNGAGCGGTAACA---GAAAGAAGCTTGCTTCT-T--------------
----TGCTGA-CGAGCGGCGGACGGGTGAGTAAAGCCTGGGAAATTGCCCTGATGTGGGG
GATAACCA-TTGGAAACGATGGCTAATACCGCATAANG-TC---------------TAC-
--------------GGACCAAAGAGGGGGA--CC-TTCGGGCCTCTCGCGTCG-GGATAT
GCCCAGGT-GGGATTAGCTAGTTGGTGAGGTAANGGCTCACCAAGGCGACGATCTCTAGC
TGGTCTGAGAGGATGATCAGCCACACTGGAACTGAGACACGGTCCAGACTCCTACGGGAG
GCAGCAGTGGGGAATATTGCACAATGGGCGCAAGCCTGATGCAGCCATGCCGCGTG-TAT
GAAGAAGG--CCTTCGGGTTGTAAAGTACTTTCAGCAGT-GAGGAAGGATNTAGCTTTAA
TAGAG-TTATATT--TTGACGTTAGCTGCAGAAGAAGCACCGG-CTAACT-CCGTGCCAG
CAGCCGCGGTAATA-CGGAGGGTGC-GAGCGTTAATCGG-AATTACTGGGCGTAAAGCGC
ATGCAGGT-GGTTTTTTAAGTCAGATGTGAAAGCCCGGGGCTTAACCCCGGAGTTGCATT
TGAAACTGGGAGGCTAGAGTACTGTAGA-GGGGGGTAG-AATTTCAGGTGTAGCGGTGAA
AT-GCGTAGAGATCTGAAGGAATACCGGT-GGCG-AAGGCGGCCCCCTGGACAGATACTG
ACACTC-AGATGCG-AAAGCGTGGGGAG-CAAACAGGATTAGATA-CCCT-GGTAGTCCA
CGCCGTAAACGATGTCTACTT-GGAGGTTGTGGCCTTGAGCCGT-GGCTTTCGGAGCTAA
C-GCGTTAAGTAGACCGCCT-GGGGAGTACGGTCGC-AAG-ATTAAAACTCAAATGAATT
GA--CGGGGGCCCGCACAAGCGGTGGAGCATGTGGTTTAATTCGATGCAACGCGAAGAAC
C-TTACCTACTCTTGACATCCTCAGAAGAGACTGGAGACAGTCTTGTGCCTTCGGGAACT
GAGAGACAGGTGCTGCATGGCTGTCGTCAGCTCGTGTTGTGAAATGTTGGGTTAAG-TCC
CGCAACGAGCGCAACCCTTATCCTTGATTGCCAGCACTTCGGGT-GGGAACTTCAGGGAG
-ACTGCCGGTGATAAACCGGA--GGAAGGTGGGGACGACGTCAAGTCATCATGGCCCTTA
CGAGTAGGGCTACACACGTGCTACAATGGCGTATACAGAGGGNN-GCC-AACTTGCG-AA
AGTGAGCGAATCCCAAAAAGTACGTCGTAGTCCGGATTGGAGTCTGCAACTCGACTCCAT
GAAGTCGGAATCGCTAGTAATCGTGGATCAGAATGCCACGGTGAATACGTTCCCGGGCCT
TGTACACACCGCCCGTCACACCATGGGAGTGGGCTGCAAAAGAAGCAGGTAGTTTAACCT
TC----------------GGG-AGGAC-GCTTGCCACTTTGTGGTTCATGA-CTGGGGTG
AAGNNNNNNNNNNNNNNNNNNNNNNNNNNNNNNNNNNNNNNNNNNNNNNNNNNNNNNNNN
NNN
>Vibrio_gelatinilyticus__ZSDZ34__MZ047089
NNNNNNNNNNNNNAGAGTTTGA-TCCTG-GCTCAGATTGAAC-GCTGGCGGCAGGCCTAA
CACATGCA-AGTCGAGCGGAAA-----CGACACTAAC-AATCCT-T-CGGGTGCGTTAAT
----GGGCGT-CGAGCGGCGGACGGGTGAGTAATGCCTAGGAAATTGCCCTGATGTGGGG
GATAACCA-TTGGAAACGATGGCTAATACCGCATAATG-CC---------------TAC-
--------------GGGCCAAAGAGGGGGA--CC-TTCGGGCCTCTCGCGTCA-GGATAT
GCCTAGGT-GGGATTAGCTAGTTGGTGAGGTAATGGCTCACCAAGGCAACGATCCCTAGC
TGGTCTGAGAGGATGATCAGCCACACTGGAACTGAGACACGGTCCAGACTCCTACGGGAG
GCAGCAGTGGGGAATATTGCACAATGGGCGCAAGCCTGATGCAGCCATGCCGCGTG-TAT
GAAGAAGG--CCTTCGGGTTGTAAAGTACTTTCAGTCGT-GAGGAAGGGGTGTACGTTAA
TAGCG-TGCATCC--TTGACGTTAGCTGCAGAAGAAGCACCGG-CTAACT-CCGTGCCAG
CAGCCGCGGTAATA-CGGAGGGTGC-GAGCGTTAATCGG-AATTACTGGGCGTAAAGCGC
ATGCAGGT-GGTTCGTTAAGTCAGATGTGAAAGCCCGGGGCTCAACCTCGGAACTGCATT
TGAAACTGGCGGACTAGAGTACTGTAGA-GGGGGGTAG-AATTTCAGGTGTAGCGGTGAA
AT-GCGTAGAGATCTGAAGGAATACCAGT-GGCG-AAGGCGGCCCCCTGGACAGATACTG
ACACTC-AGATGCG-AAAGCGTGGGGAG-CAAACAGGATTAGATA-CCCT-GGTAGTCCA
CGCCGTAAACGATGTCTACTT-GGAGGTTGTGGCCTTGAGCCGT-GGCTTTCGGAGCTAA
C-GCGTTAAGTAGACCGCCT-GGGGAGTACGGTCGC-AAG-ATTAAAACTCAAATGAATT
GA--CGGGGGCCCGCACAAGCGGTGGAGCATGTGGTTTAATTCGATGCAACGCGAAGAAC
C-TTACCTACTCTTGACATCCAGAGAACTTAGCAGAGATGCTTTGGTGCCTTCGGGAACT
CTGAGACAGGTGCTGCATGGCTGTCGTCAGCTCGTGTTGTGAAATGTTGGGTTAAG-TCC
CGCAACGAGCGCAACCCTTATCCTTGTTTGCCAGCGAGTAATGTCGGGAACTCCAGGGAG
-ACTGCCGGTGATAAACCGGA--GGAAGGTGGGGACGACGTCAAGTCATCATGGCCCTTA
CGAGTAGGGCTACACACGTGCTACAATGGCGCATACAGAGGGCG-GCC-AACTTGCA-AA
AGTGAGCGAATCCCAAAAAGTGCGTCGTAGTCCGGATTGGAGTCTGCAACTCGACTCCAT
GAAGTCGGAATCGCTAGTAATCGTAGATCAGAATGCTACGGTGAATACGTTCCCGGGCCT
TGTACACACCGCCCGTCACACCATGGGAGTGGGCTGCAAAAGAAGTGGGTAGTTTAACCT
TC----------------GGG-AGGAC-GCTCACCACTTTGTGGTTCATGA-CTGGGGTG
AAGTCGT-AACAAGGTAACCANNNNNNNNNNNNNNNNNNNNNNNNNNNNNNNNNNNNNNN
NNN
>Vibrio_gigantis__LMG_22741__EF094888
NNNNNNNNNNNNNNNNNNNNNNNNNATG-GCTCAGATTGAAC-GCTGGCGGCAGGCCTAA
CACATGCA-AGTCGAGCGGAAA-----CGACACTAAC-AATCCT-T-CGGGTGCGTTAAT
----GGGCGT-CGAGCGGCGGACGGGTGAGTAATGCCTAGGAAATTGCCTTGATGTGGGG
GATAACCA-TTGGAAACGATGGCTAATACCGCATAATG-CC---------------TAC-
--------------GGGCCAAAGAGGGGGA--CC-TTCGGGCCTCTCGCGTCA-AGATAT
GCCTAGGT-GGGATTAGCTAGTTGGTGAGGTAATGGCTCACCAAGGCGACGATCCCTAGC
TGGTCTGAGAGGATGATCAGCCACACTGGAACTGAGACACGGTCCAGACTCCTACGGGAG
GCAGCAGTGGGGAATATTGCACAATGGGCGAAAGCCTGATGCAGCCATGCCGCGTG-TAT
GAAGAAGG--CCTTCGGGTTGTAAAGTACTTTCAGTTGT-GAGGAAGGGGGTAGYGTTAA
TAGCG-CTATCTC--TTGACGTTAGCAACAGAAGAAGCACCGG-CTAACT-CCGTGCCAG
CAGCCGCGGTAATA-CGGAGGGTGC-GAGCGTTAATCGG-AATTACTGGGCGTAAAGCGC
ATGCAGGT-GGTTCATTAAGTCAGATGTGAAAGCCCGGGGCTCAACCTCGGAACTGCATT
TGAAACTGGTGAACTAGAGTACTGTAGA-GGGGGGTAG-AATTTCAGGTGTAGCGGTGAA
AT-GCGTAGAGATCTGAAGGAATACCAGT-GGCG-AAGGCGGCCCCCTGGACAGATACTG
ACACTC-AGATGCG-AAAGCGTGGGGAG-CAAACAGGATTAGATA-CCCT-GGTAGTCCA
CGCCGTAAACGATGTCTACTT-GGAGGTTGTGGCCTTGAGCCGT-GGCTTTCGGAGCTAA
C-GCGTTAAGTAGACCGCCT-GGGGAGTACGGTCGC-AAG-ATTAAAACTCAAATGAATT
GA--CGGGGGCCCGCACAAGCGGTGGAGCATGTGGTTTAATTCGATGCAACGCGAAGAAC
C-TTACCTACTCTTGACATCCAGAGAAGCCAGCGGAGACGCAGGTGTGCCTTCGGGAGCT
CTGAGACAGGTGCTGCATGGCTGTCGTCAGCTCGTGTTGTGAAATGTTGGGTTAAG-TCC
CGCAACGAGCGCAACCCTTATCCTTGTTTGCCAGCGAGTAATGTCGGGAACTCCAGGGAG
-ACTGCCGGTGATAAACCGGA--GGAAGGTGGGGACGACGTCAAGTCATCATGGCCCTTA
CGAGTAGGGCTACACACGTGCTACAATGGCGCATACAGAGGGCA-GCA-AGCTAGCG-AT
AGTGAGCGAATCCCAAAAAGTGCGTCGTAGTCCGGATTGGAGTCTGCAACTCGACTCCAT
GAAGTCGGAATCGCTAGTAATCGTGAATCAGAATGTCACGGTGAATACGTTCCCGGGCCT
TGTACACACCGCCCGTCACACCATGGGAGTGGGCTGCAAAAGAAGTGGGTAGTTTAACCT
TTC--------------GGGG-AGGAC-GCTCACCACTTTGTGGTTCATGA-CTGGGGTG
AAGTCGT-AACAANNNNNNNNNNNNNNNNNNNNNNNNNNNNNNNNNNNNNNNNNNNNNNN
NNN
>Vibrio_halioticoli__NBRC_102217__AB681731
NNNNNNNNNNNNNNNNNNNNNNNNNNNNNNNNNNNATTGAAC-GCTGGCGGCAGGCCTAA
CACATGCA-AGTCGAGCGGAAA-----CGAGTTNTCT-GANCCT-T-CGGGGAACGATAA
----CGGCGT-CGAGCGGCGGACGGGTGAGTAATGCCTGGGAAATTGCCCTGATGTGGGG
GATAACTA-TTGGAAACGATAGCTAATACCGCATAANG-TC---------------TAC-
--------------GGACCAAAGAGGGGGA--CC-TTCGGGCCTCTCGCTTCA-GGATAT
GCCCAGGT-GGGATTAGCTAGTTGGTGAGGTAATGGCTCACCAAGGCGACGATCCCTAGC
TGGTCTGAGAGGATGATCAGCCACACTGGAACTGAGACACGGTCCAGACTCCTACGGGAG
GCAGCAGTGGGGAATATTGCACAATGGGCGCAAGCCTGATGCAGCCATGCCGCGTG-TAT
GAAGAAGG--CCTTCGGGTTGTAAAGTACTTTCAGTCGT-GAGGAAGGCGTTGNAGTTAA
TAGCT-TCATCGT--TTGACGTTAGCGACAGAAGAAGCACCGG-CTAACT-CCGTGCCAG
CAGCCGCGGTAATA-CGGAGGGTGC-GAGCGTTAATCGG-AATTACTGGGCGTAAAGCGC
ATGCAGGT-GGTTTGTTAAGTCAGATGTGAAAGCCCGGGGCTCAACCTCGGAACCGCATT
TGAAACTGGCAGGCTAGAGTACTGTAGA-GGGGGGTAG-AATTTCAGGTGTAGCGGTGAA
AT-GCGTAGAGATCTGAAGGAATACCAGT-GGCG-AAGGCGGCCCCCTGGACAGATACTG
ACACTC-AGATGCG-AAAGCGTGGGGAG-CAAACAGGATTAGATA-CCCT-GGTAGTCCA
CGCCGTAAACGATGTCTACTT-GGAGGTTGTGGCCTTGAGCCGT-GGCTTTCGGAGCTAA
C-GCGTTAAGTAGACCGCCT-GGGGAGTACGGTCGC-AAG-ATTAAAACTCAAATGAATT
GA--CGGGGGCCCGCACAAGCGGTGGAGCATGTGGTTTAATTCGATGCAACGCGAAGAAC
C-TTACCTACTCTTGACATCCAGAGAACTTAGCAGAGATGCTTTGGTGCCTTCGGGAACT
CTGAGACAGGTGCTGCATGGCTGTCGTCAGCTCGTGTTGTGAAATGTTGGGTTAAG-TCC
CGCAACGAGCGCAACCCTTATCCTTGTTTGCCAGCACGTAATGGTGGGAACTCCAGGGAG
-ACTGCCGGTGATAAACCGGA--GGAAGGTGGGGACGACGTCAAGTCATCATGGCCCTTA
CGAGTAGGGCTACACACGTGCTACAATGGCGCATACAGAGGGCA-GCC-AACCAGCG-AT
GGTGAGCGAATCCCAAAAAGTGCGTCGTAGTCCGGATTGGAGTCTGCAACTCGACTCCAT
GAAGTCGGAATCGCTAGTAATCGTAGATCAGAATGNTACGGTGAATACGTTCCCGGGCCT
TGTACACACCGCCCGTCACACCATGGGAGTGGGCTGCAAAAGAAGTGGGTAGTTTAACCT
TC----------------GGG-AGGAC-GCTCACCACTTTGTGGTTCATGA-CTGGGGTG
AAGNNNNNNNNNNNNNNNNNNNNNNNNNNNNNNNNNNNNNNNNNNNNNNNNNNNNNNNNN
NNN
>Vibrio_hangzhouensis__CN_83__EU082035
NNNNNNNNNNNNNNNNNNNNNNNNNNNNNNNNNNNATTGAAC-GCTGGCGGCAGGCCTAA
CACATGCA-AGTCGAGCGGAAA-----CGAGTTAACT-GACCCT-T-CGGGTGACGTTAA
----CGGCGT-CGAGCGGCGGACGGGTGAGTAATGCCTGGGAATATGCCTTGATGTGGGG
GATAACCA-TTGGAAACGATGGCTAATACCGCATAATC-TC---------------TAC-
--------------GGAGCAAAGAGGGGGA--CC-TTCGGGCCTCTCGCGTCA-AGATTA
GCCCAGGT-GGGATTAGCTAGTTGGTGAGGTAAAGGCTCACCAAGGCGACGATCCCTAGC
TGGTCTGAGAGGATGATCAGCCACACTGGAACTGAGACACGGTCCAGACTCCTACGGGAG
GCAGCAGTGGGGAATATTGCACAATGGGCGCAAGCCTGATGCAGCCATGCCGCGTG-TGT
GAAGAAGG--CCTTCGGGTTGTAAAGCACTTTCAGTCGT-GAGGAAGGTGGTGTAGTTAA
TAGCT-GCATTAT--TTGACGTTAGCGACAGAAGAAGCACCGG-CTAACT-CCGTGCCAG
CAGCCGCGGTAATA-CGGAGGGTGC-GAGCGTTAATCGG-AATTACTGGGCGTAAAGCGC
ATGCAGGT-GGTTAGTTAAGTCAGATGTGAAAGCCCGGGGCTCAACCTCGGAACTGCATT
TGAAACTGGCTGACTAGAGTACTGTAGA-GGGGGGTAG-AATTTCAGGTGTAGCGGTGAA
AT-GCGTAGAGATCTGAAGGAATACCGGT-GGCG-AAGGCGGCCCCCTGGACAGATACTG
ACACTC-AGATGCG-AAAGCGTGGGGAG-CAAACAGGATTAGATA-CCCT-GGTAGTCCA
CGCCGTAAACGATGTCTACTT-GGAGGTTGTGGCCTTGAGCCGT-GGCTTTCGGAGCTAA
C-GCGTTAAGTAGACCGCCT-GGGGAGTACGGTCGC-AAG-ATTAAAACTCAAATGAATT
GA--CGGGGGCCCGCACAAGCGGTGGAGCATGTGGTTTAATTCGATGCAACGCGAAGAAC
C-TTACCTACTCTTGACATCCAGAGAACTTAGCAGAGATGCTTTGGTGCCTTCGGGAACT
CTGAGACAGGTGCTGCATGGCTGTCGTCAGCTCGTGTTGTGAAATGTTGGGTTAAG-TCC
CGCAACGAGCGCAACCCTTATCCTTGTTTGCCAGCGAGTAATGTCGGGAACTCCAGGGAG
-ACTGCCGGTGATAAACCGGA--GGAAGGTGGGGACGACGTCAAGTCATCATGGCCCTTA
CGAGTAGGGCTACACACGTGCTACAATGGCGCATACAGAGGGCT-GCC-AACTTGCG-AA
AGTGAGCGAATCCCAAAAAGTGCGTCGTAGTCCGGATTGGAGTCTGCAACTCGACTCCAT
GAAGTCGGAATCGCTAGTAATCGTGGATCAGAATGCCACGGTGAATACGTTCCCGGGCCT
TGTACACACCGCCCGTCACACCATGGGAGTGGGCTGCAAAAGAAGTGGGTAGTTTAACCT
TC----------------GGG-AGGAC-GCTCACCACTTTGTGGTTCATGA-CTGGGGTG
NNNNNNNNNNNNNNNNNNNNNNNNNNNNNNNNNNNNNNNNNNNNNNNNNNNNNNNNNNNN
NNN
>Vibrio_hannami__168GH5-2-16__KY451770
NNNNNNNNNNNNNNNNNNNNNNNNNNNNNNNNNNNNNNGAAC-GCTGGCGGCAGGCCTAA
CACATGCA-AGTCGAGCGGAAA-----CGACAACATT-GACTCT-T-CGGACGATTTGTT
----GGGCGT-CGAGCGGCGGACGGGTGAGTAATGCTTAGGAATTTGCCCAGTCGAGGGG
GATAACTA-TTGGAAACGATAGCTAATACCGCATACGC-CC---------------TAA-
--------------GGGGGAAAGGAGGGGA--TC-TTCGGACCTTTCGCGATT-GGATAA
GCCTAAGT-GAGATTAGCTAGTTGGTGAGGTAAGAGCTCACCAAGGCGACGATCTCTAGC
TGGTCTGAGAGGATGATCAGCCACACTGGAACTGAGACACGGTCCAGACTCCTACGGGAG
GCAGCAGTGGGGAATATTGCACAATGGGCGCAAGCCTGATGCAGCCATGCCGCGTG-TGT
GAAGAAGG--CCTTCGGGTTGTAAAGCACTTTCAGCAGT-GAGGAAGGTGGTGAGCTTAA
TACGT-TCATCAT--TTGACGTTAGCTGCAGAAGAAGCACCGG-CTAACT-CCGTGCCAG
CAGCCGCGGTAATA-CGGAGGGTGC-GAGCGTTAATCGG-AATTACTGGGCGTAAAGCGC
ATGCAGGT-GGTTAATTAAGTCAGATGTGAAAGCCCGGGGCTCAACCTCGGAAGGCCATT
TGAAACTGGTTAACTAGAGTACTGTAGA-GGGGGGTAG-AATTTCAGGTGTAGCGGTGAA
AT-GCGTAGAGATCTGAAGGAATACCGGT-GGCG-AAGGCGGCCCCCTGGACAGATACTG
ACACTC-AGATGCG-AAAGCGTGGGGAG-CAAACAGGATTAGATA-CCCT-GGTAGTCCA
CGCCGTAAACGATGTCTACTT-GGAGGTTGTTCCCTTGAGGAGT-GGCTTTCGGAGCTAA
C-GCGTTAAGTAGACCGCCT-GGGGAGTACGGTCGC-AAG-ATTAAAACTCAAATGAATT
GA--CGGGGGCCCGCACAAGCGGTGGAGCATGTGGTTTAATTCGATGCAACGCGAAGAAC
C-TTACCTACTCTTGACATCCAGAGAAGCCAGCGGAGACGCAGGTGTGCCTTCGGGAGCT
CTGAGACAGGTGCTGCATGGCTGTCGTCAGCTCGTGTTGTGAAATGTTGGGTTAAG-TCC
CGCAACGAGCGCAACCCTTATCCTTAATTGCCAGCACTTCGGGT-GGGAACTTTGGGGAG
-ACTGCCGGTGATAAACCGGA--GGAAGGTGGGGACGACGTCAAGTCATCATGGCCCTTA
CGAGTAGGGCTACACACGTGCTACAATGGCGCATACAGAGGGCG-GCT-AACTTGCG-AG
AGTAAGCGAATCCCAAAAAGTGCGTCGTAGTCCGGATTGGAGTCTGCAACTCGACTCCAT
GAAGTCGGAATCGCTAGTAATCGTAGATCAGAATGCTACGGTGAATACGTTCCCGGGCCT
TGTACACACCGCCCGTCACACCATGGGAGTGGGCTGCAAAAGAAGTAGGTAGTTTAANNN
NNNNNNNNNNNNNNNNNNNNNNNNNNNNNNNNNNNNNNNNNNNNNNNNNNNNNNNNNNNN
NNNNNNNNNNNNNNNNNNNNNNNNNNNNNNNNNNNNNNNNNNNNNNNNNNNNNNNNNNNN
NNN
>Vibrio_harveyi__ATCC_14126__X74706
NNNNNNNNATTGAAGAGTTTGA-TCATG-GCTCAGATTGAAC-GCTGGCGGCAGGCCTAA
CACATGCA-AGTCGAGCGGAAA-----CGAGTTATNT-GAACCT-T-CGGGGAACGATAA
----CGGCGT-CGAGCGGCGGACGGGTGAGTAATGCCTAGGAAATTGCCCTGATGTGGGG
GATAACCA-TTGGAAACGATGGCTAATACCGCATAATA-CC---------------TAC-
--------------GGGTCAAAGAGGGGGA--CC-TTCGGGCCTCTCGCGTCA-GGATAT
GCCTAGGT-GGGATTAGCTAGTTGGTGAGGTAATGGCTCACCAAGGCGACGATCCCTAGC
TGGTCTGAGAGGATGATCAGCCACACTGGAACTGAGACACGGTCCAGACTCCTACGGGAG
GCAGCAGTGGGGAATATTGCACAATGGGCGCAAGCCTGATGCAGCCATGCCGCGTG-TGT
GAAGAAGG--CCTTCGGGTTGTAAAGCACTTTCAGTCGT-GAGGAAGGTAGTGTAGTTAA
TAGCT-GCATTAT--TTGACGTTAGCGACAGAAGAAGCACCGG-CTAACT-CCGTGCCAG
CAGCCGCGGTAATA-CGGAGGGTGC-GAGCGTTAATCGG-AATTACTGGGCGTAAAGCGC
ATGCAGGT-GGTTTGTTAACTCAGATGTGAAAGCCCGGGGCTCAACCTCGGAATAGCATT
TGAAACTGGCAGACTAGAGTACTGTAGA-GGGGGGTAG-AATTTCAGGTGTAGCGGTGAA
AT-GCGTAGAGATCTGAAGGAATACCGGT-GGCG-AAGGCGGCCCCCTGGACAGATACTG
ACACTC-AGATGCG-AAAGCGTGGGGAG-CAAACAGGATTAGATA-CCCT-GGTAGTCCA
CGCCGTAAACGATGTCTACTT-GGAGGTTGTGGCCTTGAGCCGT-GGCTTTCGGAGCTAA
C-GCGTTAAGTAGACCGCCT-GGGGAGTACGGTCGC-AAG-ATTAAAACTCAAATGAATT
GA--CGGGGGNCCGCACAAGCGGTGGAGCATGTGGTTTAATTCGATGCAACGCGAAGAAC
C-TTACCTACTCTTGACATCCAGAGAACTTTCCAGAGATGGATTGGTGCNTTCGGGAACT
CTGAGACAGGTGCTGCATGGCTGTCGTCAGCTCGTGTTGTGAAATGTTGGGTTAAG-TCC
CGCAACGAGCGCAACCCTTATCCTTGTTTGCCAGCGAGTAATGTCGGGAACTCCAGGGAG
-ACTGCCGGTGATAAACCGGA--GGAAGGTGGGGACGACGTCAAGTCATCATGGCCCTTA
CGAGTAGGGCTACACACGTGCTACAATGGCGCATACAGAGGGCAGGCC-AACTTGCG-AG
AGTGAGCGAATCCCAAAAAGTGCGTCGTAGTCCGGATCGGAGTCTGCAACTCGACTCCGT
GAAGTCGGAATCGCTAGTAATCGTGGATCAGAATGCCACGGTGAATACGTTCCCGGGCCT
TGTACACACCGCCCGTCACACCATGGGAGTGGGCTGCAAAAGAAGTAGGTAGTTTCAACT
AC----------------GGG-AGGACAGCCTACCACTTTGTGGTNNNNNNNNNNNNNNN
NNNNNNNNNNNNNNNNNNNNNNNNNNNNNNNNNNNNNNNNNNNNNNNNNNNNNNNNNNNN
NNN
>Vibrio_hepatarius__LMG_20362__AJ345063
NNNNNNNNNNNNNNNNNNNNNNNNNNNNNNNNNNNATTGAAC-GCTGGCGGCAGGCCTAA
CACATGCA-AGTCGAGCGGAAA-----CGACTTAACT-GAACCT-T-CGGGGAACGTTAA
----GGGCGT-CGAGCGGCGGACGGGTGAGTAATGCCTGGGAAATTGCCCTGATGTGGGG
GATAACCA-TTGGAAACGATGGCTAATACCGCATAATA-GC---------------TTC-
--------------GGCTCAAAGAGGGGGA--CC-TTCGGGCCTCTCGCGTCA-GGATAT
GCCCAGGT-GGGATTAGCTAGTTGGTGAGGTAAGGGCTCACCAAGGCGACGATCCCTAGC
TGGTCTGAGAGGATGATCAGCCACACTGGAACTGAGACACGGTCCAGACTCCTACGGGAG
GCAGCAGTGGGGAATATTGCACAATGGGCGCAAGCCTGATGCAGCCATGCCGCGTG-TAT
GAAGAAGG--CCTTCGGGTTGTAAAGTACTTTCAGCAGT-GAGGAAGGTKSATGCGTTAA
TAGCG-TATTCAT--TTGACGTTAGCTGCAGAAGAAGCACCGG-CTAACT-CCGTGCCAG
CAGCCGCGGTAATA-CGGAGGGTGC-GAGCGTTAATCGG-AATTACTGGGCGTAAAGCGC
ATGCAGGT-GGTTTGTTAAGTCAGATGTGAAAGCCCGGGGCTCAACCTCGGAATTGCATT
TGAAACTGGCAGACTAGAGTACTGTAGA-GGGGGGTAG-AATTTCAGGTGTAGCGGTGAA
AT-GCGTAGAGATCTGAAGGAATACCGGT-GGCG-AAGGCGGCCCCCTGGACAGATACTG
ACACTC-AGATGCG-AAAGCGTGGGGAG-CAAACAGGATTAGATA-CCCT-GGTAGTCCA
CGCCGTAAACGATGTCTACTT-GGAGGTTGTGGCCTTGAGCCGT-GGCTTTCGGAGCTAA
C-GCGTTAAGTAGACCGCCT-GGGGAGTACGGTCGC-AAG-ATTAAAACTCAAATGAATT
GA--CGGGGGCCCGCACAAGCGGTGGAGCATGTGGTTTAATTCGATGCAACGCGAAGAAC
C-TTACCTACTCTTGACATCCAGAGAACTTTCCAGAGATGGATTGGTGCCTTCGGGAACT
CTGAGACAGGTGCTGCATGGCTGTCGTCAGCTCGTGTTGTGAAATGTTGGGTTAAG-TCC
CGCAACGAGCGCAACCCTTATCCTTGTTTGCCAGCGAGTAATGTCGGGAACTCCAGGGAG
-ACTGCCGGTGATAAACCGGA--GGAAGGTGGGGACGACGTCAAGTCATCATGGCCCTTA
CGAGTAGGGCTACACACGTGCTACAATGGCGCATACAGAGGGCG-GCC-AACTTGCG-AA
AGTGAGCGAATCCCAAAAAGTGCGTCGTAGTCCGGATTGGAGTCTGCAACTCGACTCCAT
GAAGTCGGAATCGCTAGTAATCGTGGATCAGAATGCCACGGTGAATACGTTCCCGGGCCT
TGTACACACCGCCCGTCACACCATGGGAGTGGGCTGCAAAAGAAGTAGGTAGTTTAACCT
TC----------------GGG-AGAAC-GCTTACCACTTTGTGGTTCATGA-CNNNNNNN
NNNNNNNNNNNNNNNNNNNNNNNNNNNNNNNNNNNNNNNNNNNNNNNNNNNNNNNNNNNN
NNN
>Vibrio_hippocampi__BFLP-4__FN421434
NNNNNNNNNNNNNAGAGTTTGA-TCATG-GCTCAGATTGAAC-GCTGGCGGCAGGCCTAA
CACATGCA-AGTCGAGCGGAAA-----CGAGTTATCT-GAACCT-T-CGGGGAACGATAA
----CGGCGT-CGAGCGGCGGACGGGTGAGTAATGCCTGGGAATATGCCTTGATGTGGGG
GATAACCA-TTGGAAACGATGGCTAATACCGCATAATG-CC---------------TTC-
--------------GGGCCAAAGAGGGGGA--TC-TTCGGACCTCTCGCGTCA-AGATTA
GCCCAGGT-GGGATTAGCTAGTTGGTGAGGTAATGGCTCACCAAGGCGACGATCCCTAGC
TGGTCTGAGAGGATGATCAGCCACACTGGAACTGAGACACGGTCCAGACTCCTACGGGAG
GCAGCAGTGGGGAATATTGCACAATGGGCGCAAGCCTGATGCAGCCATGCCGCGTG-TGT
GAAGAAGG--CCTTCGGGTTGTAAAGCACTTTCAGTCGT-GAGGAAGGGGTATACGTTAA
TAGCG-TATGTCT--TTGACGTTAGCGACAGAAGAAGCACCGG-CTAACT-CCGTGCCAG
CAGCCGCGGTAATA-CGGAGGGTGC-GAGCGTTAATCGG-AATTACTGGGCGTAAAGCGC
ATGCAGGT-GGTTCGTTAAGTCAGATGTGAAAGCCCGGGGCTCAACCTCGGAACTGCATT
TGAAACTGGCGGACTAGAGTACTGTAGA-GGGGGGTAG-AATTTCAGGTGTAGCGGTGAA
AT-GCGTAGAGATCTGAAGGAATACCGGT-GGCG-AAGGCGGCCCCCTGGACAGATACTG
ACACTC-AGATGCG-AAAGCGTGGGGAG-CAAACAGGATTAGATA-CCCT-GGTAGTCCA
CGCCGTAAACGATGTCTACTT-GGAGGTTGTTCCCTTGAGGAGT-GGCTTTCGGAGCTAA
C-GCGTTAAGTAGACCGCCT-GGGGAGTACGGTCGC-AAG-ATTAAAACTCAAATGAATT
GA--CGGGGGCCCGCACAAGCGGTGGAGCATGTGGTTTAATTCGATGCAACGCGAAGAAC
C-TTACCTACTCTTGACATCCAGAGAGGCCAGCGGAGACGCAGGTGTGCCTTCGGGAACT
CTGAGACAGGTGCTGCATGGCTGTCGTCAGCTCGTGTTGTGAAATGTTGGGTTAAG-TCC
CGCAACGAGCGCAACCCTTATCCTTGTTTGCCAGCACGTAATGGTGGGAACTCCAGGGAG
-ACTGCCGGTGATAAACCGGA--GGAAGGTGGGGACGACGTCAAGTCATCATGGCCCTTA
CGAGTAGGGCTACACACGTGCTACAATGGCGCATACAGAGGGCT-GCC-AACCAGCG-AT
GGTGAGCGAATCCCAAAAAGTGCGTCGTAGTCCGGATTGGAGTCTGCAACTCGACTCCAT
GAAGTCGGAATCGCTAGTAATCGTGGACCAGAATGCCACGGTGAATACGTTCCCGGGCCT
TGTACACACCGCCCGTCA------------------------------------------
----------------------AGGGCNNNNNNNNNNNNNNNNNNNNNNNNNNNNNNNNN
NNNNNNNNNNNNNNNNNNNNNNNNNNNNNNNNNNNNNNNNNNNNNNNNNNNNNNNNNNNN
NNN
>Vibrio_hispanicus__CAIM_525__MT757985
NNNNNNNNNNNNNNNNNNNNNNNNNNNNNNNNNNNNNNNNNNNNNNNNNNNNNNNNNNNN
NNNNNNNNNNNNNNNNNNNNNNNNNNNNNNNNNNNNNNNNNNNNNNNNNNNNNNNNNNAA
----CGGCGT-CGAGCGGCGGACGGGTGAGTAATGCCTGGGAAATTGCCCTGATGTGGGG
GATAACCA-TTGGAAACGATGGCTAATACCGCATAATA-GC---------------TTC-
--------------GGCTCAAAGAGGGGGA--CC-TTCGGGCCTCTCGCGTCA-GGATAT
GCCCAGGT-GGGATTAGCTAGTTGGTGAGGTAATGGCTCACCAAGGCAACGATCCCTAGC
TGGTCTGAGAGGATGATCAGCCACACTGGAACTGAGACACGGTCCAGACTCCTACGGGAG
GCAGCAGTGGGGAATATTGCACAATGGGCGCAAGCCTGATGCAGCCATGCCGCGTG-TGT
GAAGAAGG--CCTTCGGGTTGTAAAGCACTTTCAGTCGT-GAGGAAGGTGGTGTATTTAA
TAGAT-GCATTAT--TTGACGTTAGCGACAGAAGAAGCACCGGNCTAACT-CCGTGCCAG
CAGCCGCGGTAATA-CGGAGGGTGCNGAGCGTTAATCGG-AATTACTGGGCGTAAAGCGC
ATGCAGGT-GGATGATTAAGTCAGATGTGAAAGCCCGGGGCTCAACCTCGGAATAGCATT
TGAAACTGGTCATCTAGAGTACTGTAGA-GGGGGGTAG-AATTTCAGGTGTAGCGGTGAA
AT-GCGTAGAGATCTGAAGGAATACCGGT-GGCG-AAGGCGGCCCCCTGGACAGATACTG
ACACTC-AGATGCG-AAAGCGTGGGGAG-CAAACAGGATTAGATA-CCCT-GGTAGTCCA
CGCCGTAAACGATGTCTACTT-GGAGGTTGTGGCCTTGAGCCGT-GGCTTTCGGAGCTAA
C-GCGTTAAGTAGACCGCCT-GGGGAGTACGGTCGC-AAG-ATTAAAACTCAAATGAATT
GA--CGGGGGCCCGCACAAGCGGTGGAGCATGTGGTTTAATTCGATGCAACGCGAAGAAC
CNTTACCTACTCTTGACATCCACAGAAGCCAGCGGAGACGCGAGTGTGCCTTCGGGAACT
GTAAGACAGGTGCTGCATGGCTGTCGTCAGCTCGTGTTGTGAAATGTTGGGTTAAG-TCC
CGCAACGAGCGCAACCCTTATCCTTGTTTGCCAGCGAGTCATGTCGGGAACTCCAGGGAG
-ACTGCCGGTGATAAACCGGA--GGAAGGTGGGGACGACGTCAAGTCATCATGGCCCTTA
CGAGTAGGGCTACACACGTGCTACAATGGCGCATACAGAGGGCA-GCC-AACTTGCG-AA
AGTGAGCGAATCCCAAAAAGTGCGTCGTAGTCCGGATTGGAGTCTGCAACTCGACTCCAT
GAAGTCGGAATCGCTAGTAATCGTGAATCAGAATGTCACGGTGAATACGTTCCCGGGCCT
TGTACACACCGCCCGTCACACCATGGGAGTGGGCTGCAAAAGAAGCAGGTAGTNNNNNNN
NNNNNNNNNNNNNNNNNNNNNNNNNNNNNNNNNNNNNNNNNNNNNNNNNNNNNNNNNNNN
NNNNNNNNNNNNNNNNNNNNNNNNNNNNNNNNNNNNNNNNNNNNNNNNNNNNNNNNNNNN
NNN
>Vibrio_hyugaensis__090810a__LC004912
NNNNNNNNNNNNNNNNNNNNNNNNNNNNNNNNNNNNNNNNNNNNNNNNNNNNNNNNNNNN
NNNNNNNNNNNNNNNNNNNNNA-----CGASTTAWCT-GAACCT-T-CGGGGAACGWTAA
----SGGCGT-CGAGCGGCGGACGGGTGAGTAATGCCTAGGAAATTGCCCTGATGTGGGG
GATAACCA-TTGGAAACGATGGCTAATACCGCATGATG-CC---------------TAC-
--------------GGGCCAAAGAGGGGGA--CC-TTSGGGCCTCTCGCGTCA-GGATAT
GCCTAGGT-GGGATTAGCTAGTTGGTGAGGTAATGGCTCACCAAGGCGACGATCCCTAGC
TGGTCTGAGAGGATGATCAGCCACACTGGAACTGAGACACGGTCCAGACTCCTACGGGAG
GCAGCAGTGGGGAATATTGCACAATGGGCGCAAGCCTGATGCAGCCATGCCGCGTG-TGT
GAAGAAGG--CCTTCGGGTTGTAAAGCACTTTCAGTCGT-GAGGAAGGTAGTGTAGTTAA
TAGCT-GCATTAT--TTGACGTTAGCGACAGAAGAAGCACCGG-CTAACT-CCGTGCCAG
CAGCCGCGGTAATA-CGGAGGGTGC-GAGCGTTAATCGG-AATTACTGGGCGTAAAGCGC
ATGCAGGT-GGTTTGTTAAGTCAGATGTGAAAGCCCGGGGCTCAACCTCGGAATAGCATT
TGAAACTGGCAGACTAGAGTACTGTAGA-GGGGGGTAG-AATTTCAGGTGTAGCGGTGAA
AT-GCGTAGAGATCTGAAGGAATACCGGT-GGCG-AAGGCGGCCCCCTGGACAGATACTG
ACACTC-AGATGCG-AAAGCGTGGGGAG-CAAACAGGATTAGATA-CCCT-GGTAGTCCA
CGCCGTAAACGATGTCTACTT-GGAGGTTGTGGCCTTGAGCCGT-GGCTTTCGGAGCTAA
C-GCGTTAAGTAGACCGCCT-GGGGAGTACGGTCGC-AAG-ATTAAAACTCAAATGAATT
GA--CGGGGGCCCGCACAAGCGGTGGAGCATGTGGTTTAATTCGATGCAACGCGAAGAAC
C-TTACCTACTCTTGACATCCAGAGAACTTTCCAGAGATGGATTGGTGCCTTCGGGAACT
CTGAGACAGGTGCTGCATGGCTGTCGTCAGCTCGTGTTGTGAAATGTTGGGTTAAG-TCC
CGCAACGAGCGCAACCCTTATCCTTGTTTGCCAGCGAGTAATGTCGGGAACTCCAGGGAG
-ACTGCCGGTGATAAACCGGA--GGAAGGTGGGGACGACGTCAAGTCATCATGGCCCTTA
CGAGTAGGGCTACACACGTGCTACAATGGCGCATACAGAGGGCA-GCA-AGCTAGCG-AT
AGTGAGCGAATCCCAAAAAGTGCGTCGTAGTCCGGATTGGAGTCTGCAACTCGACTCCAT
GAAGTCGGAATCGCTAGTAATCGTGGATCAGAATGCCACGGTGAATACGTTCCCGGGCCT
TGTACACACCGCCCGTCACACCATGGGAGTGGGCTGCAAAAGAAGTAGGTAGTTTAACCT
NNNNNNNNNNNNNNNNNNNNNNNNNNNNNNNNNNNNNNNNNNNNNNNNNNNNNNNNNNNN
NNNNNNNNNNNNNNNNNNNNNNNNNNNNNNNNNNNNNNNNNNNNNNNNNNNNNNNNNNNN
NNN
>Vibrio_ichthyoenteri__NBRC_15847__AB680983
NNNNNNNNNNNNNNNNNNNNNNNNNNNNNNNNNNNATTGAAC-GCTGGCGGCAGGCCTAA
CACATGCA-AGTCGAGCGGTAACA--TTTCAAAAGCTTGCTTTT----------------
--GAAGATGA-CGAGCGGCGGACGGGTGAGTAATGCCTGGGAATATGCCTTGATGTGGGG
GATAACNA-TTGGAAACGATGGCTAATACCGCATAATG-CC---------------TAC-
--------------GGGCCAAAGAGGGGGA--TC-TTCGGACCTCTCGCGTCA-AGATTA
GCCCAGGT-GGGATTAGCTAGTTGGTGAGGTAATGGCTCACCAAGGCGACGATCCCTAGC
TGGTCTGAGAGGATGATCAGCCACACTGGAACTGAGACACGGTCCAGACTCCTACGGGAG
GCAGCAGTGGGGAATATTGCACAATGGGCGCAAGCCTGATGCAGCCATGCCGCGTG-TGT
GAAGAAGG--CCTTCGGGTTGTAAAGCACTTTCAGTCGT-GAGGAAGGNANTNNCGTTAA
TAGCG-TNANTNT--TTGACGTTAGCGACAGAAGAAGCACCGG-CTAACT-CCGTGCCAG
CAGCCGCGGTAATA-CGGAGGGTGC-GAGCGTTAATCGG-AATTACTGGGCGTAAAGCGC
ATGCAGGT-GGTTTGTTAAGTCAGATGTGAAAGCCCGGGGCTCAACCTCGGAATTGCATT
TGAAACTGGCAGACTAGAGTACTGTAGA-GGGGGGTAG-AATTTCAGGTGTAGCGGTGAA
AT-GCGTAGAGATCTGAAGGAATACCGGT-GGCG-AAGGCGGCCCCCTGGACAGATACTG
ACACTC-AGATGCG-AAAGCGTGGGGAG-CAAACAGGATTAGATA-CCCT-GGTAGTCCA
CGCCGTAAACGATGTCTACTT-GGAGGTTGTGGCCTTGAGCCGT-GGCTTTCGGAGCTAA
C-GCGTTAAGTAGACCGCCT-GGGGAGTACGGTCGC-AAG-ATTAAAACTCAAATGAATT
GA--CGGGGGCCCGCACAAGCGGTGGAGCATGTGGTTTAATTCGATGCAACGCGAAGAAC
C-TTACCTACTCTTGACATCNAGAGAAGCCAGCGGAGACGCAGGTGTGCCTTCGGGAACT
CTNAGACAGGTGCTGCATGGCTGTCGTCAGCTCGTGTTGTGAAATGTTGGGTTAAG-TCC
CGCAACGAGCGCAACCCTTATCCTTGTTTGCCAGCGAGTAATGTCGGGAACTCCAGGGAG
-ACTGCCGGTGATAAACCGGA--GGAAGGTGGGGACGACGTCAAGTCATCATGGCCCTTA
CGAGTAGGGCTACACACGTGCTACAATGGCGCATACAGAGGGCT-GCC-AACCAGCG-AT
GGTGAGCGAATCCCAAAAAGTGCGTCGTAGTCCGGATTGGAGTCTGCAACTCGACTCCAT
GAAGTCGGAATCGCTAGTAATCGTGGATCAGAATGCCACGGTGAATACGTTCCCGGGCCT
TGTACACACCGCCCGTCACACCATGGGAGTGGGCTGCAAAAGAAGTGGGTAGTTTAACCT
TTC--------------GAGG-AGGAC-GCTCACCACTTTGTGGTTCATGA-CTGGGGTG
AAGNNNNNNNNNNNNNNNNNNNNNNNNNNNNNNNNNNNNNNNNNNNNNNNNNNNNNNNNN
NNN
>Vibrio_injensis__M12-1144__KC634073
NNNNNNNNNNNNNNNNNNNNNNNNNNNNNGCT--------AC------------------
--CATGCA-AGTCGAGCGGTAACA--GGAAGGAAGCTTGCTTTCTT--------------
----TGCTGA-CGAGCGGCGGACGGGTGAGTAATGCCTGGGAAATTGCCCTGATGTGGGG
GATAACCA-TTGGAAACGATGGCTAATACCGCATGATG-CC---------------TAC-
--------------GGGCCAAAGAGGGGGA--CC-TTCGGGCCTCTCGCGTCA-GGATAT
GCCCAGGT-GGGATTAGCTAGTTGGTGAGGTAATGGCTCACCAAGGCGACGATCCCTAGC
TGGTCTGAGAGGATGATCAGCCACACTGGAACTGAGACACGGTCCAGACTCCTACGGGAG
GCAGCAGTGGGGAATATTGCACAATGGGCGCAAGCCTGATGCAGCCATGCCGCGTG-TAT
GAAGAAGGGCCTTCCGGGTTGTAAAGTACTTTCAGTGGT-GAGGAAGGGAGTGTGGTTAA
TAGCCCATATTCT--TTGACGTTAGCCACAGAAGAAGCACCGG-CTAACT-CCGTGCCAG
CAGCCGCGGTAATA-CGGAGGGTGC-GAGCGTTAATCGG-AATTACTGGGCGTAAAGCGC
ATGCAGGT-GGTTTGTTAAGTCAGATGTGAAAGCCCGGGGCTCAACCTCGGAGTTGCATT
TGAAACTGGCAGGCTAGAGTACTGTAGA-GGGGGGTAG-AATTTCAGGTGTAGCGGTGAA
AT-GCGTAGAGATCTGAAGGAATACCGGT-GGCG-AAGGCGGCCCCCTGGACAGATACTG
ACACTC-AGATGCG-AAAGCGTGGGGAG-CAAACAGGATTAGATA-CCCT-GGTAGTCCA
CGCTGTAAACGATGTCTACTT-GGAGGTTGTGGCCTTGAGCCGT-GGCTTTCGGAGCTAA
C-GCGTTAAGTAGACCGCCT-GGGGAGTACGGTCGC-AAG-ATTAAAACTCAAATGAATT
GA--CGGGGGCCCGCACAAGCGGTGGAGCATGTGGTTTAATTCGATGCAACGCGAAGAAC
C-TTACCTACTCTTGACATCCAGAGAATCCTGCGGAGACGCGGGAGTGCCTTCGGGAGCT
CTGAGACAGGTGCTGCATGGCTGTCGTCAGCTCGTGTTGTGAAATGTTGGGTTAAG-TCC
CGCAACGAGCGCAACCCTTATCCTTGTTTGCCAGCACGTAATGGTGGGAACTCCAGGGAG
-ACTGCCGGTGATAAACCGGA--GGAAGGTGGGGACGACGTCAAGTCATCATGGCCCTTA
CGAGTAGGGCTACACACGTGCTACAATGGCGCATACAGAGGGCG-GCG-AGCTAGCG-AT
AGTGAGCGAATCCCAAAAAGTGCGTCGTAGTCCGGATTGGAGTCTGCAACTCGACTCCAT
GAAGTCGGAATCGCTAGTAATCGTGGATCAGAATGCCACGGTGAATACGTTCCCGGGCCT
TGTACACACCGCCCGTCACACCATGGGAGTGGGCTGCAAAAGAAGCAGGTAGTTTAACCT
TC----------------GGG-AGGAC-GCT-GCCACTTNNNNNNNNNNNNNNNNNNNNN
NNNNNNNNNNNNNNNNNNNNNNNNNNNNNNNNNNNNNNNNNNNNNNNNNNNNNNNNNNNN
NNN
>Vibrio_inusitatus__NBRC_102082__AB681694
NNNNNNNNNNNNNNNNNNNNNNNNNNNNNNNNNNNATTGAAC-GCTGGCGGCAGGCCTAA
CACATGCA-AGTCGAGCGGAAA-----CGACAACATT-GACCCT-T-CGGGTGATTTNTT
----GGGCGT-CGAGCGGCGGACGGGTGAGTAATGCCTGGGAAATTGCCCTGATGTGGGG
GATAACTA-TTGGAAACGATAGCTAATACCGCATAACG-TC---------------TAC-
--------------GGACCAAAGAGGGGGA--CC-TTCGGGCCTCTCGCTTCA-GGATAT
GCCCAGGT-GGGATTAGCTAGTTGGTGAGGTAATGGCTCACCAAGGCGACGATCCCTAGC
TGGTCTGAGAGGATGATCAGCCACACTGGAACTGAGACACGGTCCAGACTCCTACGGGAG
GCAGCAGTGGGGAATATTGCACAATGGGCGAAAGCCTGATGCAGCCATGCCGCGTG-TAT
GAAGAAGG--CCTTCGGGTTGTAAAGTACTTTCAGTCGT-GAGGAAGATATATAAGTTAA
TAGCT-TATGTNT--TTGACGTTAGCGACAGAAGAAGCACCGG-CTAACT-CCGTGCCAG
CAGCCGCGGTAATA-CGGAGGGTGC-GAGCGTTAATCGG-AATTACTGGGCGTAAAGCGC
ATGCAGGT-GGTTTGTTAAGTCAGATGTGAAAGCCCGGGGCTCAACCTCGGAACCGCATT
TGAAACTGGCAGGCTAGAGTACTGTAGA-GGGGGGTAG-AATTTCAGGTGTAGCGGTGAA
AT-GCGTAGAGATCTGAAGGAATACCAGT-GGCG-AAGGCGGCCCCCTGGACAGATACTG
ACACTC-AGATGCG-AAAGCGTGGGGAG-CAAACAGGATTAGATA-CCCT-GGTAGTCCA
CGCCGTAAACGATGTCTACTT-GGAGGTTGTGGCCTTGAGCCGT-GGCTTTCGGAGCTAA
C-GCGTTAAGTAGACCGCCT-GGGGAGTACGGTCGC-AAG-ATTAAAACTCAAATGAATT
GA--CGGGGGCCCGCACAAGCGGTGGAGCATGTGGTTTAATTCGATGCAACGCGAAGAAC
C-TTACCTACTCTTGACATCCAGAGAACTTNNCAGAGATGNNTTGGTGCCTTCGGGAACT
CTGAGACAGGTGCTGCATGGCTGTCGTCAGCTCGTGTTGTGAAATGTTGGGTTAAG-TCC
CGCAACGAGCGCAACCCTTATCCTTGTTTGCCAGCACGTAATGGTGGGAACTCCAGGGAG
-ACTGCCGGTGATAAACCGGA--GGAAGGTGGGGACGACGTCAAGTCATCATGGCCCTTA
CGAGTAGGGCTACACACGTGCTACAATGGCGCATACAGAGGGCN-GCC-AACCAGCG-AT
GGTGAGCGAATCCCAAAAAGTGCGTCGTAGTCCGGATTGGAGTCTGCAACTCGACTCCAT
GAAGTCGGAATCGCTAGTAATCGTGAATCAGAATGTCACGGTGAATACGTTCCCGGGCCT
TGTACACACCGCCCGTCACACCATGGGAGTGGGCTGCAAAAGAAGTGGGTAGTTTAACCT
TC----------------GGG-AGGAC-GCTCACCACTTTGTGGTTCATGA-CTGGGGTG
AAGNNNNNNNNNNNNNNNNNNNNNNNNNNNNNNNNNNNNNNNNNNNNNNNNNNNNNNNNN
NNN
>Vibrio_ishigakensis__C1__KP790249
NNNNNNNNNNNNNNNNNNNNNNNNNNNNNNNNNNNNNNNNNNNNNNNNNNNNNNNNNNNA
CACATGCA-AGTCGAGCGGAAA-----CGASTTATCT-GAACCT-T-CGGGGAACGWTAA
----CGGCGT-CGAGCGGCGGACGGGTGAGTAATGCCTGGGAATATGCCTTGATGTGGGG
GATAACCA-TTGGAAACGATGGCTAATACCGCATAATC-TC---------------TTC-
--------------GGAGCAAAGAGGGGGA--CC-TTCGGGCCTCTCGCGTCA-AGATTA
GCCCAGGT-GGGATTAGCTAGTTGGTGAGGTAATGGCTCACCAAGGCGACGATCCCTAGC
TGGTCTGAGAGGATGATCAGCCACACTGGAACTGAGACACGGTCCAGACTCCTACGGGAG
GCAGCAGTGGGGAATATTGCACAATGGGCGCAAGCCTGATGCAGCCATGCCGCGTG-TGT
GAAGAAGG--CCTTCGGGTTGTAAAGCACTTTCAGYMGT-GAGGAAGGTRGTGTMGTTAA
TAGCK-GCATYAT--TTGACGTTAGCKRCAGAAGAAGCACCGG-CTAACT-CCGTGCCAG
CAGCCGCGGTAATA-CGGAGGGTGC-GAGCGTTAATCGG-AATTACTGGGCGTAAAGCGC
ATGCAGGT-GGTTTGTTAAGTCAGATGTGAAAGCCCGGGGCTCAACCTCGGAACCGCATT
TGAAACTGGCAGGCTAGAGTACTGTAGA-GGGGGGTAG-AATTTCAGGTGTAGCGGTGAA
AT-GCGTAGAGATCTGAAGGAATACCGGT-GGCG-AAGGCGGCCCCCTGGACAGATACTG
ACACTC-AGATGCG-AAAGCGTGGGGAG-CAAACAGGATTAGATA-CCCT-GGTAGTCCA
CGCCGTAAACGATGTCTACTT-GGAGGTTGTGGCCTTGAGCCGT-GGCTTTCGGAGCTAA
C-GCGTTAAGTAGACCGCCT-GGGGAGTACGGTCGC-AAG-ATTAAAACTCAAATGAATT
GA--CGGGGGCCCGCACAAGCGGTGGAGCATGTGGTTTAATTCGATGCAACGCGAAGAAC
C-TTACCTACTCTTGACATCCAGAGAACTTTTCAGAGATGAATTGGTGCCTTCGGGAACT
CTGAGACAGGTGCTGCATGGCTGTCGTCAGCTCGTGTTGTGAAATGTTGGGTTAAG-TCC
CGCAACGAGCGCAACCCTTATCCTTGTTTGCCAGCACGTAATGGTGGGAACTCCAGGGAG
-ACTGCCGGTGATAAACCGGA--GGAAGGTGGGGACGACGTCAAGTCATCATGGCCCTTA
CGAGTAGGGCTACACACGTGCTACAATGGCGCATACAGAGGGCG-GCC-AACTCGCG-AG
AGTGAGCGAATCCCAAAAAGTGCGTCGTAGTCCGGATTGGAGTCTGCAACTCGACTCCAT
GAAGTCGGAATCGCTAGTAATCGTAGATCAGAATGCTACGGTGAATACGTTCCCGGGCCT
TGTACACACCGCCCGTCACACCATGGGAGTGGGCTGCAAAAGAAGTGGGTAGTTTAACCT
TC----------------GGG-AGGAC-GCTCACCACTTTGTGGTTCATGA-CTGGGGTG
AAGTCGT-ANNNNNNNNNNNNNNNNNNNNNNNNNNNNNNNNNNNNNNNNNNNNNNNNNNN
NNN
>Vibrio_japonicus__JCM_31412__LC143378
NNNNNNNNNNNNNNNNNNNNNNNNNNNNNNNNNNNATTGAAC-GCTGGCGGCAGGCCTAA
CACATGCA-AGTCGAGCGGAAA-----CGAGWTRTCT-GAACCY-T-CGGGGRACGWTAW
----CGGCGT-CGAGCGGCGGACGGGTGAGTAATGCCTGGGAAATTGCCCTGATGTGGGG
GATAACCA-TTGGAAACGATGGCTAATACCGCATAATA-GC---------------TTC-
--------------GGCTCAAAGAGGGGGA--CC-TTCGGGCCTCTCGCGTCA-GGATAT
GCCCAGGT-GGGATTAGCTAGTTGGTGAGGTAAGGGCTCACCAAGGCGACGATCCCTAGC
TGGTCTGAGAGGATGATCAGCCACACTGGAACTGAGACACGGTCCAGACTCCTACGGGAG
GCAGCAGTGGGGAATATTGCACAATGGGCGCAAGCCTGATGCAGCCATGCCGCGTG-TAT
GAAGAAGG--CCTTCGGGTTGTAAAGTACTTTCAGYMGT-GAGGAAGGTRGKGKWGTTAA
TAGCW-SCWTYAT--TTGACGTTAGCKRCAGAAGAAGCACCGG-CTAACT-CCGTGCCAG
CAGCCGCGGTAATA-CGGAGGGTGC-GAGCGTTAATCGG-AATTACTGGGCGTAAAGCGC
ATGCAGGT-GGTGTGTTAAGTCAGATGTGAAAGCCCGGGGCTCAACCTCGGAATAGCATT
TGAAACTGGCAGACTAGAGTACTGTAGA-GGGGGGTAG-AATTTCAGGTGTAGCGGTGAA
AT-GCGTAGAGATCTGAAGGAATACCGGT-GGCG-AAGGCGGCCCCCTGGACAGATACTG
ACACTC-AGATGCG-AAAGCGTGGGGAG-CAAACAGGATTAGATA-CCCT-GGTAGTCCA
CGCCGTAAACGATGTCTACTT-GGAGGTTGTGGCCTTGAGCCGT-GGCTTTCGGAGCTAA
C-GCGTTAAGTAGACCGCCT-GGGGAGTACGGTCGC-AAG-ATTAAAACTCAAATGAATT
GA--CGGGGGCCCGCACAAGCGGTGGAGCATGTGGTTTAATTCGATGCAACGCGAAGAAC
C-TTACCTACTCTTGACATCCAGAGAACTTTCCAGAGATGGATTGGTGCCTTCGGGAACT
CTGAGACAGGTGCTGCATGGCTGTCGTCAGCTCGTGTTGTGAAATGTTGGGTTAAG-TCC
CGCAACGAGCGCAACCCTTATCCTTGTTTGCCAGCACTTCG-GGTGGGAACTCCAGGGAG
-ACTGCCGGTGATAAACCGGA--GGAAGGTGGGGACGACGTCAAGTCATCATGGCCCTTA
CGAGTAGGGCTACACACGTGCTACAATGGCGCATACAGAGGGCG-GCC-AACTTGCG-AG
AGTGAGCGAATCCCAAAAAGTGCGTCGTAGTCCGGATCGGAGTCTGCAACTCGACTCCGT
GAAGTCGGAATCGCTAGTAATCGTGGATCAGAATGCCACGGTGAATACGTTCCCGGGCCT
TGTACACACCGCCCGTCACACCATGGGAGTGGGCTGCAAAAGAAGTAGGTAGTTTAACCT
TC----------------GGG-AGGAC-GCTTACCACTTTGTGGTTCATGA-CTGGGGTG
AAGNNNNNNNNNNNNNNNNNNNNNNNNNNNNNNNNNNNNNNNNNNNNNNNNNNNNNNNNN
NNN
>Vibrio_jasicida__TCFB_0772__AB562589
NNNNNNNNNNNNNNNNNNNNNNNNNNNNNNNNNNNNNNNNNNNNNNNNNNNNNNNNNNNN
NNNNTGCA-AGTCGAGCGGAAA-----CGACTTATCT-GAACCT-T-CGGGGAACGTTAA
----GGGCGT-CGAGCGGCGGACGGGTGAGTAATGCCTAGGAAATTGCCCTGATGTGGGG
GATAACCA-TTGGAAACGATGGCTAATACCGCATGATG-CC---------------TAC-
--------------GGGCCAAAGAGGGGGA--CC-TTCGGGCCTCTCGCGTCA-GGATAT
GCCTAGGT-GGGATTAGCTAGTTGGTGAGGTAATGGCTCACCAAGGCGACGATCCCTAGC
TGGTCTGAGAGGATGATCAGCCACACTGGAACTGAGACACGGTCCAGACTCCTACGGGAG
GCAGCAGTGGGGAATATTGCACAATGGGCGCAAGCCTGATGCAGCCATGCCGCGTG-TGT
GAAGAAGG--CCTTCGGGTTGTAAAGCACTTTCAGTCGT-GAGGAAGGTGGTGTAGTTAA
TAGCT-GCATTAC--TTGACGTTAGCGACAGAAGAAGCACCGG-CTAACT-CCGTGCCAG
CAGCCGCGGTAATA-CGGAGGGTGC-GAGCGTTAATCGG-AATTACTGGGCGTAAAGCGC
ATGCAGGT-GGTTTGTTAAGTCAGATGTGAAAGCCCGGGGCTCAACCTCGGAATAGCATT
TGAAACTGGCAGACTAGAGTACTGTAGA-GGGGGGTAG-AATTTCAGGTGTAGCGGTGAA
AT-GCGTAGAGATCTGAAGGAATACCGGT-GGCG-AAGGCGGCCCCCTGGACAGATACTG
ACACTC-AGATGCG-AAAGCGTGGGGAG-CAAACAGGATTAGATA-CCCT-GGTAGTCCA
CGCCGTAAACGATGTCTACTT-GGAGGTTGTGGCCTTGAGCCGT-GGCTTTCGGAGCTAA
C-GCGTTAAGTAGACCGCCT-GGGGAGTACGGTCGC-AAG-ATTAAAACTCAAATGAATT
GA--CGGGGGCCCGCACAAGCGGTGGAGCATGTGGTTTAATTCGATGCAACGCGAAGAAC
C-TTACCTACTCTTGACATCCAGAGAACTTTCCAGAGATGGATTGGTGCCTTCGGGAACT
CTGAGACAGGTGCTGCATGGCTGTCGTCAGCTCGTGTTGTGAAATGTTGGGTTAAG-TCC
CGCAACGAGCGCAACCCTTATCCTTGTTTGCCAGCGAGTAATGTCGGGAACTCCAGGGAG
-ACTGCCGGTGATAAACCGGA--GGAAGGTGGGGACGACGTCAAGTCATCATGGCCCTTA
CGAGTAGGGCTACACACGTGCTACAATGGCGCATACAGAGGGCA-GCA-AGCTAGCG-AT
AGTGAGCGAATCCCAAAAAGTGCGTCGTAGTCCGGATTGGAGTCTGCAACTCGACTCCAT
GAAGTCGGAATCGCTAGTAATCGTGGATCAGAATGCCACGGTGAATACGTTCCCGGGCCT
TGTACACACCGCCCGTCACACCATGGGAGTGGGCTGCAAAAGAAGTAGGTAGTTNNNNNN
NNNNNNNNNNNNNNNNNNNNNNNNNNNNNNNNNNNNNNNNNNNNNNNNNNNNNNNNNNNN
NNNNNNNNNNNNNNNNNNNNNNNNNNNNNNNNNNNNNNNNNNNNNNNNNNNNNNNNNNNN
NNN
>Vibrio_kanaloae__LMG_20539__AJ316193
NNNNNNNNNNNNNNNNNNNNNNNNNNNNNNNNNNNNNNNNNNNNNNNGCGGCAGGCCTAA
CACATGCA-AGTCGAGCGGAAA-----CGACACTAAC-AATCCT-T-CGGGTGCGTTAAT
----GGGCGT-CGAGCGGCGGACGGGTGAGTAATGCCTAGGAAATTGCCTTGATGTGGGG
GATAACCA-TTGGAAACGATGGCTAATACCGCATRATG-CC---------------TAC-
--------------GGGCCAAAGAGGGGGA--CC-TTCGGGCCTCTCGCGTCA-AGATAT
GCCTAGGT-GGGATTAGCTAGTTGGTGAGGTAATGGCTCACCAAGGCGACGATCCCTAGC
TGGTCTGAGAGGATGATCAGCCACACTGGAACTGAGACACGGTCCAGACTCCTACGGGAG
GCAGCAGTGGGGAATATTGCACAATGGGCGCAAGCCTGATGCAGCCATGCCGCGTG-TAT
GAAGAAGG--CCTTCGGGTTGTAAAGTACTTTCAGTTGT-GAGGAAGGGGGTGTTGTTAA
TAGCW-RCATMTC--TTGACGTTAGCAACAGAAGAAGCACCGG-CTAACT-CCGTGCCAG
CAGCCGCGGTAATA-CGGAGGGTGC-GAGCGTTAATCGG-AATTACTGGGCGTAAAGCGC
ATGCAGGT-GGTTCATTAAGTCAGATGTGAAAGCCCGGGGCTCAACCTCGGAACTGCATT
TGAAACTGGTGAACTAGAGTRCTGTAGA-GGGGGGTAG-AATTTCAGGTGTAGCGGTGAA
AT-GCGTAGAGATCTGAAGGAATACCAGT-GGCG-AAGGCGGCCCCCTGGACAGATACTG
ACACTC-AGATGCG-AAAGCGTGGGGAG-CAAACAGGATTAGATA-CCCT-GGTAGTCCA
CGCCGTAAACGATGTCTACTT-GGAGGTTGTGGCCTTGAGCCGT-GGCTTTCGGAGCTAA
C-GCGTTAAGTAGACCGCCT-GGGGAGTACGGTCGC-AAG-ATTAAAACTCAAATGAATT
GA--CGGGGGCCCGCACAAGCGGTGGAGCATGTGGTTTAATTCGATGCAACGCGAAGAAC
C-TTACCTACTCTTGACATCCAGAGAATCCAGCGGAGACGCAGGAGTGCCTTCGGGAGCT
CTGAGACAGGTGCTGCATGGCTGTCGTCAGCTCGTGTTGTGAAATGTTGGGTTAAG-TCC
CGCAACGAGCGCAACCCTTATCCTTGTTTGCCAGCGAGTCATGTCGGGAACTCCAGGGAG
-ACTGCCGGTGATAAACCGGA--GGAAGGTGGGGACGACGTCAAGTCATCATGGCCCTTA
CGAGTAGGGCTACACACGTGCTACAATGGCGCATACAGAGGGCA-GCG-AGCCAGCG-AT
GGTAAGCGAATCCCAAAAAGTGCGTCGTAGTCCGGATTGGAGTCTGCAACTCGACTCCAT
GAAGTCGGAATCGCTAGTAATCGTGAATCAGAATGTCACGGTGAATACGTTCCCGGGCCT
TGTACACACCGCCCGTCACACCATGGGAGTGGGCTGCAAAAGAAGTAGGTAGTCTAACCT
TC----------------GGG-AGGAC-GCTTACCACTTTGTGGTTCATGA-CTGGGGTG
AAGTCGT-AACAAGGTAGCCCTAGGGGAACCNNNNNNNNNNNNNNNNNNNNNNNNNNNNN
NNN
>Vibrio_lentus__strain_4OM4__AJ278881
NNNNNNNNNNNNNAGAGTTTGA-TNNTG-GCTCAGATTGAAC-GCTGGCGGCAGGCCTAA
CACATGCA-AGTCGAGCGGAAA-----CGACACTATCTGAATCT-T-CGGATGCTTTAGA
T---GGGCGT-CGAGCGGCGGACGGGTGAGTAATGCCTAGGAAATTGCCTTGATGTGGGG
GATAACCA-TTGGAAACGATGGCTAATACCGCATAATG-CC---------------TAC-
--------------GGGCCAAAGAGGGGGA--TC-TTCGGACCTCTCGCGTCA-AGATAT
GCCTAGGT-GGGATTAGCTAGTTGGTGAGGTAATGGCTCACCAAGGCGACGATCCCTAGC
TGGTCTGAGAGGATGATCAGCCACACTGGAACTGAGACACGGTCCAGACTCCTACGGGAG
GCAGCAGTGGGGAATATTGCACAATGGGCGAAAGCCTGATGCAGCCATGCCGCGTG-TAT
GAAGAAGG--CCTTCGGGTTGTAAAGTACTTTCAGTTGT-GAGGAAGGGTGTGTAGTTAA
TATCT-GCGCATC--TTGACGTTAGCAACAGAAGAAGCACCGG-CTAACT-CCGTGCCAG
CAGCCGCGGTAATA-CGGAGGGTGC-GAGCGTTAATCGG-AATTACTGGGCGTAAAGCGC
ATGCAGGT-GGTTCATTAAGTCAGATGTGAAAGCCCGGGGCTCAACCTCGGAACTGCATT
TGAAACTGGTGAACTAGAGTGCTGTAGA-GGGGGGTAG-AATTTCAGGTGTAGCGGTGAA
AT-GCGTAGAGATCTGAAGGAATACCAGT-GGCG-AAGGCGGCCCCCTGGACAGACACTG
ACACTC-AGATGCG-AAAGCGTGGGGAG-CAAACAGGATTAGATA-CCCT-GGTAGTCCA
CGCCGTAAACGATGTCTACTT-GGAGGTTGTGGCCTTGAGCCGT-GGCTTTCGGAGCTAA
C-GCGTTAAGTAGACCGCCT-GGGGAGTACGGTCGC-AAG-ATTAAAACTCAAATGAATT
GA--CGGGGGCCCGCACAAGCGGTGGAGCATGTGGTTTAATTCGATGCAACGCGAAGAAC
C-TTACCTACTCTTGACATCCAGAGAAGCCAGCGGAGACGCAGGTGTGCCTTCGGGAGCT
CTGAGACAGGTGCTGCATGGCTGTCGTCAGCTCGTGTTGTGAAATGTTGGGTTAAG-TCC
CGCAACGAGCGCAACCCTTATCCTTGTTTGCCAGCGAGTAATGTCGGGAACTCCAGGGAG
-ACTGCCGGTGATAAACCGGA--GGAAGGTGGGGACGACGTCAAGTCATCATGGCCCTTA
CGAGTAGGGCTACACACGTGCTACAATGGCGCATACAGAGGGCA-GCA-AGCTAGCG-AT
AGTGAGCGAATCCCAAAAAGTGCGTCGTAGTCCGGATTGGAGTCTGCAACTCGACTCCAT
GAAGTCGGAATCGCTAGTAATCGTGAATCAGAATGTCACGGTGAATACGTTCCCGGGCCT
TGTACACACCGCCCGTCACACCATGGGAGTGGGCTGCAAAAGAAGTGGGTAGTTTAACCT
TC----------------GGG-AGGAC-GCTCACCACTTTGTGGTTCATGA-CTGGGGTG
AAGTCGT-AACAAGGTAGCCCTAGGGGAACCTGGGGCTGGATCACCTCCTTATACGAAGA
TAC
>Vibrio_litoralis__MANO22D__DQ097523
NNNNNNNNNNNNNNNNNNNNNNNNNNNNNNNNNNNNNNNNNNNNNNNNNNGCAGGCCTAA
CACATGCA-AGTCGAGCGGAAACG---AGAAGGTGCTTGCACCT-T--------------
----CGGCGT-CGAGCGGCGGACGGGTGAGTAATGCATAGGAAGTTGCCCAGTAGAGGGG
GATACCAG-TTGGAAACGACTGTTAATACCGCATAATC-TC---------------TTT-
--------------GGAGCAAAGCGGGGGA--CC-TTCGGGCCTCGCGCTACT-GGATAC
GCCTATGT-GGGATTAGCTAGTTGGTGAGGTAATGGCTCACCAAGGCGACGATCCCTAGC
TGGTCTGAGAGGATGATCAGCCACACTGGGACTGAGACACGGCCCAGACTCCTACGGGAG
GCAGCAGTGGGGAATATTGCACAATGGGCGAAAGCCTGATGCAGCCATGCCGCGTG-TAT
GAAGAAGG--CCTTCGGGTTGTAAAGTACTTTCAGTTGT-GAGGAAGGGTGTGTAGTTAA
TAACT-GCATATT--TTGACGTTAGCAACAGAAGAAGCACCGG-CTAACT-CCGTGCCAG
CAGCCGCGGTAATA-CGGAGGGTGC-GAGCGTTAATCGG-AATTACTGGGCGTAAAGCGC
ATGCAGGT-GGTTTGTTAAGTCAGATGTGAAAGCCCGGGGCTCAACCTCGGAAGGTCATT
TGAAACTGGCAAACTAGAGTACTGTAGA-GGGGGGTAGAAATTTCAGGTGTAGCGGTGAA
AT-GCGTAGAGATCTGAAGGAATACCAGT-GGCG-AAGGCGGCCCCCTGGACAGATACTG
ACACTC-AGATGCG-AAAGCGTGGGGAG-CAAACAGGATTAGATA-CCCT-GGTAGTCCA
C-CCGTAAACGATGTCTACTT-GGAGGTTGTGGCCTTGAGCCGT-GGCTTTCGGAGCTAA
C-GCGTTAAGTAGACCG-CT-GGGGAGTACGGTCGC-AAG-ATTAAAACTCAAATGAATT
GA--CGGGGGCCCGCACAAGCGGTGGAGCATGTGGTTTAATTCGATGCAACGCGAAGAAC
C-TTACCTACTCTTGACATCCAGAGAACTTTCCAGAGATGGATTGGTGCCTTCGGGAACT
CTGAGACAGGTGCTGCATGGCTGTCGTCAGCTCGTGTTGTGAAATGTTGGGTTAAG-TCC
CGCAACGAGCGCAACCCTTATCCTTGTTTGCCAGCGAGTAATGTCGGGAACTCCAGGGAG
-ACTGCCGGTGATAAACCGGA--GGAAGGTGGGGACGACGTCAAGTCATCATGGCCCTTA
CGAGTAGGGCTACACACGTGCTACAATGGCGCATACAGAGGGCA-GCA-AGCTAGCG-AT
AGTGAGCGAATCCCAAAAAGTGCGTCGTAGTCCGGATTGGAGTCTGCAACTCGACTCCAT
GAAGTCGGAATCGCTAGTAATCGTGGATCAGAATGCCACGGTGAATACGTTCCCGGGCCT
TGTACACACCGCCCGTCACACCATGGGAGTGGGCTGCAAAAGAAGTAGGTAGTTTAACCT
TC----------------GGG-AGGAC-GCTTACCACTTTGTGGTTCATTNNNNNNNNNN
NNNNNNNNNNNNNNNNNNNNNNNNNNNNNNNNNNNNNNNNNNNNNNNNNNNNNNNNNNNN
NNN
>Vibrio_madracius__A-354__KC751062
NNNNNNNNNNNNNNNNNNNNNNNNNNNNNNNNNNNGATTGAC-GCT-GCGGCAGGCCTAA
CACATGCAAAGTCGAGCGAAA------CGAGTTAACT-GAGCCT-TTCGGGTGACGTTAA
---ACGGCGT-CGAGCGGCGGACGGGTGAGTAATGCCTGGGAAATTGCCCTGATGTGGGG
GATAACCA-TTGGAAACGATGGCTAATACCGCATAATG-CC---------------TTC-
--------------GGGCCAAAGAGGGGGA--CC-TTCGGGCCTCTCGCGTCA-GGATAT
GCCCAGGT-GGGATTAGCTAGTTGGTGAGGTAATGGCTCACCAAGGCGACGATCCCTAGC
TGGTCTGAGAGGATGATCAGCCACACTGGAACTGAGACACGGTCCAGACTCCTACGGGAG
GCAGCAGTGGGGAATATTGCACAATGGGCGCAAGCCTGATGCAGCCATGCCGCGTG-TGT
GAAGAAGG--CCTTCGGGTTGTAAAGCACTTTCAGTAGG-GAGGAAGGTTCATGCGTTAA
TAGCG-TATGGAT--TTGACGTTACCTACAGAAGAAGCACCGG-CTAACT-CCGTGCCAG
CAGCCGCGGTAATA-CGGAGGGTGC-GAGCGTTAATCGG-AATTACTGGGCGTAAAGCGC
ATGCAGGT-GGTTCGTTAAGTCAGATGTGAAAGCCCGGGGCTCAACCTCGGAACAGCATT
TGAAACTGGCGGACTAGAGTACTGTAGA-GGGGGGTAG-AATTTCAGGTGTAGCGGTGAA
AT-GCGTAGAGATCTGAAGGAATACCGGT-GGCG-AAGGCGGCCCCCTGGACAGATACTG
ACACTC-AGATGCG-AAAGCGTGGGGAG-CAAACAGGATTAGATA-CCCT-GGTAGTCCA
CGCCGTAAACGATGTCTACTT-GGAGGTTGTGGCCTTGAGCCGT-GGCTTTCGGAGCTAA
C-GCGTTAAGTAGACCGCCT-GGGGAGTACGGTCGC-AAG-ATTAAAACTCAAATGAATT
GA--CGGGGGCCCGCACAAGCGGTGGAGCATGTGGTTTAATTCGATGCAACGCGAAGAAC
C-TTACCTACTCTTGACATCCAGAGAAGCCAGCGGAGACGCAGGTGTGCCTTCGGGAGCT
CTGAGACAGGTGCTGCATGGCTGTCGTCAGCTCGTGTTGTGAAATGTTGGGTTAAG-TCC
CGCAACGAGCGCAACCCTTATCCTTGTTTGCCAGCGAGTAATGTCGGGAACTCCAGGGAG
-ACTGCCGGTGATAAACCGGA--GGAAGGTGGGGACGACGTCAAGTCATCATGGCCCTTA
CGAGTAGGGCTACACACGTGCTACAATGGCGCATACAGAGGGCA-GCC-AACTTGCG-AA
AGTGAGCGAATCCCAAAAAGTGCGTCGTAGTCCGGATTGGAGTCTGCAACTCGACTCCAT
GAAGTCGGAATCGCTAGTAATCGTGGATCAGAATGCTACGGTGAATACGTTCCCGGGCCT
TGTACACACCGCCCGTCACACCATGGGAGTGGGCTGCAAAAGAAGTGGGTAGTTTAACCT
TC----------------GGG-AGGAC-GCTCACCACTTTGTGGTTCATGA-CTGGGGTG
AAGTCNNNNNNNNNNNNNNNNNNNNNNNNNNNNNNNNNNNNNNNNNNNNNNNNNNNNNNN
NNN
>Vibrio_mangrovi__MSSRF38__EU144014
NNNNNNNNNNNNNNNNNNNNNNNNNNNNNNNNNNNNNNNNNNNNNNNNNNNNNNNNNNNN
NNNNNNNNNNNNNNNNNNNNNNNNNNNNNNNNNAGCTTGCTTTC-T--------------
----CGGCGT-CGAGCGGCGGACGGGTGAGTAAAGCCTGGGAAATTGCCCTGATGTGGGG
GATAACCA-TTGGAAACGATGGCTAATACCGCATAATG-TC---------------TAC-
--------------GGACCAAAGAGGGGGA--CC-TTCGGGCCTCTCGCGTCA-GGATAT
GCCCAGGT-GGGATTAGCTAGTTGGTGAGGTAAGGGCTCACCAAGGCGACGATCCCTAGC
TGGTCTGAGAGGATGATCAGCCACACTGGAACTGAGACACGGTCCAGACTCCTACGGGAG
GCAGCAGTGGGGAATATTGCACAATGGGCGCAAGCCTGATGCAGCCATGCCGCGTG-TAT
GAAGAAGG--CCTTCGGGTTGTAAAGTACTTTCAGCAGT-GAGGAAGGGGATAGTTTTAA
TAGAG-CTGTTCT--TTGACGTTAGCTGCAGAAGAAGCACCGG-CTAACT-CCGTGCCAG
CAGCCGCGGTAATA-CGGAGGGTGC-GAGCGTTAATCGG-AATTACTGGGCGTAAAGCGC
ATGCAGGT-GGTCTGTTAAGTCAGATGTGAAAGCCCGGGGCTTAACCTCGGAGTTGCATT
TGAAACTGGCAGGCTAGAGTACTGTAGA-GGGGGGTAG-AATTTCAGGTGTAGCGGTGAA
AT-GCGTAGAGATCTGAAGGAATACCGGT-GGCG-AAGGCGGCCCCCTGGACAGATACTG
ACACTC-AGATGCG-AAAGCGTGGGGAG-CAAACAGGATTAGATA-CCCT-GGTAGTCCA
CGCCGTAAACGATGTCTACTT-GGAGGTTGTGACCCAGAGTCGT-GGCTTTCGGAGCTAA
C-GCGTTAAGTAGACCGCCT-GGGGAGTACGGTCGC-AAG-ATTAAAACTCAAATGAATT
GA--CGGGGGCCCGCACAAGCGGTGGAGCATGTGGTTTAATTCGATGCAACGCGAAGAAC
C-TTACCTACTCTTGACATCCAGAGAAGCCGGAAGAGATTCTGGTGTGCCTTCGGGAGCT
CTGAGACAGGTGCTGCATGGCTGTCGTCAGCTCGTGTTGTGAAATGTTGGGTTAAG-TCC
CGCAACGAGCGCAACCCTTATCCTTGATTGCCAGCGGTTAGGCC-GGGAACTTCAGGGAG
-ACTGCCGGTGATAAACCGGA--GGAAGGTGGGGACGACGTCAAGTCATCATGGCCCTTA
CGAGTAGGGCTACACACGTGCTACAATGGCGTATACAGAGGGCA-GCT-AACTCGCG-AG
AGCATGCGAATCCCAAAAAGTACGTCGTAGTCCGGATTGGAGTCTGCAACTCGACTCCAT
GAAGTCGGAATCGCTAGTAATCGTAGATCAGAATGCTACGGTGAATACGTTCCCGGGCCT
TGTACACACCGCCCGTCACACCATGGGAGTGGGCTGCAAAAGAAGCAGGTAGTTTAACCT
TC----------------GGG-AGGAC-GCTTGCCACNNNNNNNNNNNNNNNNNNNNNNN
NNNNNNNNNNNNNNNNNNNNNNNNNNNNNNNNNNNNNNNNNNNNNNNNNNNNNNNNNNNN
NNN
>Vibrio_marisflavi__strain_WH134__FJ847833
NNNNNNNNNNNNNNNNNNNNNNNNNNNNNNNNNNNNNNNNNNNNNNNNNNNNNNNNNNNN
NNNNNNNNNNNNNNNNNNNNNNNNNNNNNNNNNNNNNNNNNNNNNNNNNNNNNNNNNNNN
NNNNNNNNNNNNNNNCGGCGGACGGGTGAGTAATGCCTAGGAAGTTGCCCAGTAGAGGGG
GATAACCA-TTGGAAACGATGGCTAATACCGCATATTC-TC---------------TTT-
--------------GGAGCAAAGCAGGGGA--CC-TTCGGGCCTTGCGCTATT-GGATAC
GCCTAGGT-GGGATTAGCTAGTTGGTGAGGTAATGGCTCACCAAGGCGACGATCCCTAGC
TGGTCTGAGAGGATGATCAGCCACACTGGAACTGAGACACGGTCCAGACTCCTACGGGAG
GCAGCAGTGGGGAATATTGCACAATGGGGGAAACCCTGATGCAGCCATGCCGCGTG-TGT
GAAGAAGG--CCTTCGGGTTGTAAAGCACTTTCAGCAGT-GAGGAAGGTAGTGTAGTTAA
TAACT-GCATTGC--TTGACGTTAGCTGCAGAAGAAGCACCGG-CTAACT-CCGTGCCAG
CAGCCGCGGTAATA-CGGAGGGTGC-GAGCGTTAATCGG-AATTACTGGGCGTAAAGCGC
ATGCAGGT-GGTGGATTAAGTCAGATGTGAAAGCCCGGGGCTCAACCTCGGAAGGTCATT
TGAAACTGATTCACTAGAGTACTGTAGA-GGGGGGTAG-AATTTCAGGTGTAGCGGTGAA
AT-GCGTAGAGATCTGAAGGAATACCAGT-GGCG-AAGGCGGCCCCCTGGACAGATACTG
ACACTC-AGATGCG-AAAGCGTGGGGAG-CAAACAGGATTAGATA-CCCT-GGTAGTCCA
CGCCGTAAACGATGTCTACTT-GGAGGTTGCGGTCTTGAACTGT-GGCTTTCGGAGCTAA
C-GCGTTAAGTAGACCGCCT-GGGGAGTACGGTCGC-AAG-ATTAAAACTCAAATGAATT
GA--CGGGGGCCCGCACAAGCGGTGGAGCATGTGGTTTAATTCGATGCAACGCGAAGAAC
C-TTACCTACTCTTGACATCCAGAGAACTTAGCAGAGATGCTTTGGTGCCTTCGGGAACT
CTGAGACAGGTGCTGCATGGCTGTCGTCAGCTCGTGTTGTGAAATGTTGGGTTAAG-TCC
CGCAACGAGCGCAACCCTTATCCTTGTTTGCCAGCGAGTAATGTCGGGAACTCCAGGGAG
-ACTGCCGGTGATAAACCGGA--GGAAGGTGGGGACGACGTCAAGTCATCATGGCCCTTA
CGAGTAGGGCTACACACGTGCTACAATGGCGCATACAGAGGGCG-GCC-AACCAGCG-AT
GGTGAGCGAATCCCAAAAAGTGCGTCGTAGTCCGGATTGGAGTCTGCAACTCGACTCCAT
GAAGTCGGAATCGCTAGTAATCGTAGATCAGAATGCTACGGTGAATACGTTCCCGGGCCT
TNNNNNNNNNNNNNNNNNNNNNNNNNNNNNNNNNNNNNNNNNNNNNNNNNNNNNNNNNNN
NNNNNNNNNNNNNNNNNNNNNNNNNNNNNNNNNNNNNNNNNNNNNNNNNNNNNNNNNNNN
NNNNNNNNNNNNNNNNNNNNNNNNNNNNNNNNNNNNNNNNNNNNNNNNNNNNNNNNNNNN
NNN
>Vibrio_maritimus__R-40493__GU929925
NNNNNNNNNNNNNNNNNNNNNNNNNNNNNNNNNNNATTGAAC-GCTGGCGGCAGGCCTAA
CACATGCA-AGTCGAGCGGAAA-----CGAGTTAACT-GAACCT-T-CGGGGAACGTTAA
----CGGCGT-CGAGCGGCGGACGGGTGAGTAATGCCTGGGAAATTGCCCTGATGTGGGG
GATAACCA-TTGGAAACGATGGCTAATACCGCATAATR-SC---------------TTC-
--------------GGSYCAAAGAGGGGGA--CC-TTCGGGCCTCTCGCGTCA-GGATAT
GCCCAGGT-GGGATTAGCTAGTTGGTGAGGTAATGGCTCACCAAGGCGACGATCCCTAGC
TGGTCTGAGAGGATGATCAGCCACACTGGAACTGAGACACGGTCCAGACTCCTACGGGAG
GCAGCAGTGGGGAATATTGCACAATGGGCGCAAGCCTGATGCAGCCATGCCGCGTG-TGT
GAAGAAGG--CCTTCGGGTTGTAAAGCACTTTCAGYMGT-GAGGAAGGTRGTGTMGTTAA
TAGCK-GCATYAT--TTGACGTTAGCKRCAGAAGAAGCACCGG-CTAACT-CCGTGCCAG
CAGCCGCGGTAATA-CGGAGGGTGC-GAGCGTTAATCGG-AATTACTGGGCGTAAAGCGC
ATGCAGGT-GGTTAGTTAAGTCAGATGTGAAAGCCCGGGGCTCAACCTCGGAACTGCATT
TGAAACTGGCTGACTAGAGTACTGTAGA-GGGGGGTAG-AATTTCAGGTGTAGCGGTGAA
AT-GCGTAGAGATCTGAAGGAATACCGGT-GGCG-AAGGCGGCCCCCTGGACAGATACTG
ACACTC-AGATGCG-AAAGCGTGGGGAG-CAAACAGGATTAGATA-CCCT-GGTAGTCCA
CGCCGTAAACGATGTCTACTT-GGAGGTTGTGGCCTTGAGCCGT-GGCTTTCGGAGCTAA
C-GCGTTAAGTAGACCGCCT-GGGGAGTACGGTCGC-AAG-ATTAAAACTCAAATGAATT
GA--CGGGGGCCCGCACAAGCGGTGGAGCATGTGGTTTAATTCGATGCAACGCGAAGAAC
C-TTACCTACTCTTGACATCCAGAGAACTTAGCAGAGATGCTTTGGTGCCTTCGGGAACT
CTGAGACAGGTGCTGCATGGCTGTCGTCAGCTCGTGTTGTGAAATGTTGGGTTAAG-TCC
CGCAACGAGCGCAACCCTTATCCTTGTTTGCCAGCACTTCG-GGTGGGAACTCCAGGGAG
-ACTGCCGGTGATAAACCGGA--GGAAGGTGGGGACGACGTCAAGTCATCATGGCCCTTA
CGAGTAGGGCTACACACGTGCTACAATGGCGCATACAGAGGGCR-GCC-AACTTGCG-AA
AGTGAGCGAATCCCAAAAAGTGCGTCGTAGTCCGGATTGGAGTCTGCAACTCGACTCCAT
GAAGTCGGAATCGCTAGTAATCGTGGATCAGAATGCCACGGTGAATACGTTCCCGGGCCT
TGTACACACCGCCCGTCACACCATGGGAGTGGGCTGCAAAAGAAGTGGGTAGTTTAACCT
TC----------------GGG-AGGAC-GCTCACCACTTTGTGGTTCATGA-CTGGGGTG
AAGTCGT-AACAAGGTAGCCCTAGGGGAACCNNNNNNNNNNNNNNNNNNNNNNNNNNNNN
NNN
>Vibrio_mediterranei__NBRC_15635__AB680921
NNNNNNNNNNNNNNNNNNNNNNNNNNNNNNNNNNNATTGAAC-GCTGGCGGCAGGCCTAA
CACATGCA-AGTCGAGCGGAAA-----CGAGTTAACT-GACCCT-T-CGGGTGACGTTAA
----CGGCGT-CGAGCGGCGGACGGGTGAGTAATGCCTGGGAAATTGCCCTGATGTGGGG
GATAACCA-TTGGAAACGATGGCTAATACCGCATAATG-CC---------------TTC-
--------------GGGCCAAAGAGGGGGA--CC-TTCGGGCCTCTCGCGTCA-GGATAT
GCCCAGGT-GGGATTAGCTAGTTGGTGAGGTAATGGCTCACCAAGGCGACGATCCCTAGC
TGGTCTGAGAGGATGATCAGCCACACTGGAACTGAGACACGGTCCAGACTCCTACGGGAG
GCAGCAGTGGGGAATATTGCACAATGGGCGCAAGCCTGATGCAGCCATGCCGCGTG-TGT
GAAGAAGG--CCTTCGGGTTGTAAAGCACTTTCAGCAGT-GAGGAAGGCGGGTACGTTAA
TAGCG-TNNTCGT--TTGACGTTAGCTGCAGAAGAAGCACCGG-CTAACT-CCGTGCCAG
CAGCCGCGGTAATA-CGGAGGGTGC-GAGCGTTAATCGG-AATTACTGGGCGTAAAGCGC
ATGCAGGT-GGTTCGTTAAGTCAGATGTGAAAGCCCGGGGCTCAACCTCGGAACTGCATT
TGAAACTGGCGGACTAGAGTACTGTAGA-GGGGGGTAG-AATTTCAGGTGTAGCGGTGAA
AT-GCGTAGAGATCTGAAGGAATACCGGT-GGCG-AAGGCGGCCCCCTGGACAGATACTG
ACACTC-AGATGCG-AAAGCGTGGGGAG-CAAACAGGATTAGATA-CCCT-GGTAGTCCA
CGCCGTAAACGATGTCTACTT-GGAGGTTGTGGCCTTGAGCCGT-GGCTTTCGGAGCTAA
C-GCGTTAAGTAGACCGCCT-GGGGAGTACGGTCGC-AAG-ATTAAAACTCAAATGAATT
GA--CGGGGGCCCGCACAAGCGGTGGAGCATGTGGTTTAATTCGATGCAACGCGAAGAAC
C-TTACCTACTCTTGACATCCAGAGAAGCCAGCGGAGACGCAGGTGTGCCTTCGGGANCT
CTGAGACAGGTGCTGCATGGCTGTCGTCAGCTCGTGTTGTGAAATGTTGGGTTAAG-TCC
CGCAACGAGCGCAACCCTTATCCTTGTTTGCCAGCGAGTAATGTCGGGAACTCCAGGGAG
-ACTGCCGGTGATAAACCGGA--GGAAGGTGGGGACGACGTCAAGTCATCATGGCCCTTA
CGAGTAGGGCTACACACGTGCTACAATGGCGCATACAGAGGGCA-GCC-AACTTGCG-AA
AGTGAGCGAATCCCAAAAAGTGCGTCGTAGTCCGGATTGGAGTCTGCAACTCGACTCCAT
GAAGTCGGAATCGCTAGTAATCGTAGATCAGAATGCTACGGTGAATACGTTCCCGGGCCT
TGTACACACCGCCCGTCACACCATGGGAGTGGGCTGCAAAAGAAGTGGGTAGTTTAACCT
TC----------------GGG-AGGAC-GCTCACCACTTTGTGGTTCATGA-CTGGGGTG
AAGNNNNNNNNNNNNNNNNNNNNNNNNNNNNNNNNNNNNNNNNNNNNNNNNNNNNNNNNN
NNN
>Vibrio_metoecus__OP3H__KJ647312
NNNNNNNNNNNNNAGAGTTTGA-TCATG-GCTCAGATTGAAC-GCTGGCGGCAGGCCTAA
CACATGCA-AGTCGAGCGGCAGCA---CAGAGGAACTTGTTCCT-T--------------
----GGGTGG-CGAGCGGCGGACGGGTGAGTAATGCCTGGGAAATTGCCCGGTAGAGGGG
GATAACCA-TTGGAAACGATGGCTAATACCGCATAACC-TC--------------GTAA-
--------------AGAGCAAAGCAGGGGGACCT-TTCGGGCCTTGCGCTACCGGGATAT
GCCCAGGTAGGGATTAGCTAGTTGGTGAGGTAAGGGCTCACCAAGGCGACGATCCCTAGC
TGGTCTGAGAGGATGATCAGCCACACTGGAACTGAGACACGGTCCAGACTCCTACGGGAG
GCAGCAGTGGGGAATATTGCTCAATGGGCGCAAGCCTGATGCAGCCATGCCGCGTG-TAT
GAAGAAGG--CCTTCGGGTTGTAAAGTACTTTCAGTAGG-GAGGAAGGTGGTTAAGCTAA
TATCT-TAATCAT--TTGACGTTACCTACAGAAGAAGCACCGG-CTAACT-CCGTGCCAG
CAGCCGCGGTAATA-CGGAGGGTGC-AAGCGTTAATCGG-AATTACTGGGCGTAAAGCGC
ATGCAGGT-GGTTTGTTAAGTCAGATGTGAAAGCCCTGGGCTCAACCTAGGAATCGCATT
TGAAACTGACAAGCTAGAGTACTGTAGA-GGGGGGTAGGAATTTCAGGTGTAGCGGTGAA
ATAGCGTAGAGATCTGAAGGAATACCGGT-GGCG-AAGGCGGCCCCCTGGACAGATACTG
ACACTC-AGATGCG-AAAGCGTGGGGAG-CAAACAGGATTAGATA-CCCT-GGTAGTCCA
CGCCGTAAACGATGTCTACTT-GGAGGTTGTGACCTAGAGTCGT-GGCTTTCGGAGCTAA
C-GCGTTAAGTAGACCGCCT-GGGGAGTACGGTCGC-AAGAATTAAAACTCAAATGAATT
GGACCGGGGGCCCGCACAAGCGGTGGAGCATGTGGTTTAATTCGATGCAACGCGAAGAAC
C-TTACCTACTCTTGACATCCAGAGAATCTAGCGGAGACGCTGGAGTGCCTTCGGGAACT
CTGAGACAGGTGCTGCATGGCTGTCGTCAGCTCGTGTTGTGAAATGTTGGGTTAAG-TCC
CGCAACGAGCGCAACCCTTATCCTTGTTTGCCAGCACGTAATGGTGGGAACTCCAGGGAG
-ACTGCCGGTGATAAACCGGA--GGAAGGTGGGGACGACGTCAAGTCATCATGGCCCTTA
CGAGTAGGGCTACACACGTGCTACAATGGCGTATACAGAGGGCA-GCG-ATACCGCG-AG
GTGGAGCGAATCTCACAAAGTACGTCGTAGTCCGGATTGGAGTCTGCAACTCGACTCCAT
GAAGTCGGAATCGCTAGTAATCGCAAATCAGAATGTTGCGGTGAATACGTTCCCGGGCCT
TGTACACACCGCCCGTCNNNNNNNNNNNNNNNNNNNNNNNNNNNNNNNNNNNNNNNNNNN
NNNNNNNNNNNNNNNNNNNNNNNNNNNNNNNNNNNNNNNNNNNNNNNNNNNNNNNNNNNN
NNNNNNNNNNNNNNNNNNNNNNNNNNNNNNNNNNNNNNNNNNNNNNNNNNNNNNNNNNNN
NNN
>Vibrio_metschnikovii__NBRC_103153__AB681962
NNNNNNNNNNNNNNNNNNNNNNNNNNNNNNNNNNNATTGAANCGCTGGCGGCAGGCCTAA
CACATGCA-AGTCGAGCGGTAACA--GGAAGGAAGCTTGCTTTCTT--------------
----TGCTGA-CGAGCGGCGGACGGGTGAGTAATGCCTGGGAAATTGCCCTGATGTGGGG
GATAACCA-TTGGAAACGATGGCTAATACCGCATGATG-CCCTTGTTTATAATGAACAG-
--------------GGACCAAAGAGGGGGA--CC-TTCGGGCCTCTCGCGTCA-GGATAT
GCCCAGGT-GGGATTAGCTAGTTGGTGAGGTAATGGCTCACCAAGGCGACGATCCCTAGC
TGGTCTGAGAGGATGATCAGCCACACTGGAACTGAGACACGGTCCAGACTCCTACGGGAG
GCAGCAGTGGGGAATATTGCACAATGGGCGCAAGCCTGATGCAGCCATGCCGCGTG-TAT
GAAGAAGG--CCTTCGGGTTGTAAAGTACTTTCAGTCGT-GAGGAAGGGGGTATCGTTAA
TAGCG-GTATTCT--TTGACGTTAGCGACAGAAGAAGCACCGG-CTAACT-CCGTGCCAG
CAGCCGCGGTAATA-CGGAGGGTGC-GAGCGTTAATCGG-AATTACTGGGCGTAAAGCGC
ATGCAGGT-GGTTTGTTAAGTCAGATGTGAAAGCCCGGGGCTCAACCTCGGAGTTGCATT
TGAAACTGGCAGGCTAGAGTACTGTAGA-GGGGGGTAG-AATTTCAGGTGTAGCGGTGAA
AT-GCGTAGAGATCTGAAGGAATACCGGT-GGCG-AAGGCGGCCCCCTGGACAGATACTG
ACACTC-AGATGCG-AAAGCGTGGGGAG-CAAACAGGATTAGATA-CCCT-GGTAGTCCA
CGCTGTAAACGATGTCTACTT-GGAGGTTGTGGCCTTGAGCCGT-GGCTTTCGGAGCTAA
C-GCGTTAAGTAGACCGCCT-GGGGAGTACGGTCGC-AAG-ATTAAAACTCAAATGAATT
GA--CGGGGGCCCGCACAAGCGGTGGAGCATGTGGTTTAATTCGATGCAACGCGAAGAAC
C-TTACCTACTCTTGACATCTACAGGATCCTGCGGAGACGCGGGAGTGCCTTCGGGAACT
GTAAGACAGGTGCTGCATGGCTGTCGTCAGCTCGTGTTGTGAAATGTTGGGTTAAG-TCC
CGCAACGAGCGCAACCCTTATCCTTGTTTGCCAGCGAGTAATGTCGGGAACTCCAGGGAG
-ACTGCCGGTGATAAACCGGA--GGAAGGTGGGGACGACGTCAAGTCATCATGGCCCTTA
CGAGTAGGGCTACACACGTGCTACAATGGCGCATACAGAGGGCG-GCG-AGCTAGCG-AT
AGTGAGCGAATCCCAAAAAGTGCGTCGTAGTCCGGATTGGAGTCTGCAACTCGACTCCAT
GAAGTCGGAATCGCTAGTAATCGTGGATCAGAATGCCACGGTGAATACGTTCCCGGGCCT
TGTACACACCGCCCGTCACACCATGGGAGTGGGCTGCAAAAGAAGCAGGTAGTTTAACCT
TC----------------GGG-AGGAC-GCTTGCCACTTTGTGGTTCATGA-CTGGGGTG
AAGNNNNNNNNNNNNNNNNNNNNNNNNNNNNNNNNNNNNNNNNNNNNNNNNNNNNNNNNN
NNN
>Vibrio_mexicanus__CAIM_1540__JQ434105
NNNNNNNNNNNNNNNNNNNNNNNNNNNNNNNNNNNNNNNNNNNNNNNNNNNNNGGCCTAA
CACATGCA-AGTCGAGCGGAAA-----CGACTTAACTGAACCTT---CGGGGAACGTTAA
----GGGCGT-CGAGCGGCGGACGGGTGAGTAATGCCTAGGAAGTTGCCCAGTAGAGGGG
GATAACCA-TTGGAAACGATGGCTAATACCGCATAACC-TC---------------TTC-
--------------GGAGCAAAGCAGGGGA--CC-TTCGGGCCTTGCGCTATT-GGATAC
GCCTAGGT-GGGATTAGCTAGTTGGTGAGGTAAGGGCTCACCAAGGCGACGATCCCTAGC
TGGTCTGAGAGGATGATCAGCCACACTGGAACTGAGACACGGTCCAGACTCCTACGGGAG
GCAGCAGTGGGGAATATTGCACAATGGGCGAAAGCCTGATGCAGCCATGCCGCGTG-TGT
GAAGAAGG--CCTTCGGGTTGTAAAGCACTTTCAGCAGT-GAGGAAGACNGCAAGCTTAA
TACTC-TTGTTGT--TTGACGTTAGCTGCAGAAGAAGCACCGG-CTAACT-CCGTGCCAG
CAGCCGCGGTAATA-CGGAGGGTGC-GAGCGTTAATCGG-AATTACTGGGCGTAAAGCGC
ATGCAGGT-GGTGAGTTAAGTCAGATGTGAAAGCCCGGGGCTCAACCTCGGAATTGCATT
TGAAACTGGCTCACTAGAGTACTGTAGA-GGGGGGTAG-AATTTCAGGTGTAGCGGTGAA
AT-GCGTAGAGATCTGAAGGAATACCAGT-GGCG-AAGGCGGCCCCCTGGACAGATACTG
ACACTC-AGATGCG-AAAGCGTGGGGAG-CAAACAGGATTAGATA-CCCT-GGTAGTCCA
CGCCGTAAACGATGTCTACTT-GGAGGTTGTGGCCTTGAGCCGT-GGCTTTCGGAGCTAA
C-GCGTTAAGTAGACCGCCT-GGGGAGTACGGTCGC-AAG-ATTAAAACTCAAATGAATT
GA--CGGGGGCCCGCACAAGCGGTGGAGCATGTGGTTTAATTCGATGCAACGCGAAGAAC
C-TTACCTACTCTTGACATCCAGAGAACTTAGCAGAGATGCTTTGGTGCCTTCGGGAACT
CTGAGACAGGTGCTGCATGGCTGTCGTCAGCTCGTGTTGTGAAATGTTGGGTTAAG-TCC
CGCAACGAGCGCAACCCTTATCCTTGTTTGCCAGCACTTCGGGT-GGGAACTCCAGGGAG
-ACTGCCGGTGATAAACCGGA--GGAAGGTGGGGAAGACGTCAAGTCATCATGGCCCTTA
CGAGTAGGGCTACACACGTGCTACAATGGCGCATACAGAGGGCG-GCC-AACCAGCG-AT
GGTGAGCGAATCCCAAAAAGTGCGTCGTAGTCCGGATTGGAGTCTGCAACTCGACTCCAT
GAAGTCGGAATCGCTAGTAATCGTAGATCAGAATGCTACGGTGAATACGTTCCCGGGCCT
TGTACACACCGCCCGTCACACCATGGGAGTGGGCTGCAAAAGAAGTGGGTAGTTTAACCT
TC----------------GGG-AGGAC-GCTCACCCACNNNNNNNNNNNNNNNNNNNNNN
NNNNNNNNNNNNNNNNNNNNNNNNNNNNNNNNNNNNNNNNNNNNNNNNNNNNNNNNNNNN
NNN
>Vibrio_mimicus__ATCC_33653__X74713
NNNNNNNNATTGAAGAGTTTGA-TCCTG-GCTCAGATTGAAC-GCTGGCGGCAGGCCTAA
CACATGCA-AGTCGAGCGGCAGCA---CAGAGGAACTTGTTCCT-T--------------
----GGGTGG-CGAGCGGCGGACGGGTGAGTAATGCCTGGGAAATTGCCCGGTAGAGGGG
GATAACCA-TTGGAAACGATGGCTAATACCGCATAACC-TC--------------GC-A-
--------------AGAGCAAAGCAGGGGA--CC-TTCGGGCCTTGCGCTACC-GGATAT
GCCCAGGT-GGGATTAGCTAGTTGGTGAGGTAAGGGCTCACCAAGGCGACGATCCCTAGC
TGGTCTGAGAGGATGATCAGCCACACTGGAACTGAGACACGGTCCAGACTCCTACGGGAG
GCAGCAGTGGGGAATATTGCACAATGGGCGCAAGCCTGATGCAGCCATGCCGCGTG-TAT
GAAGAAGG--CCTTCGGGTTGTAAAGTACTTTCAGTAGG-GAGGAAGGTGGTTAAGTTAA
TACCT-TAATCAT--TTGACGTTACCTACAGAAGAAGCACCGG-CTAACT-CCGTGCCAG
CAGCCGCGGTAATA-CGGAGGGTGC-AAGCGTTAATCGG-AATTACTGGGCGTAAAGCGC
ATGCAGGT-GGTTTGTTAAGTCAGATGTGAAAGCCCTGGGCTCAACCTAGGAATCGCATT
TGAAACTGACAAGCTAGAGTACTGTAGA-GGGGGGTAG-AATTTCAGGTGTAGCGGTGAA
AT-GCGTAGAGATCTGAAGGAATACCGGT-GGCG-AAGGCGGCCCCCTGGACAGATACTG
ACACTC-AGATGCG-AAAGCGTGGGGAG-CAAACAGGATTAGATA-CCCT-GGTAGTCCA
CGCCGTAAACGATGTCTACTT-GGAGGTTGTGACCTAGAGTCGT-GGCTTTCGGAGCTAA
C-GCGTTAAGTAGACCGCCT-GGGGAGTACGGTCGC-AAG-ATTAAAACTCAAATGAATT
GA--CGGGGGNCCGCACAAGCGGTGGAGCATGTGGTTTAATTCGATGCAACGCGAAGAAC
C-TTACCTACTCTTGACATCCAGAGAATCTAGCGGAGACGCTGGAGTGCCTTCGGGAACT
CTGAGACAGGTGCTGCATGGCTGTCGTCAGCTCGTGTTGTGAAATGTTGGGTTAAG-TCC
CGCAACGAGCGCAACCCTTATCCTTGTTTGCCAGCACGTAATGGTGGGAACTCCAGGGAG
-ACTGCCGGTGATAAACCGGA--GGAAGGTGGGGACGACGTCAAGTCATCATGGCCCTTA
CGAGTAGGGCTACACACGTGCTACAATGGCGTATACAGAGGGCA-GCG-ATACCGCG-AG
GTGGAGCGAATCTCACAAAGTACGTCGTAGTCCGGATTGGAGTCTGCAACTCGACTCCAT
GAAGTCGGAATCGCTAGTAATCGCAAATCAGAATGTTGCGGTGAATACGTTCCCGGGCCT
TGTACACACCGCCCGTCACACCATGGGAGTGGGCTGCAAAAGAAGCAGGTAGTTTAACCT
TC----------------GGG-AGGNNNNNNNNNNNNNNNNNNNNNNNNNNNNNNNNNNN
NNNNNNNNNNNNNNNNNNNNNNNNNNNNNNNNNNNNNNNNNNNNNNNNNNNNNNNNNNNN
NNN
>Vibrio_mytili__DSM_19137__X99761
NNNNNNNNNNNNNNNNNNNNNNNNNNNNNNNNNNNNTTGAAC-GCTGGCGGCAGGCCTAA
CACATGCA-AGTCGAGCGGAAA-----CGAGTTAACT-GAACCT-T-CGGGGAACGTTAA
----CGGCGT-CGAGCGGCGGACGGGTGAGTAATGCCTAGGAAATTGCCCTGATGTGGGG
GATAACCA-TTGGAAACGATGGCTAATACCGCATGATG-CC---------------TTC-
--------------GGGCCAAAGAGGGGGA--CC-TTCGGGCCTCTCGCGTCA-GGATAT
GCCTAGGT-GGGATTAGCTAGTTGGTGAGGTAAGGGCTCACCAAGGCGACGATCCCTAGC
TGGTCTGAGAGGATGATCAGCCACACTGGAACTGAGACACGGTCCAGACTCCTACGGGAG
GCAGCAGTGGGGAATATTGCACAATGGGCGCAAGCCTGATGCAGCCATGCCGCGTG-TAT
GAAGAAGG--CCTTCGGGTTGTAAAGTACTTTCAGCAGT-GAGGAAGGGGTGTGTGTTAA
TAGCG-CACATCT--TTGACGTTAGCTGCAGAAGAAGCACCGG-CTAACT-CCGTGCCAG
CAGCCGCGGTAATA-CGGAGGGTGC-GAGCGTTAATCGG-AATTACTGGGCGTAAAGCGC
ATGCAGGT-GGTTTGTTAAGTCAGATGTGAAAGCCCGGGGCTCAACCTCGGAATAGCATT
TGAAACTGGCAGACTAGAGTACTGTAGA-GGGGGGTAG-AATTTCAGGTGTAGCGGTGAA
AT-GCGTAGAGATCTGAAGGAATACCGGT-GGCG-AAGGCGGCCCCCTGGACAGATACTG
ACACTC-AGATGCG-AAAGCGTGGGGAG-CAAACAGGATTAGATA-CCCT-GGTAGTCCA
CGCCGTAAACGATGTCTACTT-GGAGGTTGTGGCCTTGAGCCGT-GGCTTTCGGAGCTAA
C-GCGTTAAGTAGACCGCCT-GGGGAGTACGGTCGC-AAG-ATTAAAACTCAAATGAATT
GA--CGGGGGNCCGCACAAGCGGTGGAGCATGTGGTTTAATTCGATGCAACGCGAAGAAC
C-TTACCTACTCTTGACATCCAGAGAACTTTCCAGAGATGGATTGGTGCCTTCGGGAACT
CTGAGACAGGTGCTGCATGGCTGTCGTCAGCTCGTGTTGTGAAATGTTGGGTTAAG-TCC
CGCAACGAGCGCAACCCTTATCCTTGTTTGCCAGCGAGTAATGTCGGGAACTCCAGGGAG
-ACTGCCGGTGATAAACCGGA--GGAAGGTGGGGACGACGTCAAGTCATCATGGCCCTTA
CGAGTAGGGCTACACACGTGCTACAATGGCGCATACAGAGGGCA-GCC-AACTTGCG-AG
AGTGAGCGAATCCCAAAAAGTGCGTCGTAGTCCGGATTGGAGTCTGCAACTCGACTCCAT
GAAGTCGGAATCGCTAGTAATCGTGGATCAGAATGCCACGGTGAATACGTTCCCGGGCCT
TGTACACACCGCCCGTCACACCATGGGAGTGGGCTGCAAAAGAAGTAGGTAGTTTAACTT
CG----------------GGG-GGANNNNNNNNNNNNNNNNNNNNNNNNNNNNNNNNNNN
NNNNNNNNNNNNNNNNNNNNNNNNNNNNNNNNNNNNNNNNNNNNNNNNNNNNNNNNNNNN
NNN
>Vibrio_natriegens__NBRC_15636__AB680922
NNNNNNNNNNNNNNNNNNNNNNNNNNNNNNNNNNNATTGAAC-GCTGGCGGCAGGCCTAA
CACATGCA-AGTCGAGCGGAAA-----CGAGTTAACT-GAACCT-T-CGGGGGACGTTAA
----CGGCGT-CGAGCGGCGGACGGGTGAGTAATGCCTAGGAAATTGCCCTGATGTGGGG
GATAACCA-TTGGAAACGATGGCTAATACCGCATGATG-CC---------------TAC-
--------------GGGCCAAAGAGGGGGA--CC-TTCGGGCCTCTCGCGTCA-GGATAT
GCCTAGGT-GGGATTAGCTAGTTGGTGAGGTAAGGGCTCACCAAGGCGACGATCCCTAGC
TGGTCTGAGAGGATGATCAGCCACACTGGAACTGAGACACGGTCCAGACTCCTACGGGAG
GCAGCAGTGGGGAATATTGCACAATGGGCGCAAGCCTGATGCAGCCATGCCGCGTG-TGT
GAAGAAGG--CCTTCGGGTTGTAAAGCACTTTCAGTCGT-GAGGAAGGTAGTGTAGTTAA
TAGCT-GCATTAT--TTGACGTTAGCGACAGAAGAAGCACCGG-CTAACT-CCGTGCCAG
CAGCCGCGGTAATA-CGGAGGGTGC-GAGCGTTAATCGG-AATTACTGGGCGTAAAGCGC
ATGCAGGT-GGTTTGTTAAGTCAGATGTGAAAGCCCGGGGCTCAACCTCGGAATAGCATT
TGAAACTGGCAGACTAGAGTACTGTAGA-GGGGGGTAG-AATTTCAGGTGTAGCGGTGAA
AT-GCGTAGAGATCTGAAGGAATACCGGT-GGCG-AAGGCGGCCCCCTGGACAGATACTG
ACACTC-AGATGCG-AAAGCGTGGGGAG-CAAACAGGATTAGATA-CCCT-GGTAGTCCA
CGCCGTAAACGATGTCTACTT-GGAGGTTGTGGCCTTGAGCCGT-GGCTTTCGGAGCTAA
C-GCGTTAAGTAGACCGCCT-GGGGAGTACGGTCGC-AAG-ATTAAAACTCAAATGAATT
GA--CGGGGGCCCGCACAAGCGGTGGAGCATGTGGTTTAATTCGATGCAACGCGAAGAAC
C-TTACCTACTCTTGACATCCAGAGAACTTTTCAGAGATGAATTGGTGCCTTCGGGAACT
CTGAGACAGGTGCTGCATGGCTGTCGTCAGCTCGTGTTGTGAAATGTTGGGTTAAG-TCC
CGCAACGAGCGCAACCCTTATCCTTGTTTGCCAGCGAGTAATGTCGGGAACTCCAGGGAG
-ACTGCCGGTGATAAACCGGA--GGAAGGTGGGGACGACGTCAAGTCATCATGGCCCTTA
CGAGTAGGGCTACACACGTGCTACAATGGCGCATACAGAGGGCG-GCC-AACTTGCG-AA
AGTGAGCGAATCCCAAAAAGTGCGTCGTAGTCCGGATTGGAGTCTGCAACTCGACTCCAT
GAAGTCGGAATCGCTAGTAATCGTGGATCAGAATGCCACGGTGAATACGTTCCCGGGCCT
TGTACACACCGCCCGTCACACCATGGGAGTGGGCTGCAAAAGAAGTAGGTAGTTTAACCT
TC----------------GGG-GGGAC-GCTTACCACTTTGTGGTTCATGA-CTGGGGTG
AAGNNNNNNNNNNNNNNNNNNNNNNNNNNNNNNNNNNNNNNNNNNNNNNNNNNNNNNNNN
NNN
>Vibrio_navarrensis__CIP_103381__X74715
NNNNNNNNANTGAAGAGTTTGA-TCATG-GCTCAGATTGAAC-GCTGGCGGCAGGCCTAA
CACATGCA-AGTCGAGCGGCAGCA---CAGAGAAACT-TGTTTC-T-CGGG---------
-------TGG-CGAGCGGCGGACGGGTGAGTAATGCCTGGGAAATTGCCCTGATGTGGGG
GATAACCA-TTGGAAACGATGGCTAATACCGCATGATG-CC---------------TAC-
--------------GGGCCAAAGAGGGGGA--CC-TTCGGGCCTCTCGCGTCA-GGATAT
GCCCAGGT-GGGATTAGCTAGTTGGTGAGGTAAGGGCTCACCAAGGCGACGATCCCTAGC
TGGTCTGAGAGGATGATCAGCCACACTGGAACTGAGACACGGTCCAGACTCCTACGGGAG
GCAGCAGTGGGGAATATTGCACAATGGGCGCAAGCCTGATGCAGCCATGCCGCGTG-TGT
GAAGAAGG--CCTTCGGGTTGTAAAGCACTTTCACTTCT-GAGGAAGGTGGTGTTGTTAA
TAGCA-GCATCAT--TTGACGTTAGCAACAGAAGAAGCACCGG-CTAACT-CCGTGCCAG
CAGCCGCGGTAATA-CGGAGGGTGC-GAGCGTTAATCGG-AATTACTGGGCGTAAAGCGC
ATGCAGGT-GGTTTGTTAAGTCAGATGTGAAAGCCCCGGGCTCAACCTGGGAATTGCATT
TGAAACTGGCAAACTAGAGTACTGTAGA-GGGGGGTAG-AATTTCAGGTGTAGCGGTGAA
AT-GCGTAGAGATCTGAAGGAATACCGGT-GGCG-AAGGCGGCCCCCTGGACAGATACTG
ACACTC-AGATGCG-AAAGCGTGGGGAG-CAAACAGGATTAGATA-CCCT-GGTAGTCCA
CGCCGTAAACGATGTCTACTT-GGAGGTTGTGGCCTTGAGCCGT-GGCTTTCGGAGCTAA
C-GCGTTAAGTAGACCGCCT-GGGGAGTACGGTCGC-AAG-ATTAAAACTCAAATGAATT
GA--CGGGGGNCCGCACAAGCGGTGGAGCATGTGGTTTAATTCGATGCAACGCGAAGAAC
C-TTACCTACTCTTGACATCCAGAGAATCTAGCGGAGACGCNGGNGTGCCTTCGGGAGCT
CTGAGACAGGTGCTGCATGGCTGTCGTCAGCTCGTGTTGTGAAATGTTGGGTTAAG-TCC
CGCAACGAGCGCAACCCTTATCCTTGTTTGCCAGCACGTNATGTCGGGAACTCCAGGGAG
-ACTGCCGGTGATAAACCGGA--GGAAGGTGGGGACGACGTCAAGTCATCATGGCCCTTA
CGAGTAGGGCTACACACGTGCTACAATGGCGCATACAGAGGGCG-GCC-AACTTGCG-AA
AGTGAGCGAATCCCAAAAAGTGCGTCGTAGTCCGGATTGGAGTCTGCAACTCGACTCCAT
GAAGTCGGAATCGCTAGTAATCGNNNNNNNNNNNNNNNNNNNNNNNNNNNNNNNNNNNNN
NNNNNNNNNNNNNNNNNNNNNNNNNNNNNNNNNNNNNNNNNNNNNNNNNNNNNNNNNNNN
NNNNNNNNNNNNNNNNNNNNNNNNNNNNNNNNNNNNNNNNNNNNNNNNNNNNNNNNNNNN
NNNNNNNNNNNNNNNNNNNNNNNNNNNNNNNNNNNNNNNNNNNNNNNNNNNNNNNNNNNN
NNN
>Vibrio_neocaledonicus__NC470__KT989844
NNNNNNNNNNNNNNNNNNNNNNNNNNNNNNNNNNNNNNNNNNNNNNNNGGGGGGGCCTAA
CCATGGCA-AGTCGAGCGGAAA-----CGAGTTATCT-GAACCT-T-CGGGGAACGATAA
----CGGCGT-CGAGCGGCGGACGGGTGAGTAATGCCTAGGAAATTGCCCTGATGTGGGG
GATAACCA-TTGGAAACGATGGCTAATACCGCATGATG-CC---------------TAC-
--------------GGGCCAAAGAGGGGGA--CC-TTCGGGCCTCTCGCGTCA-GGATAT
GCCTAGGT-GGGATTAGCTAGTTGGTGAGGTAAGGGCTCACCAAGGCGACGATCCCTAGC
TGGTCTGAGAGGATGATCAGCCACACTGGAACTGAGACACGGTCCAGACTCCTACGGGAG
GCAGCAGTGGGGAATATTGCACAATGGGCGCAAGCCTGATGCAGCCATGCCGCGTG-TGT
GAAGAAGG--CCTTCGGGTTGTAAAGCACTTTCAGTCGT-GAGGAAGGTGGTGTAGTTAA
TAGCT-GCATTAT--TTGACGTTAGCGACAGAAGAAGCACCGG-CTAACT-CCGTGCCAG
CAGCCGCGGTAATA-CGGAGGGTGC-GAGCGTTAATCGG-AATTACTGGGCGTAAAGCGC
ATGCAGGT-GGTTTGTTAAGTCAGATGTGAAAGCCCGGGGCTCAACCTCGGAATAGCATT
TGAAACTGGCAGACTAGAGTACTGTAGA-GGGGGGTAG-AATTTCAGGTGTAGCGGTGAA
AT-GCGTAGAGATCTGAAGGAATACCGGT-GGCG-AAGGCGGCCCCCTGGACAGATACTG
ACACTC-AGATGCG-AAAGCGTGGGGAG-CAAACAGGATTAGATA-CCCT-GGTAGTCCA
CGCCGTAAACGATGTCTACTT-GGAGGTTGTGGCCTTGAGCCGT-GGCTTTCGGAGCTAA
C-GCGTTAAGTAGACCGCCT-GGGGAGTACGGTCGC-AAG-ATTAAAACTCAAATGAATT
GA--CGGGGGCCCGCACAAGCGGTGGAGCATGTGGTTTAATTCGATGCAACGCGAAGAAC
C-TTACCTACTCTTGACATCCAGAGAACTTTCCAGAGATGGATTGGTGCCTTCGGGAACT
CTGAGACAGGTGCTGCATGGCTGTCGTCAGCTCGTGTTGTGAAATGTTGGGTTAAG-TCC
CGCAACGAGCGCAACCCTTATCCTTGTTTGCCAGCGAGTAATGTCGGGAACTCCAGGGAG
-ACTGCCGGTGATAAACCGGA--GGAAGGTGGGGACGACGTCAAGTCATCATGGCCCTTA
CGAGTAGGGCTACACACGTGCTACAATGGCGCATACAGAGGGCG-GCC-AACTTGCG-AA
AGTGAGCGAATCCCAAAAAGTGCGTCGTAGTCCGGATTGGAGTCTGCAACTCGACTCCAT
GAAGTCGGAATCGCTAGTAATCGTGGATCAGAATGCCACGGTGAATACGTTCCCGGGCCT
TGTACACACCGCCCGTCACACCATGGGAGTGGGCTGCAAAAGAAGTAGGTAGTTTAACCT
TC----------------GGG-GGGAC-GCTTACCACTTTGT-GTTCATAG-GGAAAAGA
AAAAAGA-AAACANNNNNNNNNNNNNNNNNNNNNNNNNNNNNNNNNNNNNNNNNNNNNNN
NNN
>Vibrio_neonatus__HDD3-1__AY426979
NNNNNNNNNNNNNNNNNNNNNNNNNNNNNNNNNNNNNNNNNNNNNNNNNNNNNNNNNNNN
NNNATGCA-AGTCGAGCGGAAA-----CGAGTTMTCT-GAACCT-T-CGGGGGACGATAA
----CGGCGT-CGAGCGGCGGACGGGTGAGTAATGCCTGGGAAATTGCCCTGATGTGGGG
GATAACTA-TTGGAAACGATAGCTAATACCGCATAACG-TC---------------TAC-
--------------GGACCAAAGAGGGGGA--CC-TTCGGGCCTCTCGCTTCA-GGATAT
GCCCAGGT-GGGATTAGCTAGTTGGTGAGGTAATGGCTCACCAAGGCGACGATCCCTAGC
TGGTCTGAGAGGATGATCAGCCACACTGGAACTGAGACACGGTCCAGACTCCTACGGGAG
GCAGCAGTGGGGAATATTGCACAATGGGCGCAAGCCTGATGCAGCCATGCCGCGTG-TAT
GAAGAAGG--CCTTCGGGTTGTAAAGTACTTTCAGTCGT-GAGGAAGGCAATAYAGTTAA
TAGCT-GTATTGT--TTGACGTTAGCGACAGAAGAAGCACCGG-CTAACT-CCGTGCCAG
CAGCCGCGGTAATA-CGGAGGGTGC-GAGCGTTAATCGG-AATTACTGGGCGTAAAGCGC
ATGCAGGT-GGTTTGTTAAGTCAGATGTGAAAGCCCGGGGCTCAACCTCGGAACCGCATT
TGAAACTGGCAGGCTAGAGTACTGTAGA-GGGGGGTAG-AATTTCAGGTGTAGCGGTGAA
AT-GCGTAGAGATCTGAAGGAATACCAGT-GGCG-AAGGCGGCCCCCTGGACAGATACTG
ACACTC-AGATGCG-AAAGCGTGGGGAG-CAAACAGGATTAGATA-CCCT-GGTAGTCCA
CGCCGTAAACGATGTCTACTT-GGAGGTTGTGGCCTTGAGCCGT-GGCTTTCGGAGCTAA
C-GCGTTAAGTAGACCGCCT-GGGGAGTACGGTCGC-AAG-ATTAAAACTCAAATGAATT
GA--CGGGGGCCCGCACAAGCGGTGGAGCATGTGGTTTAATTCGATGCAACGCGAAGAAC
C-TTACCTACTCTTGACATCCAGAGAACTTTTCAGAGATGAATTGGTGCCTTCGGGAACT
CTGAGACAGGTGCTGCATGGCTGTCGTCAGCTCGTGTTGTGAAATGTTGGGTTAAG-TCC
CGCAACGAGCGCAACCCTTATCCTTGTTTGCCAGCAMGTAATGKTGGGAACTCCAGGGAG
-ACTGCCGGTGATAAACCGGA--GGAAGGTGGGGACGACGTCAAGTCATCATGGCCCTTA
CGAGTAGGGCTACACACGTGCTACAATGGCGCATACAGAGGGCG-GCC-AACCAGCG-AT
GGTGAGCGAATCCCAAAAAGTGCGTCGTAGTCCGGATTGGAGTCTGCAACTCGACTCCAT
GAAGTCGGAATCGCTAGTAATCGTAGATCAGAATGCTACGGTGAATACGTTCCCGGGCCT
TGTACACACCGCCCGTCACACCATGGGAGTGGGCTGCAAAAGAAGTGGGTAGTTTAACCN
NNNNNNNNNNNNNNNNNNNNNNNNNNNNNNNNNNNNNNNNNNNNNNNNNNNNNNNNNNNN
NNNNNNNNNNNNNNNNNNNNNNNNNNNNNNNNNNNNNNNNNNNNNNNNNNNNNNNNNNNN
NNN
>Vibrio_neptunius__LMG_20536__AJ316171
NNNNNNNNNNNNNNNNNNNNNNNNNNNNNNNNNNNATTGAAC-GCTGGCGGCAGGCCTAA
CACATGCA-AGTCGAGCGGAAA-----CGAGTTATCA-AAGCCT-T-CGGGTGGAGATAA
----CGGCGT-CGAGCGGCGGACGGGTGAGTAATGCCTGGGAAATTGCCCTGATGTGGGG
GATAACCA-TTGGAAACGATGGCTAATACCGCATAATA-GC---------------TTC-
--------------GGCTCAAAGAGGGGGA--CC-TTCGGGCCTCTCGCGTCA-GGATAT
GCCCAGGT-GGGATTAGCTAGTTGGTGAGGTAATGGCTCACCAAGGCGACGATCCCTAGC
TGGTCTGAGAGGATGATCAGCCACACTGGAACTGAGACACGGTCCAGACTCCTACGGGAG
GCAGCAGTGGGGAATATTGCACAATGGGCGCAAGCCTGATGCAGCCATGCCGCGTG-TAT
GAAGAAGG--CCTTCGGGTTGTAAAGTACTTTCAGCAGT-GAGGAAGGTGGTGTCGTTAA
TAGCG-GCATCAT--TTGACGTTAGCTGCAGAAGAAGCACCGG-CTAACT-CCGTGCCAG
CAGCCGCGGTAATA-CGGAGGGTGC-GAGCGTTAATCGG-AATTACTGGGCGTAAAGCGC
ATGCAGGT-GGTTTGTTAAGTCAGATGTGAAAGCCCGGGGCTCAACCTCGGAATTGCATT
TGAAACTGGCAGACTAGAGTACTGTAGA-GGGGGGTAG-AATTTCAGGTGTAGCGGTGAA
AT-GCGTAGAGATCTGAAGGAATACCGGT-GGCG-AAGGCGGCCCCCTGGACAGATACTG
ACACTC-AGATGCG-AAAGCGTGGGGAG-CAAACAGGATTAGATA-CCCT-GGTAGTCCA
CGCCGTAAACGATGTCTACTT-GGAGGTTGTGGCCTTGAGCCGT-GGCTTTCGGAGCTAA
C-GCGTTAAGTAGACCGCCT-GGGGAGTACGGTCGC-AAG-ATTAAAACTCAAATGAATT
GA--CGGGGGCCCGCACAAGCGGTGGAGCATGTGGTTTAATTCGATGCAACGCGAAGAAC
C-TTACCTACTCTTGACATCCTCAGAAGAGACTGGAGACAGTCTTGTGCCTTCGGGAACT
GAGAGACAGGTGCTGCATGGCTGTCGTCAGCTCGTGTTGTGAAATGTTGGGTTAAG-TCC
CGCAACGAGCGCAACCCTTATCCTTGTTTGCCAGCGAGTAATGTCGGGAACTCCAGGGAG
-ACTGCCGGTGATAAACCGGA--GGAAGGTGGGGACGACGTCAAGTCATCATGGCCCTTA
CGAGTAGGGCTACACACGTGCTACAATGGCGCATACAGAGGGCR-GCC-AACTTGCG-AA
AGTGAGCGAATCCCAAAAAGTGCGTCGTAGTCCGGATTGGAGTCTGCAACTCGACTCCAT
GAAGTCGGAATCGCTAGTAATCGTGGATCAGAATGCYACGGTGAATACGTTCCCGGGCCT
TGTACACACCGCCCGTCACACCATGGGAGTGGGCTGCAAAAGAAGTGGGTAGTTTAACCT
TC----------------GGG-GGGAC-GCTCACCACTTTGTGGTTCATGA-CNNNNNNN
NNNNNNNNNNNNNNNNNNNNNNNNNNNNNNNNNNNNNNNNNNNNNNNNNNNNNNNNNNNN
NNN
>Vibrio_nereis__NBRC_15637__AB680923
NNNNNNNNNNNNNNNNNNNNNNNNNNNNNNNNNNNATTGAAC-GCTGGCGGCAGGCCTAA
CACATGCA-AGTCGAGCGGAAA-----CGAGTTATCT-GAACCT-T-CGGGGAACGATAA
----CGGCGT-CGAGCGGCGGACGGGTGAGTAATGCCTGGGAAATTGCCCTGATGTGGGG
GATAACCA-TTGGAAACGATGGCTAATACCGCATAATA-GC---------------TTC-
--------------GGCTCAAAGAGGGGGA--CC-TTCGGGCCTCTCGCGTCA-GGATAT
GCCCAGGT-GGGATTAGCTAGTTGGTGAGGTAAAGGCTCACCAAGGCAACGATCCCTAGC
TGGTCTGAGAGGATGATCAGCCACACTGGAACTGAGACACGGTCCAGACTCCTACGGGAG
GCAGCAGTGGGGAATATTGCACAATGGGCGCAAGCCTGATGCAGCCATGCCGCGTG-TAT
GAAGAAGG--CCTTCGGGTTGTAAAGTACTTTCAGCAGT-GAGGAAGGNGGATGCGTTAA
TAGCG-TATTCGT--TTGACGTTAGCTGCAGAAGAAGCACCGG-CTAACT-CCGTGCCAG
CAGCCGCGGTAATA-CGGAGGGTGC-GAGCGTTAATCGG-AATTACTGGGCGTAAAGCGC
ATGCAGGT-GGTGTGTTAAGTCAGATGTGAAAGCCCGGGGCTCAACCTCGGAATAGCATT
TGAAACTGGCACACTAGAGTACTGTAGA-GGGGGGTAG-AATTTCAGGTGTAGCGGTGAA
AT-GCGTAGAGATCTGAAGGAATACCAGT-GGCG-AAGGCGGCCCCCTGGACAGATACTG
ACACTC-AGATGCG-AAAGCGTGGGGAG-CAAACAGGATTAGATA-CCCT-GGTAGTCCA
CGCCGTAAACGATGTCTACTT-GGAGGTTGTGGCCTTGAGCCGT-GGCTTTCGGAGCTAA
C-GCGTTAAGTAGACCGCCT-GGGGAGTACGGTCGC-AAG-ATTAAAACTCAAATGAATT
GA--CGGGGGCCCGCACAAGCGGTGGAGCATGTGGTTTAATTCGATGCAACGCGAAGAAC
C-TTACCTACTCTTGACATCCAGAGAACTTTCCAGAGATGGATTGGTGCCTTCGGGAACT
CTGAGACAGGTGCTGCATGGCTGTCGTCAGCTCGTGTTGTGAAATGTTGGGTTAAG-TCC
CGCAACGAGCGCAACCCTTATCCTTGTTTGCCAGCNNGTAATGNNGGGAACTCCAGGGAG
-ACTGCCGGTGATAAACCGGA--GGAAGGTGGGGACGACGTCAAGTCATCATGGCCCTTA
CGAGTAGGGCTACACACGTGCTACAATGGCGCATACAGAGGGCG-GCC-AACTTGCG-AA
AGTGAGCGAATCCCAAAAAGTGCGTCGTAGTCCGGATTGGAGTCTGCAACTCGACTCCAT
GAAGTCGGAATCGCTAGTAATCGTGGATCAGAATGCCACGGTGAATACGTTCCCGGGCCT
TGTACACACCGCCCGTCACACCATGGGAGTGGGCTGCAAAAGAAGTAGGTAGTTTAACCT
TC----------------GGG-GGGAC-GCTTACCACTTTGTGGTTCATGA-CTGGGGTG
AAGNNNNNNNNNNNNNNNNNNNNNNNNNNNNNNNNNNNNNNNNNNNNNNNNNNNNNNNNN
NNN
>Vibrio_nigripulchritudo__ATCC_27043__X74717
NNNNNNNNNTTGAAGAGTTTGA-TCATG-GCTCAGATTGAAC-GCTGGCGGCAGGCCTAA
CACATGCA-AGTCGAGCGGAAA-----CGAGTTNTCT-GAACCT-T-CGGGGAACGACAA
----CGGCGT-CGAGCGGCGGACGGGTGAGTAATGCCTGGGAAATTGCCCTGATGTGGGG
GATAACCA-TTGGAAACGATGGCTAATACCGCATAATA-GC---------------TTC-
--------------GGCTCAAAGAGGGGGA--CC-TTCGGGCCTCTCGCGTCA-GGATAT
GCCCAGGT-GGGATTAGCTAGTTGGTGAGGTAAAGGCTCACCAAGGCGACGATCCCTAGC
TGGTCTGAGAGGATGATCAGCCACACTGGAACTGAGACACGGTCCAGACTCCTACGGGAG
GCAGCAGTGGGGAATATTGCACAATGGGCGCAAGCCTGATGCAGCCATGCCGCGTG-TGT
GAAGAAGG--CCTTCGGGTTGTAAAGCACTTTCAGCAGT-GAGGAAGGGTGTGTATTTAA
TAGAT-GCACANT--TTGACGTTAGCTGCAGAAGAAGCACCGG-CTAACT-CCGTGCCAG
CAGCCGCGGTAATA-CGGAGGGTGC-GAGCGTTAATCGG-AATTACTGGGCGTAAAGCGC
ATGCAGGT-GGTTTGTTAAGTCAGATGTGAAAGCCCGGGGCTCAACCTCGGAACTGCATT
TGAAACTGGCAGGCTAGAGTACTGTAGA-GGGGGGTAG-AATTTCAGGTGTAGCGGTGAA
AT-GCGTAGAGATCTGAAGGAATACCGGT-GGCG-AAGGCGGCCCCCTGGACAGATACTG
ACACTC-AGATGCG-AAAGCGTGGGGAG-CAAACAGGATTAGATA-CCCT-GGTAGTCCA
CGCCGTAAACGATGTCTACTT-GGAGGTTGTGGCCTTGAGCCGT-GGCTTTCGGAGCTAA
C-GCGTTAAGTAGACCGCCT-GGGGAGTACGGTCGC-AAG-ATTAAAACTCAAATGAATT
GA--CGGGGGNCCGCACAAGCGGTGGAGCATGTGGTTTAATTCGATGCAACGCGAAGAAC
C-TTACCTACTCTTGACATCCATAGAACTTAGCAGAGATGCTTTGGTGCCTTCGGGAACT
NTGAGACAGGTGCTGCATGGCTGTCGTCAGCTCGTGTTGTGAAATGTTGGGTTAAG-TCC
CGCAACGAGCGCAACCCTTATCCTTGTTTGCCAGCACTTCG-GGTGGGAACTCCAGGGAG
-ACTGCCGGTGATAAACCGGA--GGAAGGTGGGGACGACGTCAAGTCATCATGGCCCTTA
CGAGTAGGGCTACACACGTGCTACAATGGCGCATACAGAGGGCG-GCC-AACTTGCG-AG
AGTGAGCGAATCCCAAAAAGTGCGTCGTAGTCCGGATTGGAGTCTGCAACTCGACTCCAT
GAAGTCGGAATCGCTAGTAATCGTGGATCNGAATGCCACGGTGAATACGTTCCCGGGCCT
TGTACACACCGCNCGTCACACCATGGGAGTGGGCTGCNNNNNNNNNNNNNNNNNNNNNNN
NNNNNNNNNNNNNNNNNNNNNNNNNNNNNNNNNNNNNNNNNNNNNNNNNNNNNNNNNNNN
NNNNNNNNNNNNNNNNNNNNNNNNNNNNNNNNNNNNNNNNNNNNNNNNNNNNNNNNNNNN
NNN
>Vibrio_nitrifigilis__NFV-1__MW263928
NNNNNNNNNTTGAAGAGTTTGA-TCATG-GCTCAGATTGAAC-GCTGGCGGCAGGCCTAA
CACATGCA-AGTCGAGCGGAAA-----CGAGTTAACT-GAACCT-T-CGGGGGACGTTAA
----CGGCGT-CGAGCGGCGGACGGGTGAGTAATGCCTGGGAAATTGCCCTGATGTGGGG
GATAACCA-TTGGAAACGATGGCTAATACCGCATAATA-GC---------------TTC-
--------------GGCTCAAAGAGGGGGA--CC-TTCGGGCCTCTCGCGTCA-GGATAT
GCCCAGGT-GAGATTAGCTAGTTGGTGAGGTAAGAGCTCACCAAGGCGACGATCTCTAGC
TGGTCTGAGAGGATGATCAGCCACACTGGAACTGAGACACGGTCCAGACTCCTACGGGAG
GCAGCAGTGGGGAATATTGCACAATGGGCGCAAGCCTGATGCAGCCATGCCGCGTG-TAT
GAAGAAGG--CCTTCGGGTTGTAAAGTACTTTCAGCAGT-GAGGAAGGTGGTGAGATTAA
TAGTC-TCATCAT--TTGACGTTAGCTGCAGAAGAAGCACCGG-CTAACT-CCGTGCCAG
CAGCCGCGGTAATA-CGGAGGGTGC-GAGCGTTAATCGG-AATTACTGGGCGTAAAGCGC
ATGCAGGT-GGTCTGTTAAGTCAGATGTGAAAGCCCGGGGCTTAACCTCGGAATAGCATT
TGAAACTGGCAGGCTAGAGTACTGTAGA-GGGGGGTAG-AATTTCAGGTGTAGCGGTGAA
AT-GCGTAGAGATCTGAAGGAATACCAGT-GGCG-AAGGCGGCCCCCTGGACAGATACTG
ACACTC-AGATGCG-AAAGCGTGGGGAG-CAAACAGGATTAGATA-CCCT-GGTAGTCCA
CGCCGTAAACGATGTCTACTT-GGAGGTTGTGGCCTTGAGCCGT-GGCTTTCGGAGCTAA
C-GCGTTAAGTAGACCGCCT-GGGGAGTACGGTCGC-AAG-ATTAAAACTCAAATGAATT
GA--CGGGGGCCCGCACAAGCGGTGGAGCATGTGGTTTAATTCGATGCAACGCGAAGAAC
C-TTACCTACTCTTGACATCCAGAGAACTTAGCAGAGATGCTTTGGTGCCTTCGGGAACT
CTGAGACAGGTGCTGCATGGCTGTCGTCAGCTCGTGTTGTGAAATGTTGGGTTAAG-TCC
CGCAACGAGCGCAACCCTTATCCTTGTTTGCCAGCGAGTC-TGTCGGGAACTCCAGGGAG
-ACTGCC-GTGATAAACCGGA--GGAAGGTGGGGACGACGTCAAGTCATCATGGCCCTTA
CGAGTAGGGCTACACACGTGCTACAATGGCGCATACAGAGGGCG-GCC-AACTTGCG-AA
AGTGAGCGAATCCCAAAAAGTGCGTCGTAGTCCGGATTGGAGTCTGCAACTCGACTCCAT
GAAGTCGGAATCGCTAGTAATCGTAGATCAGAATGCTACGGTGAATACGTTCCCGGGCCT
TGTACACACCGCCCGTCACACCATGGGAGTGGGCTGCAAAAGAAGCAGGTAGTTTAACCT
TC----------------GGG-GGGAC-GCTTGCCACTTTGTGGTTCATGA-CTGGGGTG
AAGTCGT-AACAAGGTAGCGCTAGGGGAACCTGGCGCTGGATCACCTCCTTNNNNNNNNN
NNN
>Vibrio_oceanisediminis__S37__KM099166
NNNNNNNNNNNNNNNNNNNNNNNNNNNNNNNNNNAGATTAAC-GCTGGCGGCAGGCCTAA
CACATGCA-AGTCGAGCGGTAACA--TTTCAAAAGCTTGCTTTT----------------
--GGAGATGA-CGAGCGGCGGACGGGTGAGTAATGCCTGGGAAATTGCCCTGATGTGGGG
GATAACCA-TTGGAAACGATGGCTAATACCGCATAGTA-GC---------------TTC-
--------------GGCTTAAAGAGGGGGA--CC-TTCGGGCCTCTCGCGTCA-GGATAT
GCCCAGGT-GGGATTAGCTAGTTGGTGAGGTAAAGGCTCACCAAGGCGACGATCCCTAGC
TGGTCTGAGAGGATGATCAGCCACACTGGAACTGAGACACGGTCCAGACTCCTACGGGAG
GCAGCAGTGGGGAATATTGCACAATGGGCGCAAGCCTGATGCAGCCATGCCGCGTG-TGT
GAAGAAGG--CCTTCGGGTTGTAAAGCACTTTCAGTCGT-GAGGAAGGGTGTGTATTTAA
TAGAT-GCGCACT--TTGACGTTAGCGACAGAAGAAGCACCGG-CTAACT-CCGTGCCAG
CAGCCGCGGTAATA-CGGAGGGTGC-GAGCGTTAATCGG-AATTACTGGGCGTAAAGCGC
ATGCAGGT-GGTTCGTTAAGTCAGATGTGAAAGCCCGGGGCTCAACCTCGGAATAGCATT
TGAAACTGGCGAACTAGAGTACTGTAGA-GGGGGGTAG-AATTTCAGGTGTAGCGGTGAA
AT-GCGTAGAGATCTGAAGGAATACCAGT-GGCG-AAGGCGGCCCCCTGGACAGATACTG
ACACTC-AGATGCG-AAAGCGTGGGGAG-CAAACAGGATTAGATA-CCCT-GGTAGTCCA
CGCCGTAAACGATGTCTACTT-GGAGGTTGTGGCCTTGAGCCGT-GGCTTTCGGAGCTAA
C-GCGTTAAGTAGACCGCCT-GGGGAGTACGGTCGC-AAG-ATTAAAACTCAAATGAATT
GA--CGGGGGCCCGCACAAGCGGTGGAGCATGTGGTTTAATTCGATGCAACGCGAAGAAC
C-TTACCTACTCTTGACATCTACAGAAGCCAGCGGAGACGCAGGTGTGCCTTCGGGAACT
GTAAGACAGGTGCTGCATGGCTGTCGTCAGCTCGTGTTGTGAAATGTTGGGTTAAG-TCC
CGCAACGAGCGCAACCCTTATCCTTGTTTGCCAGCGAGTAATGTCGGGAACTCCAGGGAG
-ACTGCCGGTGATAAACCGGA--GGAAGGTGGGGACGACGTCAAGTCATCATGGCCCTTA
CGAGTAGGGCTACACACGTGCTACAATGGCACATACAGAGGGCA-GCA-AGCTAGCG-AT
AGTGAGCGAATCCCAAAAAGTGTGTCGTAGTCCGGATTGGAGTCTGCAACTCGACTCCAT
GAAGTCGGAATCGCTAGTAATCGTGAATCAGAATGTCACGGTGAATACGTTCCCGGGCCT
TGTACACACCGCCCGTCACACCATGGGAGTGGGCTGCAAAAGAAGCAGGTAGNNNNNNNN
NNNNNNNNNNNNNNNNNNNNNNNNNNNNNNNNNNNNNNNNNNNNNNNNNNNNNNNNNNNN
NNNNNNNNNNNNNNNNNNNNNNNNNNNNNNNNNNNNNNNNNNNNNNNNNNNNNNNNNNNN
NNN
>Vibrio_olivae__CECT_8064__MT760286
NNNNNNNNNNNNNNNNNNNNNNNNNNNNNNNNNNNNNNNNNNNNNNNNNNNNNNNNNNNN
NNNNNNNNNNNNNNAGCGGCAG-----CGACATAAAC-AAACCT-T-CGGGGGCGTTTAT
----GGGCGG-CGAGCGGCGGACGGGTGAGTAATGCCTGGGAAATTGCCCTGATGTGGGG
GATAACCA-TTGGAAACGATGGCTAATACCGCATGATA-GC---------------TTC-
--------------GGCTCAAAGAGGGGGA--CC-TTCGGGCCTCTCGCGTCA-GGATAT
GCCCAGGT-GGGATTAGCTAGTTGGTGAGGTAAGGGCTCACCAAGGCAACGATCCCTAGC
TGGTCTGAGAGGATGATCAGCCACACTGGGACTGAGACACGGCCCAGACTCCTACGGGAG
GCAGCAGTGGGGAATATTGCACAATGGGCGCAAGCCTGATGCAGCCATGCCGCGTG-TGT
GAAGAAGG--CCTTCGGGTTGTAAAGCACTTTCAGCAGT-GAGGAAGGCAATGTATTTAA
TAGAT-GCATTGT--TTGACGTTAGCTGCAGAAGAAGCACCGG-CTAACT-CCGTGCCAG
CAGCCGCGGTAATA-CGGAGGGTGC-GAGCGTTAATCGG-AATTACTGGGCGTAAAGCGC
ATGCAGGT-GGTTTGTTAAGTCAGATGTGAAAGCCCGGGGCTCAACCTCGGAATAGCATT
TGAAACTGGCAGGCTAGAGTACTGTAGA-GGGGGGTAG-AATTTCAGGTGTAGCGGTGAA
AT-GCGTAGAGATCTGAAGGAATACCGGT-GGCG-AAGGCGGCCCCCTGGACAGATACTG
ACACTC-AGATGCG-AAAGCGTGGGGAG-CAAACAGGATTAGATA-CCCT-GGTAGTCCA
CGCCGTAAACGATGTCTACTT-GGAGGTTGTTCCCTTGAGGAGT-GGCTTTCGGAGCTAA
C-GCGTTAAGTAGACCGCCT-GGGGAGTACGGTCGC-AAG-ATTAAAACTCAAATGAATT
GA--CGGGGGCCCGCACAAGCGGTGGAGCATGTGGTTTAATTCGATGCAACGCGAAGAAC
C-TTACCTACTCTTGACATCCAGAGAACTTGGCAGAGATGCCTTGGTGCCTTCGGGAGCT
CTGAGACAGGTGCTGCATGGCTGTCGTCAGCTCGTGTTGTGAAATGTTGGGTTAAG-TCC
CGCAACGAGCGCAACCCTTATCCTTGTTTGCCAGCGAGTCATGTCGGGAACTCCAGGGAG
-ACTGCCGGTGATAAACCGGA--GGAAGGTGGGGACGACGTCAAGTCATCATGGCCCTTA
CGAGTAGGGCTACACACGTGCTACAATGGCGCATACAGAGGGCG-GCC-AACTTGCG-AG
AGTGAGCGAATCCCAAAAAGTGCGTCGTAGTCCGGATTGGAGTCTGCAACTCGACTCCAT
GAAGTCGGAATCGCTAGTAATCGTGGATCAGAATGCCACGGTGAATACGTTCCCGGGCCT
TGTACACACCGCCCGTCACACCATGGGAGTGGGCTGCAAAAGAAGTAGGTNNNNNNNNNN
NNNNNNNNNNNNNNNNNNNNNNNNNNNNNNNNNNNNNNNNNNNNNNNNNNNNNNNNNNNN
NNNNNNNNNNNNNNNNNNNNNNNNNNNNNNNNNNNNNNNNNNNNNNNNNNNNNNNNNNNN
NNN
>Vibrio_ordalii__ATCC_33509__X70641
NNNNNTTAATTGAAGAGTTTGA-TCATG-GCTCAGATTGAAC-GCTGGCGGCAGGCCTAA
CACATGCA-AGTCGAGCGGCAGCA---CAGAGGAACTTGTTCCT-T--------------
----GGGTGG-CGAGCGGCGGACGGGTGAGTAATGCCTAGGAAATTGCCCTGATGTGGGG
GATAACCA-TTGGAAACGATGGCTAATACCGCATNATN-NC---------------TNN-
--------------NNNNNAAAGAGGGGGA--CC-TTCGGGCCTCTCGCGTCA-GGATAT
GCCTAGGT-GGGATTAGCTAGTTGGTGAGGTAATGGCTCACCAAGGCGACGATCCCTAGC
TNGTCTGAGAGGATGATCAGCCACACTGGAACTGAGACACGGTCCAGACTCCTACGGGAG
GCAGCAGTGGGGAATATTGCACAATGGGCGCAAGCCTNATGCAGCCATGCCGCGTG-TAT
GAAGAAGG--CCTTCGGGTTGTAAAGTACTTTCAGTCGT-GAGGAAGGTGGTGTTGTTAA
TAGCA-GCATCAT--TTGACGTTAGCGACAGAAGAAGCACCGG-CTAACT-CCGTGCCAG
CACCCGCGGTAATA-CGGAGGGTGC-GAGCGTTAATCGG-AATTACTNGGCGTAAAGCGC
ATGCAGGT-GGTGGATTAAGTCAGATGTGAAAGCCCGGGGCTNAACCTCGGAACCGCATT
TGAAACTGTTCAGCTAGAGTACTGTAGA-GGGGGGTAG-AATTNNAGGTGTAGCGGTGAA
AT-GCGTAGAGATCTGAAGGAATACCGGT-GGCG-AAGGCGGCCCCCTGGACAGATACTG
ACACTC-AGATGCG-AAAGCGTGGGGAG-CAAACAGGATTAGATA-CCCT-GGTAGTCCA
CGCCGTAAACGATGTCTACTT-GGAGGTTGTGGCCTTGAGCCGT-GGCTTTCGGANNTAA
C-GCGTTAAGTAGACCGCCT-GGGGAGTACGGTCGC-AAG-ATTAAAACTCAAATGAATT
GA--CGGNNNNNCGCACAAGCGGTGGAGCATGTGGTTTAATTCGANNCAACGCGAAGAAC
C-TTACCTACTCTTGACATCTACAGAATCCTGCGGAGACGCGGGAGTGCCTTCGGGAACT
GTAAGACAGGTGCTGCATGGCTGTCGTCAGCTCGTGTTGTGAAATGTTGGGTTAAG-TCC
CGCAACGAGCGCAACCCTTATCCTTGTTTGCCAGCGAGTAATGTCGGGAACTCCAGGGAG
-ACTGCCGGTGATAAACCGGA--GGAAGGTGGGGACGACGTCAAGTCATCATGGCCCTTA
CGAGTAGGGCTACACACGTGCTACAATGGCGCATACAGAGGGCA-GCA-AGCTAGCG-AT
AGTGAGCGAATCCCAAAAAGTGCGTCGTAGTCCGGATTGGAGTCTGCAACTCGACTCCAT
GAAGTCGGAATCGCTAGTAATCGTAGATCAGAATGCTACGGTGAATACGTTCCCGGGCCT
TGTACACACCGCCCGTCACACCATGGGAGTGGGCTGCACCAGAAGTGGTTAGTTTAACCG
CACTTTCTTCGGAGAGAGTNG-AGGAC-GANNNNNNNNNNNNNNNNNNNNNNNNNNNNNN
NNNNNNNNNNNNNNNNNNNNNNNNNNNNNNNNNNNNNNNNNNNNNNNNNNNNNNNNNNNN
NNN
>Vibrio_orientalis__NBRC_15638__AB680924
NNNNNNNNNNNNNNNNNNNNNNNNNNNNNNNNNNNATTGAAC-GCTGGCGGCAGGCCTAA
CACATGCA-AGTCGAGCGGAAA-----CGACTTAACT-GAACCT-T-CGGGGAACGTTAA
----GGGCGT-CGAGCGGCGGACGGGTGAGTAATGCCTGGGAAATTGCCCTGATGTGGGG
GATAACCA-TTGGAAACGATGGCTAATACCGCATAATG-CC---------------TTC-
--------------GGGCCAAAGAGGGGGA--CC-TTCGGGCCTCTCGCGTCA-GGATAT
GCCCAGGT-GGGATTAGCTAGTTGGTGAGGTAAGGGCTCACCAAGGCGACGATCCCTAGC
TGGTCTGAGAGGATGATCAGCCACACTGGAACTGAGACACGGTCCAGACTCCTACGGGAG
GCAGCAGTGGGGAATATTGCACAATGGGCGCAAGCCTGATGCAGCCATGCCGCGTG-TAT
GAAGAAGG--CCTTCGGGTTGTAAAGTACTTTCAGCAGT-GAGGAAGGTGGAGTCGTTAA
TAGCG-GCCTCAC--TTGACGTTAGCTGCAGAAGAAGCACCGG-CTAACT-CCGTGCCAG
CAGCCGCGGTAATA-CGGAGGGTGC-GAGCGTTAATCGG-AATTACTGGGCGTAAAGCGC
ATGCAGGT-GGTTCATTAAGTCAGATGTGAAAGCCCGGGGCTCAACCTCGGAATTGCATT
TGAAACTGGTGGACTAGAGTACTGTAGA-GGGGGGTAG-AATTTCAGGTGTAGCGGTGAA
AT-GCGTAGAGATCTGAAGGAATACCGGT-GGCG-AAGGCGGCCCCCTGGACAGATACTG
ACACTC-AGATGCG-AAAGCGTGGGGAG-CAAACAGGATTAGATA-CCCT-GGTAGTCCA
CGCCGTAAACGATGTCTACTT-GGAGGTTGTGGCCTTGAGCCGT-GGCTTTCGGAGCTAA
C-GCGTTAAGTAGACCGCCT-GGGGAGTACGGTCGC-AAG-ATTAAAACTCAAATGAATT
GA--CGGGGGCCCGCACAAGCGGTGGAGCATGTGGTTTAATTCGATGCAACGCGAAGAAC
C-TTACCTACTCTTGACATCCAGAGAAGCCGGAAGAGATTCTGGTGTGCCTTCGGGAACT
CTGAGACAGGTGCTGCATGGCTGTCGTCAGCTCGTGTTGTGAAATGTTGGGTTAAG-TCC
CGCAACGAGCGCAACCCTTATCCTTGTTTGCCAGCGAGTAATGTCGGGAACTCCAGGGAG
-ACTGCCGGTGATAAACCGGA--GGAAGGTGGGGACGACGTCAAGTCATCATGGCCCTTA
CGAGTAGGGCTACACACGTGCTACAATGGCGCATACAGAGGGCA-GCC-AACTTGCG-AA
AGTGAGCGAATCCCAAAAAGTGCGTCGTAGTCCGGATTGGAGTCTGCAACTCGACTCCAT
GAAGTCGGAATCGCTAGTAATCGTGGATCAGAATGCCACGGTGAATACGTTCCCGGGCCT
TGTACACACCGCCCGTCACACCATGGGAGTGGGCTGCAAAAGAAGTAGGTAGTTTAACCT
TC----------------GGG-AGAAC-GCTTACCACTTTGTGGTTCATGA-CTGGGGTG
AAGNNNNNNNNNNNNNNNNNNNNNNNNNNNNNNNNNNNNNNNNNNNNNNNNNNNNNNNNN
NNN
>Vibrio_ostreae__OG9-811__MZ596335
NNNNNNNNNNNNNNNNNNNNNNNNNNNNNNNTCAGATTGAAC-GCTGGCGGCAGGCCTAA
CACATGCA-AGTCGAGCGGCAG-----CGACTTAACT-GAACCT-T-CGGGGAACGTTAA
----GGGCGG-CGAGCGGCGGACGGGTGAGTAATGCCTGGGAAATTGCCCTGATGTGGGG
GATAACCA-TTGGAAACGATGGCTAATACCGCATGATG-CC---------------TTC-
--------------GGGCCAAAGAGGGGGA--CC-TTCGGGCCTCTCGCGTCA-GGATAT
GCCCAGGT-GGGATTAGCTAGTTGGTGAGGTAAGGGCTCACCAAGGCGACGATCCCTAGC
TGGTCTGAGAGGATGATCAGCCACACTGGAACTGAGACACGGTCCAGACTCCTACGGGAG
GCAGCAGTGGGGAATATTGCACAATGGGCGCAAGCCTGATGCAGCCATGCCGCGTGTTAT
GAAGAAGG--CCTTCGGGTTGTAAAGTACTTTCAGCAGT-GAGGAAGGCGGGTGTGTTAA
TAGCG-CATTCGT--TTGACGTTAGCTGCAGAAGAAGCACCGG-CTAACT-CCGTGCCAG
CAGCCGCGGTAATA-CGGAGGGTGC-GAGCGTTAATCGG-AATTACTGGGCGTAAAGCGC
ATGCAGGT-GGTTTGTTAAGTCAGATGTGAAAGCCCGGGGCTCAACCTCGGAATTGCATT
TGAAACTGGCAGGCTAGAGTACTGTAGA-GGGGGGTAG-AATTTCAGGTGTAGCGGTGAA
AT-GCGTAGAGATCTGAAGGAATACCGGT-GGCG-AAGGCGGCCCCCTGGACAGATACTG
ACACTC-AGATGCG-AAAGCGTGGGGAG-CAAACAGGATTAGATA-CCCT-GGTAGTCCA
CGCCGTCAACGATGTCTACTT-GGAGGTTGTGGCCTTGAGCCGT-GGCTTTCGGAGCTAA
C-GCGTTAAGTAGACCGCCT-GGGGAGTACGGTCGC-AAG-ATTAAAACTCAAATGAATT
GA--CGGGGGCCCGCACAAGCGGTGGAGCATGTGGTTTAATTCGATGCAACGCGAAGAAC
C-TTACCTACTCTTGACATCCTCAGAAGAGACTGGAGACAGTCTTGTGCCTTCGGGAACT
GAGAGACAGGTGCTGCATGGCTGTCGTCAGCTCGTGTTGTGAAATGTTGGGTTAAG-TCC
CGCAACGAGCGCAACCCTTATCCTTGTTTGCCAGCGAGTAAAGTCGGGAACTCCAGGGAG
-ACTGCCGGTGATAAACCGGA--GGAAGGTGGGGACGACGTCAAGTCATCATGGCCCTTA
CGAGTAGGGCTACACACGTGCTACAATGGCGCATACAGAGGGCG-GCC-AACTTGCG-AA
AGTGAGCGAATCCCAAAAAGTGCGTCGTAGTCCGGATTGGAGTCTGCAACTCGACTCCAT
GAAGTCGGAATCGCTAGTAATCGTGGATCAGAATGCCACGGTGAATACGTTCCCGGGCCT
TGTACACACCGCCCGTCACACCATGGGAGTGGGCTGCAAAAGAAGCANNNNNNNNNNNNN
NNNNNNNNNNNNNNNNNNNNNNNNNNNNNNNNNNNNNNNNNNNNNNNNNNNNNNNNNNNN
NNNNNNNNNNNNNNNNNNNNNNNNNNNNNNNNNNNNNNNNNNNNNNNNNNNNNNNNNNNN
NNN
>Vibrio_ostreicida__strain_PP-203__AJ296159
NNNNNNNNNNNNNNNNNNNNNNNNNNNNNNNNNNNNNNNNNNNNNNNNNNNNNNNNNNNN
NACATGCA-AGTCGAGCGGAAC----GAGAAGGTGCTTGCACCT-T--------------
----CGGCGT-CGAGCGGCGGACGGGTGAGTAATGCCTGGGAAATTGCCTTGATGTGGGG
GATAACCA-TTGGAAACGATGGCTAATACCGCATAAYG-CC---------------TAC-
--------------GGGCCAAAGAGGGGGA--CC-TTCGGGCCTCTCGCGTCA-AGATAT
GCCCAGGT-GGGATTAGCTAGTTGGTGAGGTAAAGGCTCACCAAGGCGACGATCCCTAGC
TGGTCTGAGAGGATGATCAGCCACACTGGAACTGAGACACGGTCCAGACTCCTACGGGAG
GCAGCAGTGGGGAATATTGCACAATGGGCGCAAGCCTGATGCAGCCATGCCGCGTG-TAT
GAAGAAGG--CCTTCGGGTTGTAAAGTACTTTCAGTCGT-GAGGAAGGTGGTAGTGTTAA
TAGCA-CCATCAT--TTGACGTTAGCGACAGAAGAAGCACCGG-CTAACT-CCGTGCCAG
CAGCCGCGGTAATA-CGGAGGGTGC-GAGCGTTAATCGG-AATTACTGGGCGTAAAGCGC
ATGCAGGT-GGTTCGTTAAGTCAGATGTGAAAGCCCGGGGCTCAACCTCGGAATAGCATT
TGAAACTGTCGGACTAGAGTACTGTAGA-GGGGGGTAG-AATTTCAGGTGTAGCGGTGAA
AT-GCGTAGAGATCTGAAGGAATACCAGT-GGCG-AAGGCGGCCCCCTGGACAGATACTG
ACACTC-AGATGCG-AAAGCGTGGGGAG-CAAACAGGATTAGATA-CCCT-GGTAGTCCA
CGCCGTAAACGATGTCTACTT-GGAGGTTGTGGCCTTGAGCCGT-GGCTTTCGGAGCTAA
C-GCGTTAAGTAGACCGCCT-GGGGAGTACGGTCGC-AAG-ATTAAAACTCAAATGAATT
GA--CGGGGGCCCGCACAAGCGGTGGAGCATGTGGTTTAATTCGATGCAACGCGAAGAAC
C-TTACCTACTCTTGACATCCAGAGAAGCCAGCGGAGACGCAGGTGTGCCTTCGGGAGCT
CTGAGACAGGTGCTGCATGGCTGTCGTCAGCTCGTGTTGTGAAATGTTGGGTTAAG-TCC
CGCAACGAGCGCAACCCTTATCCTTGTTTGCCAGCACGTAATGGTGGGAACTCCAGGGAG
-ACTGCCGGTGATAAACCGGA--GGAAGGTGGGGACGACGTCAAGTCATCATGGCCCTTA
CGAGTAGGGCTACACACGTGCTACAATGGCGCATACAGAGGGCA-GCC-AACTTGCA-AA
AGTGAGCGAATCCCAAAAAGTGCGTCGTAGTCCGGATTGGAGTCTGCAACTCGACTCCAT
GAAGTCGGAATCGCTAGTAATCGTGGATCAGAATGCCACGGTGAATACGTTCCCGGGCCT
TGTACACACCGCCCGTCACACCATGGGAGTGGGCTGCAAAAGAAGTAGGTAGTTTAACCT
TC----------------GGG-AGAAC-GCTTACCACTTTGTGGTTCATGA-CTGGGGTG
AAGTCGT-AACAAGGTANNNNNNNNNNNNNNNNNNNNNNNNNNNNNNNNNNNNNNNNNNN
NNN
>Vibrio_ouci__BEI_176__MG754448
GATCTCCAGTCTTAGAGTTTGA-TCCTG-GCTCAGATTGAAC-GCTGGCGGCAGGCCTAA
CACATGCA-AGTCGAGCGGAAA-----CGACTTAACT-GAACCT-T-CGGGGGACGTTAA
----GGGCGT-CGAGCGGCGGACGGGTGAGTAATGCCTGGGAAATTGCCCTGATGTGGGG
GATAACCA-TTGGAAACGATGGCTAATACCGCATAATG-CC---------------TTC-
--------------GGGCCAAAGAGGGGGA--CC-TTCGGGCCTCTCGCGTCA-GGATAT
GCCCAGGT-GGGATTAGCTAGTTGGTGAGGTAAGGGCTCACCAAGGCGACGATCCCTAGC
TGGTCTGAGAGGATGATCAGCCACACTGGAACTGAGACACGGTCCAGACTCCTACGGGAG
GCAGCAGTGGGGAATATTGCACAATGGGCGCAAGCCTGATGCAGCCATGCCGCGTG-TAT
GAAGAAGG--CCTTCGGGTTGTAAAGTACTTTCAGTCGT-GAGGAAGGTAGTGTAGTTAA
TAGCT-GCATTGC--TTGACGTTAGCGACAGAAGAAGCACCGG-CTAACT-CCGTGCCAG
CAGCCGCGGTAATA-CGGAGGGTGC-GAGCGTTAATCGG-AATTACTGGGCGTAAAGCGC
ATGCAGGT-GGTTTGTTAAGTCAGATGTGAAAGCCCGGGGCTCAACCTCGGAATTGCATT
TGAAACTGGCAGACTAGAGTACTGTAGA-GGGGGGTAG-AATTTCAGGTGTAGCGGTGAA
AT-GCGTAGAGATCTGAAGGAATACCGGT-GGCG-AAGGCGGCCCCCTGGACAGATACTG
ACACTC-AGATGCG-GAAGCGTGGGGAG-CAAACAGGATTAGATA-CCCT-GGTAGTCCA
CGCCGTAAACGATGTCTACTT-GGAGGTTGTGGCCTTGAGCCGT-GGCTTTCGGAGCTAA
C-GCGTTAAGTAGACCGCCT-GGGGAGTACGGTCGC-AAG-ATTAAAACTCAAATGAATT
GA--CGGGGGCCCGCACAAGCGGTGGAGCATGTGGTTTAATTCGATGCAACGCGAAGAAC
C-TTACCTACTCTTGACATCCAGAGAACTTTCCAGAGATGGATTGGTGCCTTCGGGAACT
CTGAGACAGGTGCTGCATGGCTGTCGTCAGCTCGTGTTGTGAAATGTTGGGTTAAG-TCC
CGCAACGAGCGCAACCCTTATCCTTGTTTGCCAGCGAGTAGTGTCGGGAACTCCAGGGAG
-ACTGCCGGTGATAAACCGGA--GGAAGGTGGGGACGACGTCAAGTCATCATGGCCCTTA
CGAGTAGGGCTACACACGTGCTACAATGGCGCATACAGAGGGCA-GCC-AACTTGCG-AA
AGTGAGCGAATCCCAAAAAGTGCGTCGTAGTCCGGATTGGAGTCTGCAACTCGACTCCAT
GAAGTCGGAATCGCTAGTAATCGTGGATCAGAATGCCACGGTGAATACGTTCCCGGGCCT
TGTACACACCGCCCGTCACACCATGGGAGTGGGCTGCAAAAGAAGTAGGTAGTTTAACCT
TC----------------GGG-AGAAC-GCTTACCACTTTGTGGTTCATGA-CTGGGGTG
AAGTCGT-AACAAGGTAACCAGACCTGGTCTGCAGNNNNNNNNNNNNNNNNNNNNNNNNN
NNN
>Vibrio_owensii__DSM_23055__MH315816
NNNNNNNNNNNNNNNNNNNNNNNNNNNNNNNNNNNNNNNNNNNNNNNNNNNNNNNNNCTA
CACATGC--AGTCGAGCGGAA------CGAGTTATCT-GAACCT-T-CGGGGGACGATAA
----CGGCGT-CGAGCGGCGGACGGGTGAGTAATGCCTAGGAAATTGCCCTGATGTGGGG
GATAACCA-TTGGAAACGATGGCTAATACCGCATAATG-CC---------------TAC-
--------------GGGCCAAAGAGGGGGA--CC-TTCGGGCCTCTCGCGTCA-GGATAT
GCCTAGGT-GGGATTAGCTAGTTGGTGAGGTAATGGCTCACCAAGGCGACGATCCCTAGC
TGGTCTGAGAGGATGATCAGCCACACTGGAACTGAGACACGGTCCAGACTCCTACGGGAG
GCAGCAGTGGGGAATATTGCACAATGGGCGCAAGCCTGATGCAGCCATGCCGCGTG-TGT
GAAGAAGG--CCTTCGGGTTGTAAAGCACTTTCAGTCGT-GAGGAAGGTAGTGTAGTTAA
TAGCT-GCATTAT--TTGACGTTAGCGACAGAAGAAGCACCGG-CTAACT-CCGTGCCAG
CAGCCGCGGTAATA-CGGAGGGTGC-GAGCGTTAATCGG-AATTACTGGGCGTAAAGCGC
ATGCAGGT-GGTTTGTTAAGTCAGATGTGAAAGCCCGGGGCTCAACCTCGGAATAGCATT
TGAAACTGGCAGACTAGAGTACTGTAGA-GGGGGGTAG-AATTTCAGGTGTAGCGGTGAA
AT-GCGTAGAGATCTGAAGGAATACCGGT-GGCG-AAGGCGGCCCCCTGGACAGATACTG
ACACTC-AGATGCG-AAAGCGTGGGGAG-CAAACAGGATTAGATA-CCCT-GGTAGTCCA
CGCCGTAAACGATGTCTACTT-GGAGGTTGTGGCCTTGAGCCGT-GGCTTTCGGAGCTAA
C-GCGTTAAGTAGACCGCCT-GGGGAGTACGGTCGC-AAG-ATTAAAACTCAAATGAATT
GA--CGGGGGCCCGCACAAGCGGTGGAGCATGTGGTTTAATTCGATGCAACGCGAAGAAC
C-TTACCTACTCTTGACATCCAGAGAACTTTCCAGAGATGGATTGGTGCCTTCGGGAACT
CTGAGACAGGTGCTGCATGGCTGTCGTCAGCTCGTGTTGTGAAATGTTGGGTTAAG-TCC
CGCAACGAGCGCAACCCTTATCCTTGTTTGCCAGCGAGTAATGTCGGGAACTCCAGGGAG
-ACTGCCGGTGATAAACCGGA--GGAAGGTGGGGACGACGTCAAGTCATCATGGCCCTTA
CGAGTAGGGCTACACACGTGCTACAATGGCGCATACAGAGGGCA-GCA-AGCTAGCG-AT
AGTGAGCGAATCCCAAAAAGTGCGTCGTAGTCCGGATTGGAGTCTGCAACTCGACTCCAT
GAAGTCGGAATCGCTAGTAATCGTGGATCAGAATGCCACGGTGAATACGTTCCCGGGCCT
TGTACACACCGCCCGTCACACCATGGGAGTGGGCTGCAAAAGAAGTAGGTAGTTTAACCT
TC----------------GGG-AGGAC-GC-TACCACTTGNNNNNNNNNNNNNNNNNNNN
NNNNNNNNNNNNNNNNNNNNNNNNNNNNNNNNNNNNNNNNNNNNNNNNNNNNNNNNNNNN
NNN
>Vibrio_pacinii__LMG_19999__AJ316194
NNNNNNNNNNNNNNNNNNNNNNNNNNNNNNNNNNNNNNNNNNNNNNNGCGGCAGGCCTAA
CACATGCA-AGTCGAGCGGAAA-----CGACAACATT-GASCCT-T-CGGGTGATTTGTT
----GGGCGT-CGAGCGGCGGACGGGTGAGTAATGCCTGGGAAATTGCCCTGATGTGGGG
GATAACCA-TTGGAAACGATGGCTAATACCGCATGATG-CC---------------TAC-
--------------GGGCCAAAGAGGGGGA--CC-TTMGGGCCTCTCGCGTCA-GGATAT
GCCCAGGT-GGGATTAGCTAGTTGGTGAGGTAAKGGCTCACCAAGGCGACGATCCCTAGC
TGGTCTGAGAGGATGATCAGCCACACTGGAACTGAGACACGGTCCAGACTCCTACGGGAG
GCAGCAGTGGGGAATATTGCACAATGGGCGCAAGCCTGATGCAGCCATGCCGCGTG-TAT
GAAGAAGG--CCTTCGGGTTGTAAAGTACTTTCAGTCGT-GAGGAAGGGGGTATCGTTAA
TAGCG-GTATTCT--TTGACGTTAGCGACAGAAGAAGCACCGG-CTAACT-CCGTGCCAG
CAGCCGCGGTAATA-CGGAGGGTGC-GAGCGTTAATCGG-AATTACTGGGCGTAAAGCGC
ATGCAGGT-GGTTCGTTAAGTCAGATGTGAAAGCCCGGGGCTCAACCTCGGAATAGCATT
TGAAACTGGCGGACTAGAGTACTGTAGA-GGGGGGTAG-AATTTCAGGTGTAGCGGTGAA
AT-GCGTAGAGATCTGAAGGAATACCAGT-GGCG-AAGGCGGCCCCCTGGACAGATACTG
ACACTC-AGATGCG-AAAGCGTGGGGAG-CAAACAGGATTAGATA-CCCT-GGTAGTCCA
CGCCGTAAACGATGTCTACTT-GGAGGTTGTGGCCTTGAGCCGT-GGCTTTCGGAGCTAA
C-GCGTTAAGTAGACCGCCT-GGGGAGTACGGTCGC-AAG-ATTAAAACTCAAATGAATT
GA--CGGGGGCCCGCACAAGCGGTGGAGCATGTGGTTTAATTCGATGCAACGCGAAGAAC
C-TTACCTACTCTTGACATCTACAGAAGCCAGCGGAGACGCAGGTGTGCCTTMGGGAACT
GTAAGACAGGTGCTGCATGGCTGTCGTCAGCTCGTGTTGTGAAATGTTGGGTTAAG-TCC
CGCAACGAGCGCAACCCTTATCCTTGTTTGCCAGCGAGTAATGTCGGGAACTCCAGGGAG
-ACTGCCGGTGATAAACCGGA--GGAAGGTGGGGACGACGTCAAGTCATCATGGCCCTTA
CKAGTAGGGCTACACACGTGCTACAATGGCGCATACAGAGGGCG-GCG-AGACAGCG-AT
GTTAAGCGAATCCCAAAAAGTGCGTCGTAGTCCGGATTGGAGTCTGCAACTCGACTCCAT
GAAGTCGGAATCGCTAGTAATCGTGGATCAGAATGCCACGGTGAATACGTTCCCGGGCCT
TGTACACACCGCCCGTCACACCATGGGAGTGGGCTGCAAAAGAAGTAGGTAGTTTAACCT
TC----------------GGG-AGAAC-GCTTACCACTTTGTGGTTCATGA-CTGGGGTG
AAGTCGT-AACAAGGTAGCCCTAGGGGAACCNNNNNNNNNNNNNNNNNNNNNNNNNNNNN
NNN
>Vibrio_palustris__EAod9__KU320862
NNNNNNNNNNNNNNNNNNNNNNNNNNNNNNNNNNNNNNNNNNNNNNNNNNNNNNNNNNNN
NNNNTGCA-AGTCGAGCGGTAACATTTCTAGCTTGCT-----------------------
-AGAAGATGA-CGAGCGGCGGACGGGTGAGTAATGCCTGGGAAATTGCCTTGATGTGGGG
GATAACCA-TTGGAAACGATGGCTAATACCGCATAATG-CC---------------TTC-
--------------GGGCCAAAGAGGGGGA--CC-TTCGGGCCTCTCGCGTCA-AGATAT
GCCCAGGT-GAGATTAGCTTGTTGGTGAGGTAAGAGCTCACCAAGGCGACGATCTCTAGC
TGGTCTGAGAGGATGATCAGCCACATTGGGACTGAGACACGGCCCAAACTCCTACGGGAG
GCAGCAGTGGGGAATATTGCACAATGGGCGCAAGCCTGATGCAGCCATGCCGCGTG-TAT
GAAGAAGG--CCTTCGGGTTGTAAAGTACTTTCAGCAGT-GAGGAAGGGGTAACGTTGAA
TAGAC-GTTATTC--TTGACGTTAGCTGCAGAAGAAGCACCGG-CTAACT-CCGTGCCAG
CAGCCGCGGTAATA-CGGAGGGTGC-GAGCGTTAATCGG-AATTACTGGGCGTAAAGCGC
ATGCAGGT-GGTCTGTTAAGTCAGATGTGAAAGCCCGAGGCTTAACCTCGGAATTGCATT
TGAAACTGGCAGGCTAGAGTACTGTAGA-GGGGGGTAG-AATTTCAGGTGTAGCGGTGAA
AT-GCGGAGAGATCTGAAGGAATACCAGT-GGCG-AAGGCGGCCCCCTGGACAGATACTG
ACACTC-AGATGCG-AAAGCGTGGGGAG-CAAACAGGATTAGATA-CCCT-GGTAGTCCA
CGCCGTAAACGATGTCTACTT-GAAGGTTGTGGCCTTGAGCCGT-GGCTTTCGGAGCTAA
C-GCGTTAAGTAGACCGCCT-GGGGAGTACGGTCGC-AAG-ATTAAAACTCAAATGAATT
GA--CGGGGGCCCGCACAAGCGGTGGAGCATGTGGTTTAATTCGATGCAACGCGAAGAAC
C-TTACCTACTCTTGACATCCAGAGAACTTTCCAAAGATGGATTAGTGCCTTCCGGAACT
CTGAGACAGGGGCTGCATGGCTGTCGTCACTTCGTGTTGGGAAATGTTGGGTTTAGTTCC
CCTACCGAGCCCACCCCTTATCCTTGATTGCCAGCACCTAATGGGGGGAACTTCCGGGAG
AATTGCCCGTGGTAAACCCGAAGGAAAGGTGGGGACGACGTCAAGTCATCATGGCCCTTA
CGAGTAGGGCTACACACGTGCTACAATGGCGCATACAGAGGGTT-GCC-AACTTGCG-AA
AGTGAGCGAATCCCAAAAAGTGCGTCGTAGTCCGGATTGGAGTCTGCAACTCGACTCCAT
GAAGTCGGAATCGCTAGTAATCGTGAATCAGAATGTCACGGTGAATACGTTCCCGGGCCT
TGTACACACCGCCCGTCACACCATGGGAGTGGGCTGCAAAAGAAGCAGGTAGTTTAACCT
TC----------------GGG-GGGAC-GCNNNNNNNNNNNNNNNNNNNNNNNNNNNNNN
NNNNNNNNNNNNNNNNNNNNNNNNNNNNNNNNNNNNNNNNNNNNNNNNNNNNNNNNNNNN
NNN
>Vibrio_panuliri__LBS2__KF487035
NNNNNNNNNNNNNNNNNNNNNNNNNNNNNNNNNNNNNNNNNNNNNNNNNNNNNNNNNNNN
NNNNNNCA-AGTCGAGCGGCAG-----CGACATAAAC-AATCCT-T-CGGGTGCGTTTAT
----GGGCGG-CGAGCGGCGGACGGGTGAGTAATGCCTAGGAAATTGCCCTGATGTGGGG
GATAACCA-TTGGAAACGATGGCTAATACCGCATAATG-CC---------------TAC-
--------------GGGCCAAAGAGGGGGA--CC-TTCGGGCCTCTCGCGTCA-GGATAT
GCCTAGGT-GGGATTAGCTAGTTGGTGAGGTAAGGGCTCACCAAGGCGACGATCCCTAGC
TGGTCTGAGAGGATGATCAGCCACACTGGAACTGAGACACGGTCCAGACTCCTACGGGAG
GCAGCAGTGGGGAATATTGCACAATGGGCGCAAGCCTGATGCAGCCATGCCGCGTG-TAT
GAAGAAGG--CCTTCGGGTTGTAAAGTACTTTCAGTCGT-GAGGAAGGTTCATGCGTTAA
TAGCG-TATGGAT--TTGACGTTAGCGACAGAAGAAGCACCGG-CTAACT-CCGTGCCAG
CAGCCGCGGTAATA-CGGAGGGTGC-GAGCGTTAATCGG-AATTACTGGGCGTAAAGCGC
ATGCAGGT-GGTTAGTTAAGTCAGATGTGAAAGCCCGGGGCTCAACCTCGGAATTGCATT
TGAAACTGGCTGACTAGAGTACTGTAGA-GGGGGGTAG-AATTTCAGGTGTAGCGGTGAA
AT-GCGTAGAGATCTGAAGGAATACCGGT-GGCG-AAGGCGGCCCCCTGGACAGATACTG
ACACTC-AGATGCG-AAAGCGTGGGGAG-CAAACAGGATTAGATA-CCCT-GGTAGTCCA
CGCCGTAAACGATGTCTACTT-GGAGGTTGTGGCCTTGAGCCGT-GGCTTTCGGAGCTAA
C-GCGTTAAGTAGACCGCCT-GGGGAGTACGGTCGC-AAG-ATTAAAACTCAAATGAATT
GA--CGGGGGCCCGCACAAGCGGTGGAGCATGTGGTTTAATTCGATGCAACGCGAAGAAC
C-TTACCTACTCTTGACATCCATAGAACTTAGCAGAGATGCTTTGGTGCCTTCGGGAACT
ATGAGACAGGTGCTGCATGGCTGTCGTCAGCTCGTGTTGTGAAATGTTGGGTTAAG-TCC
CGCAACGAGCGCAACCCTTATCCTTGTTTGCCAGCGAGTAATGTCGGGAACTCCAGGGAG
-ACTGCCGGTGATAAACCGGA--GGAAGGTGGGGACGACGTCAAGTCATCATGGCCCTTA
CGAGTAGGGCTACACACGTGCTACAATGGCGTATACAGAGGGCA-GCC-AACTTGCG-AA
AGTGAGCGAATCCCAAAAAGTACGTCGTAGTCCGGATTGGAGTCTGCAACTCGACTCCAT
GAAGTCGGAATCGCTAGTAATCGTGGATCAGAATGCCACGGTGAATACGTTCCCGGGCCT
TGTACACACCGCCCGTCACACCATGGGAGTGGGCTGCAAAAGAAGTGGGTAGTTTAACCT
TC----------------GGG-AGGAC-GCTCACCANNNNNNNNNNNNNNNNNNNNNNNN
NNNNNNNNNNNNNNNNNNNNNNNNNNNNNNNNNNNNNNNNNNNNNNNNNNNNNNNNNNNN
NNN
>Vibrio_parahaemolyticus__ATCC_17802__AF388386
NNNNNNNNNNNNNAGAGTTTGA-TCCTG-GCTCAGATTGAAC-GCTGGCGGCAGGCCTAA
CACATGCA-AGTCGAGCGGAAA-----CGAGTTATCT-GAACCT-T-CGGGGAACGATAA
----CGGCGT-CGAGCGGCGGACGGGTGAGTAATGCCTAGGAAATTGCCCTGATGTGGGG
GATAACCA-TTGGAAACGATGGCTAATACCGCATGATG-CC---------------TAC-
--------------GGGCCAAAGAGGGGGA--CC-TTCGGGCCTCTCGCGTCA-GGATAT
GCCTAGGT-GGGATTAGCTAGTTGGTGAGGTAAGGGCTCACCAAGGCGACGATCCCTAGC
TGGTCTGAGAGGATGATCAGCCACACTGGAACTGAGACACGGTCCAGACTCCTACGGGAG
GCAGCAGTGGGGAATATTGCACAATGGGCGCAAGCCTGATGCAGCCATGCCGCGTG-TGT
GAAGAAGG--CCTTCGGGTTGTAAAGCACTTTCAGTCGT-GAGGAAGGCGGGTACGTTAA
TAGCG-TATTCGT--TTGACGTTAACGACAGAAGAAGCACCGG-CTAACT-CCGTGCCAG
CAGCCGCGGTAATA-CGGAGGGTGC-GAGCGTTAATCGG-AATTACTGGGCGTAAAGCGC
ATGCAGGT-GGTTTGTTAAGTCAGATGTGAAAGCCCGGGGCTCAACCTCGGAATTGCATT
TGAAACTGGCAGACTAGAGTGCTGTAGA-GGGGGGTAG-AATTTCAGGTGTAGCGGTGAA
AT-GCGTAGAGATCTGAAGGAATACCGGT-GGCG-AAGGCGGCCCCCTGGACAGATACTG
ACACTC-AGATGCG-AAAGCGTGGGGAG-CAAACAGGATTAGATA-CCCT-GGTAGTCCA
CGCCGTAAACGATGTCTACTT-GGAGGTTGTGGCCTTGAGCCGT-GGCTTTCGGAGCTAA
C-GCGTTAAGTAGACCGCCT-GGGGAGTACGGTCGC-AAG-ATTAAAACTCAAATGAATT
GA--CGGGGGCCCGCACAAGCGGTGGAGCATGTGGTTTAATTCGATGCAACGCGAAGAAC
C-TTACCTACTCTTGACATCCAGAGAACTTTCCAGAGATGGATTGGTGCCTTCGGGAACT
CTGAGACAGGTGCTGCATGGCTGTCGTCAGCTCGTGTTGTGAAATGTTGGGTTAAG-TCC
CGCAACGAGCGCAACCCTTATCCTTGTTTGCCAGCGAGTAATGTCGGGAACTCCAGGGAG
-ACTGCCGGTGATAAACCGGA--GGAAGGTGGGGACGACGTCAAGTCATCATGGCCCTTA
CGAGTAGGGCTACACACGTGCTACAATGGCGCATACAGAGGGCA-GCC-AACTTGCG-AA
AGTGAGCGAATCCCAAAAAGTGCGTCGTAGTCCGGATTGGAGTCTGCAACTCGACTCCAT
GAAGTCGGAATCGCTAGTAATCGTGGATCAGAATGCCACGGTGAATACGTTCCCGGGCCT
TGTACACACCGCCCGTCACACCATGGGAGTGGGCTGCAAAAGAAGTAGGTAGTTTAACCT
TC----------------GGG-GGGAC-GCTTACCACTTTGTGGTTCATGA-CTGGGGTG
AAGTCGT-AACAAGGTAACCNNNNNNNNNNNNNNNNNNNNNNNNNNNNNNNNNNNNNNNN
NNN
>Vibrio_paucivorans__DBSS07__MW984543
NNNNNNNNNNNNNAGAGTTTGA-TCCTG-GCTCAGATTGAAC-GCTGGCGGCAGGCCTAA
CACATGCA-AGTCGAGCGGAAA-----CGAGTTAACTGAACCTT---CGGGGGATGGTAA
----CGGCGT-CGAGCGGCGGACGGGTGAGTAATGCCTAGGAAGTTGCCCAGTAGAGGGG
GATAACCA-TTGGAAACGATGGCTAATACCGCATAACC-TC---------------TTC-
--------------GGAGCAAAGCAGGGGA--CC-TTCGGGCCTTGCGCTATT-GGATAC
GCCTAGGT-GGGATTAGCTAGTTGGTGAGGTAATGGCTCACCAAGGCGACGATCCCTAGC
TGGTCTGAGAGGATGATCAGCCACACTGGAACTGAGACACGGTCCAGACTCCTACGGGAG
GCAGCAGTGGGGAATATTGCACAATGGGCGAAAGCCTGATGCAGCCATGCCGCGTG-TGT
GAAGAAGG--CCTTCGGGTTGTAAAGCACTTTCAGCAGT-GAGGAAGGCATTAAGATTAA
TACTC-TTAGTGT--TTGACGTTAGCTGCAGAAGAAGCACCGG-CTAACT-CCGTGCCAG
CAGCCGCGGTAATA-CGGAGGGTGC-GAGCGTTAATCGG-AATTACTGGGCGTAAAGCGC
ATGCAGGT-GGTGGATTAAGTCAGATGTGAAAGCCTGGGGCTCAACCTCGGAACTGCATT
TGAAACTGGTTCACTAGAGTACTGTAGA-GGGGGGTAG-AATTTCAGGTGTAGCGGTGAA
AT-GCGTAGAGATCTGAAGGAATACCGGT-GGCG-AAGGCGGCCCCCTGGACAGATACTG
ACACTC-AGATGCG-AAAGCGTGGGGAG-CAAACAGGATTAGATA-CCCT-GGTAGTCCA
CGCCGTAAGCGATGTCTACTTGGGAGGTTGTGGCCTTGAGCCGT-GGCTTTCGGAGCTAA
C-GCGTTAAGTAGACCGCCT-GGGGAGTGCGGTCGC-AAG-ATTAAAACTCAAATGAATT
GA--CGGGGGCCCGCACAAGCGGTGGAGCATGTGGTTTAATTCGATGCAACGCGAAGAAC
C-TTACCTACTCTTGACATCCAGAGAACTTTTCAGAGATGAATTGGTGCCTTCGGGAACT
CTGAGACAGGTGCTGCATGGCTGTCGTCAGCTCGTGTTGTGAAATGTTGGGTTAAG-TCC
CGCAACGAGCGCAACCCTTATCCTTGTTTGCCAGCGAGTAATGTCGGGAACTCCAGGGAG
-ACTGCCGGTGATAAACCGGA--GGAAGGTGGGGACGACGTCAAGTCATCATGGCCCTTA
CGAGTAGGGCTACACACGTGCTACAATGGCGCATACAGAGGGCG-GCG-AGCCAGCG-AT
GGTCAGCGAATCCCAAAAAGTGCGTCGTAGTCCGGATTGGAGTCTGCAACTCGACTCCAT
GAAGTCGGAATCGCTAGTAATCGTAGATCAGAATGCTACGGTGAATACGTTCCCGGGCCT
TGTACACACCGCCCGTCACACCATGGGAGTGGGCTGCAAAAGAAGTGGGTAGTTTAACCT
TC----------------GGG-AGGAC-GCTCACCACTTTGTGGTTCATGA-CTGGGGTG
AAGTCGT-AACAAGGTAACCNNNNNNNNNNNNNNNNNNNNNNNNNNNNNNNNNNNNNNNN
NNN
>Vibrio_pectenicida__Ifremer_A365__Y13830
NNNNNNNNNNNNNNNAGTTTGA-TCATG-GCTCAGATTGAAC-GCTGGCGGCAGGCCTAA
CACATGCA-AGTCGAGCGGAAACG---AGAAGTAGCTTGCTACT-T--------------
----CGGCGT-CGAGCGGCGGACGGGTGAGTAATGCCTGGGAAATTGCCTTGATGTGGGG
GATAACCA-TTGGAAACGATGGCTAATACCGCATAATG-CT---------------TTTG
TTTGTAATGAACGGNAGCCAAAGAGGGGGA--CC-TTCGGGCCTCTCGCGTCA-AGATAT
GCCCAGGT-GGGATTAGCTAGTTGGTGAGGTAATGGCTCACCAAGGCGACGATCCCTAGC
TGGTCTGAGAGGATGATCAGCCACACTGGAACTGAGACACGGTCCAGACTCCTACGGGAG
GCAGCAGTGGGGAATATTGCACAATGGGCGCAAGCCTGATGCAGCCATGCCACGTG-TAT
GAAGAAGG--CCTTCGGGTTGTAAAGTACTTTCAGCAGT-GAGGAAGGTGGATGTGTTAA
TAGCG-CATTCAT--TTGACGTTAGCTGCAGAAGAAGCACCGG-CTAACT-CCGTGCCAG
CAGCCGCGGTAATA-CGGAGGGTGC-GAGCGTTAATCGG-AATTACTGGGCGTAAAGCGC
ATGCAGGT-GGATGATTAAGTCAGATGTGAAAGCCCGGGGCTCAACCTCGGAATAGCATT
TGAAACTGGTCATCTAGAGTACTGTAGA-GGGGGGTAG-AATTTCAGGTGTAGCGGTGAA
AT-GCGTAGAGATCTGAAGGAATACCAGT-GGCG-AAGGCGGCCCCCTGGACAGATACTG
ACACTC-AGATGCG-AAAGCGTGGGGAG-CAAACAGGATTAGATA-CCCT-GGTAGTCCA
CGCCGTAAACGATGTCTACTT-GGAGGTTGTGGCCTTGAGCCGT-GGCTTTCGGAGCTAA
C-GCGTTAAGTAGACCGCCT-GGGGAGTACGGTCGC-AAG-ATTAAAACTCAAATGAATT
GA--CGGGGGNCCGCACAAGCGGTGGAGCATGTGGTTTAATTCGATGCAACGCGAAGAAC
C-TTACCTACTCTTGACATCCAGAGAAGCCAGCGGAGACGCAGGTGTGCCTTCGGGAGCT
CTGAGACAGGTGCTGCATGGCTGTCGTCAGCTCGTGTTGTGAAATGTTGGGTTAAG-TCC
CGCAACGAGCGCAACCCTTATCCTTGTTTGCCAGCGAGTAATGTCGGGAACTCCAGGGAG
-ACTGCCGGTGATAAACCGGA--GGAAGGTGGGGACGACGTCAAGTCATCATGGCCCTTA
CGAGTAGGGCTACACACGTGCTACAATGGCGCATACAGAGGGCG-GCC-AACTTGCA-AA
AGTGAGCGAATCCCAAAAAGTGCGTCGTAGTCCGGATTGGAGTCTGCAACTCGACTCCAT
GAAGTCGGAATCGCTAGTAATCGTGGATCAGAATGCCACGGTGAATACGTTCCCGGGCCT
TGTACACACCGCCCGTCACACCATGGGAGTGGGCTGCAAAAGAAGTAGGTAGTTTAACTT
C-----------------GGG-AGAAC-GCTTNNNCNNNNNNNNNNNNNNNNNNNNNNNN
NNNNNNNNNNNNNNNNNNNNNNNNNNNNNNNNNNNNNNNNNNNNNNNNNNNNNNNNNNNN
NNN
>Vibrio_penaeicida__DSM_14398__AJ421444
NNNNNNNNNNNNNNNNNNNNNNNNCCTG-GCTCAGATTGAAC-GCTGGCGGCAGGCCTAA
CACATGCA-AGTCGAGCGGAAA-----CGAGAATAGCTTGCTAT-T--------------
----CGGCGT-CGAGCGGCGGACGGGTGAGTAATGCCTGGGAAATTGCCCTGATGTGGGG
GATAACCA-TTGGAAACGATGGCTAATACCGCATAACG-CC---------------TTC-
--------------GGGCCAAAGAGGGGGA--CC-TTCGGGCCTCTCGCGTCA-GGATAT
GCCCAGGT-GGGATTAGCTAGTTGGTGAGGTAAAGGCTCACCAAGGCGACGATCCCTAGC
TGGTCTGAGAGGATGATCAGCCACACTGGAACTGAGACACGGTCCAGACTCCTACGGGAG
GCAGCAGTGGGGAATATTGCACAATGGGCGCAAGCCTGATGCAGCCATGCCGCGTG-TAT
GAAGAAGG--CCTTCGGGTTGTAAAGTACTTTCAGCAGT-GAGGAAGGGTGTGAAGTTAA
TAGCT-TCATATC--TTGACGTTAGCTGCAGAAGAAGCACCGG-CTAACT-CCGTGCCAG
CAGCCGCGGTAATA-CGGAGGGTGC-GAGCGTTAATCGG-AATTACTGGGCGTAAAGCGC
ATGCAGGT-GGTTTGTTAAGTCAGATGTGAAAGCCCGGGGCTCAACCTCGGAACCGCATT
TGAAACTGGCAGGCTAGAGTACTGTAGA-GGGGGGTAG-AATTTCAGGTGTAGCGGTGAA
AT-GCGTAGAGATCTGAAGGAATACCAGT-GGCG-AAGGCGGCCCCCTGGACAGATACTG
ACACTC-AGATGCG-AAAGCGTGGGGAG-CAAACAGGATTAGATA-CCCT-GGTAGTCCA
CGCCGTAAACGATGTCTACTT-GGAGGTTGTGGCCTTGAGCCGT-GGCTTTCGGAGCTAA
C-GCGTTAAGTAGACCGCCT-GGGGAGTACGGTCGC-AAG-ATTAAAACTCAAATGAATT
GA--CGGGGGCCCGCACAAGCGGTGGAGCATGTGGTTTAATTCGATGCAACGCGAAGAAC
C-TTACCTACTCTTGACATCCACAGAACTTAGCAGAGATGCTTTGGTGCCTTCGGGAACT
CTGAGACAGGTGCTGCATGGCTGTCGTCAGCTCGTGTTGTGAAATGTTGGGTTAAG-TCC
CGCAACGAGCGCAACCCTTATCCTTGTTTGCCAGCACGTAATGGTGGGAACTCCAGGGAG
-ACTGCCGGTGATAAACCGGA--GGAAGGTGGGGACGACGTCAAGTCATCATGGCCCTTA
CGAGTAGGGCTACACACGTGCTACAATGGCGCATACAGAGGGCG-GCC-AACCAGCG-AT
GGTGAGCGAATCCCAAAAAGTGCGTCGTAGTCCGGATTGGAGTCTGCAACTCGACTCCAT
GAAGTCGGAATCGCTAGTAATCGTGGATCAGAATGCCACGGTGAATACGTTCCCGGGCCT
TGTACACACCGCCCGTCACACCATGGGAGTGGGCTGCAAAAGAAGTAGGTAGTTTAACCT
TC----------------GGG--GGAC-GCTTACCACTTTGTGGTTCATGA-CTGGGGTG
AAGTCGT-AACAAGGTAGCCT-AGGGGAACTGGGNNNNNNNNNNNNNNNNNNNNNNNNNN
NNN
>Vibrio_plantisponsor__MSSRF60__GQ352641
NNNNNNNNNNNNNNNNNNNNNNNNNNNNNNNNNNNNNNNNNNNNNNNNNNNNNNNNNNNN
NNNNNNNNNNNNNNNNNNNNNNNNNNNNNNNNNNNNNNNNNNTC-T-CGGG---------
-------TGG-CGAGCGGCGGACGGGTGAGTAATGCCTGGGAAATTGCCCTGATGTGGGG
GATAACCA-TTGGAAACGATGGCTAATACCGCATGATA-GC---------------TTC-
--------------GGCTCAAAGAGGGGGA--CC-TTCGGGCCTCTCGCGTCA-GGATAT
GCCCAGGT-GGGATTAGCTAGTTGGTGAGGTAATGGCTCACCAAGGCGACGATCCCTAGC
TGGTCTGAGAGGATGATCAGCCACACTGGAACTGAGACACGGTCCAGACTCCTACGGGAG
GCAGCAGTGGGGAATATTGCACAATGGGCGCAAGCCTGATGCAGCCATGCCGCGTG-TGT
GAAGAAGG--CCTTCGGGTTGTAAAGCACTTTCAGTCGT-GAGGAAGGTGGTGTTGTTAA
TAGCA-GCATCAT--TTGACGTTAGCGACAGAAGAAGCACCGG-CTAACT-CCGTGCCAG
CAGCCGCGGTAATA-CGGAGGGTGC-GAGCGTTAATCGG-AATTACTGGGCGTAAAGCGC
ATGCAGGT-GGTTTGTTAAGTCAGATGTGAAAGCCCGGGGCTCAACCTCGGAATAGCATT
TGAAACTGGCAAGCTAGAGTACTGTAGA-GGGGGGTAG-AATTTCAGGTGTAGCGGTGAA
AT-GCGTAGAGATCTGAAGGAATACCGGT-GGCG-AAGGCGGCCCCCTGGACAGATACTG
ACACTC-AGATGCG-AAAGCGTGGGGAG-CAAACAGGATTAGATA-CCCT-GGTAGTCCA
CGCCGTAAACGATGTCTACTT-GGAGGTTGTGGCCTTGAGCCGT-GGCTTTCGGAGCTAA
C-GCGTTAAGTAGACCGCCT-GGGGAGTACGGTCGC-AAG-ATTAAAACTCAAATGAATT
GA--CGGGGGCCCGCACAAGCGGTGGAGCATGTGGTTTAATTCGATGCAACGCGAAGAAC
C-TTACCTACTCTTGACATCTACAGAATCCTGCGGAGACGCGGGAGTGCCTTCGGGAACT
GTAAGACAGGTGCTGCATGGCTGTCGTCAGCTCGTGTTGTGAAATGTTGGGTTAAG-TCC
CGCAACGAGCGCAACCCTTATCCTTGTTTGCCAGCGAGTAATGTCGGGAACTCCAGGGAG
-ACTGCCGGTGATAAACCGGA--GGAAGGTGGGGACGACGTCAAGTCATCATGGCCCTTA
CGAGTAGGGCTACACACGTGCTACAATGGCGCATACAGAGGGCA-GCG-AACTTGCG-AG
AGTAAGCGAATCCCAAAAAGTGCGTCGTAGTCCGGATTGGAGTCTGCAACTCGACTCCAT
GAAGTCGGAATCGCTAGTAATCGTGAATCAGAATGTCACGGTGAATACGTTCCCGGGCCT
TGTACACACCGCCCGTCACACCATGGGAGTGGGCTNNNNNNNNNNNNNNNNNNNNNNNNN
NNNNNNNNNNNNNNNNNNNNNNNNNNNNNNNNNNNNNNNNNNNNNNNNNNNNNNNNNNNN
NNNNNNNNNNNNNNNNNNNNNNNNNNNNNNNNNNNNNNNNNNNNNNNNNNNNNNNNNNNN
NNN
>Vibrio_pomeroyi__LMG_20537__AJ491290
NNNNNNNNNNNNNNNNNNNNNNNNNNNNNNNNNNNATTGAAC-GCTGGCGGCAGGCCTAA
CACATGCA-AGTCGAGCGGAAA-----CGACACTAAC-AATCCT-T-CGGGTGCGTTAAT
----GGGCGT-CGAGCGGCGGACGGGTGAGTAATGCCTAGGAAATTGCCTTGATGTGGGG
GATAACCA-TTGGAAACGATGGCTAATACCGCATAATG-CC---------------TAC-
--------------GGGCCAAAGAGGGGGA--CC-TTCGGGCCTCTCGCGTCA-AGATAT
GCCTAGGT-GGGATTAGCTAGTTGGTGAGGTAATGGCTCACCAAGGCGACGATCCCTAGC
TGGTCTGAGAGGATGATCAGCCACACTGGAACTGAGACACGGTCCAGACTCCTACGGGAG
GCAGCAGTGGGGAATATTGCACAATGGGCGAAAGCCTGATGCAGCCATGCCGCGTG-TAT
GAAGAAGG--CCTTCGGGTTGTAAAGTACTTTCAGTTGT-GAGGAAGGGGGTRDMGTTAA
TAGCK-BYATCTC--TTGACGTTAGCAACAGAAGAAGCACCGG-CTAACT-CCGTGCCAG
CAGCCGCGGTAATA-CGGAGGGTGC-GAGCGTTAATCGG-AATTACTGGGCGTAAAGCGC
ATGCAGGT-GGTTCATTAAGTCAGATGTGAAAGCCCGGGGCTCAACCTCGGAACTGCATT
TGAAACTGGTGAACTAGAGTACTGTAGA-GGGGGGTAG-AATTTCAGGTGTAGCGGTGAA
AT-GCGTAGAGATCTGAAGGAATACCAGT-GGCG-AAGGCGGCCCCCTGGACAGATACTG
ACACTC-AGATGCG-AAAGCGTGGGGAG-CAAACAGGATTAGATA-CCCT-GGTAGTCCA
CGCCGTAAACGATGTCTACTT-GGAGGTTGTGGCCTTGAGCCGT-GGCTTTCGGAGCTAA
C-GCGTTAAGTAGACCGCCT-GGGGAGTACGGTCGC-AAG-ATTAAAACTCAAATGAATT
GA--CGGGGGCCCGCACAAGCGGTGGAGCATGTGGTTTAATTCGATGCAACGCGAAGAAC
C-TTACCTACTCTTGACATCCAGAGAAGCCAGCGGAGACGCAGGTGTGCCTTCGGGAGCT
CTGAGACAGGTGCTGCATGGCTGTCGTCAGCTCGTGTTGTGAAATGTTGGGTTAAG-TCC
CGCAACGAGCGCAACCCTTATCCTTGTTTGCCAGCGAGTAATGTCGGGAACTCCAGGGAG
-ACTGCCGGTGATAAACCGGA--GGAAGGTGGGGACGACGTCAAGTCATCATGGCCCTTA
CGAGTAGGGCTACACACGTGCTACAATGGCGCATACAGAGGGCA-GCA-AGCCAGCG-AT
GGTRAGCGAATCCCAAAAAGTGCGTCGTAGTCCGGATTGGAGTCTGCAACTCGACTCCAT
GAAGTCGGAATCGCTAGTAATCGTAGATCAGAATGCTACGGTGAATACGTTCCCGGGCCT
TGTACACACCGCCCGTCACACCATGGGAGTGGGCTGCAAAAGAAGTGGGTAGTTTAACCT
TTC--------------GGGG-AGGAC-GCTCACCACTTTGTGGTTCATGA-CTGGGGTG
AAGTCGT-AACAAGGTAGCCCTAGGGGAACCNNNNNNNNNNNNNNNNNNNNNNNNNNNNN
NNN
>Vibrio_pommerensis__CH-291__AJ580582
NNNNNNNNNNNNNAGAGTTTGA-TNNTG-ACTCAGATTGAAC-GCTGGCGGCAGGCCTAA
CACATGCA-AGTCGAGCGGCAGCA---CAGAGAAACT-TGTTTC-T-CGGG---------
-------TGG-CGAGCGGCGGACGGGTGAGTAATGCCTGGGAAATTGCCCTGATGTGGGG
GATAACCA-TTGGAAACGATGGCTAATACCGCATGATG-CC---------------CTTG
TTTATAATGAACAGGGGCCAAAGAGGGGGA--CC-TTCGGGCCTCTCGCGTCA-GGATAT
GCCCAGGT-GGGATTAGCTAGTTGGTGAGGTAAGGGCTCACCAAGGCGACGATCCCTAGC
TGGTCTGAGAGGATGATCAGCCACACTGGAACTGAGACACGGTCCAGACTCCTACGGGAG
GCAGCAGTGGGGAATATTGCACAATGGGCGCAAGCCTGATGCAGCCATGCCGCGTG-TGT
GAAGAAGG--CCTTCGGGTTGTAAAGCACTTTCAGTAGG-GAGGAAGGTGGTAGTGTTAA
TAGCA-CTGTCAT--TTGACGTTACCTACAGAAGAAGCACCGG-CTAACT-CCGTGCCAG
CAGCCGCGGTAATA-CGGAGGGTGC-GAGCGTTAATCGG-AATTACTGGGCGTAAAGCGC
ATGCAGGT-GGTTTGTTAAGTCAGATGTGAAAGCCCCGGGCTCAACCTGGGAATTGCATT
TGAAACTGGCAAACTAGAGTACTGTAGA-GGGGGGTAG-AATTTCAGGTGTAGCGGTGAA
AT-GCGTAGAGATCTGAAGGAATACCGGT-GGCG-AAGGCGGCCCCCTGGACAGATACTG
ACACTC-AGATGCG-AAAGCGTGGGGAG-CAAACAGGATTAGATA-CCCT-GGTAGTCCA
CGCCGTAAACGATGTCTACTT-GGAGGTTGTGGCCTTGAGCCGT-GGCTTTCGGAGCTAA
C-GCGTTAAGTAGACCGCCT-GGGGAGTACGGTCGC-AAG-ATTAAAACTCAAATGAATT
GA--CGGGGGCCCGCACAAGCGGTGGAGCATGTGGTTTAATTCGATGCAACGCGAAGAAC
C-TTACCTACTCTTGACATCCAGAGAATCCTGCGGAGACGCGGGAGTGCCTTCGGGAACT
CTGAGACAGGTGCTGCATGGCTGTCGTCAGCTCGTGTTGTGAAATGTTGGGTTAAG-TCC
CGCAACGAGCGCAACCCTTATCCTTGTTTGCCAGCGAGTAATGTCGGGAACTCCAGGGAG
-ACTGCCGGTGATAAACCGGA--GGAAGGTGGGGACGACGTCAAGTCATCATGGCCCTTA
CGAGTAGGGCTACACACGTGCTACAATGGCGCATACAGAGGGCG-GCC-AACTTGCG-AA
AGTGAGCGAATCCCAAAAAGTGCGTCGTAGTCCGGATTGGAGTCTGCAACTCGACTCCAT
GAAGTCGGAATCGCTAGTAATCGTGGATCAGAATGCCACGGTGAATACGTTCCCGGGCCT
TGTACACACCGCCCGTCACACCATGGGAGTGGGCTGCAAAAGAAGTGGGTAGTTTAACCT
TC----------------GGG-AGAAC-GCTCACCACTTTGTGGTTCATGA-CTGGGGTG
AAGTCGT-AACAAGGTAGCGCTAGGGGAACCTGGCGCTGGATCACCTCCTTTNNNNNNNN
NNN
>Vibrio_ponticus__CECT_5869__AJ630103
NNNNNNNNNNNNNNNNNNTTGA-TTATG-GCTCAGATTGAAC-GCTGGCGGCAGGCCTAA
CACATGCA-AGTCGAGCGGCAG-----CGACAACATT-GAACCT-T-CGGGGGATTTGTT
----GGGCGG-CGAGCGGCGGACGGGTGAGTAATGCCTAGGAAATTGCCCTGATGTGGGG
GATAACCA-TTGGAAACGATGGCTAATACCGCATGATG-CC---------------TAC-
--------------GGGCCAAAGAGGGGGA--CC-TTCGGGCCTCTCGCGTCA-GGATAT
GCCTAGGT-GGGATTAGCTAGTTGGTGAGGTAAGGGCTCACCAAGGCGACGATCCCTAGC
TGGTCTGAGAGGATGATCAGCCACACTGGAACTGAGACACGGTCCAGACTCCTACGGGAG
GCAGCAGTGGGGAATATTGCACAATGGGCGCAAGCCTGATGCAGCCATGCCGCGTG-TAT
GAAGAAGG--CCTTCGGGTTGTAAAGTACTTTCAGTAGG-GAGGAAGGTTCATGCGTTAA
TAGCG-TATGGAT--TTGACGTTACCTACAGAAGAAGCACCGG-CTAACT-CCGTGCCAG
CAGCCGCGGTAATA-CGGAGGGTGC-GAGCGTTAATCGG-AATTACTGGGCGTAAAGCGC
ATGCAGGT-GGTTAGTTAAGTCAGATGTGAAAGCCCGGGGCTCAACCTCGGAATTGCATT
TGAAACTGGCTGACTAGAGTACTGTAGA-GGGGGGTAG-AATTTCAGGTGTAGCGGTGAA
AT-GCGTAGAGATCTGAAGGAATACCGGT-GGCG-AAGGCGGCCCCCTGGACAGATACTG
ACACTC-AGATGCG-AAAGCGTGGGGAG-CAAACAGGATTAGATA-CCCT-GGTAGTCCA
CGCCGTAAACGATGTCTACTT-GGAGGTTGTGGCCTTGAGCCGT-GGCTTTCGGAGCTAA
C-GCGTTAAGTAGACCGCCT-GGGGAGTACGGTCGC-AAG-ATTAAAACTCAAATGAATT
GA--CGGGGGCCCGCACAAGCGGTGGAGCATGTGGTTTAATTCGATGCAACGCGAAGAAC
C-TTACCTACTCTTGACATCCATAGAACTTAGCAGAGATGCTTTGGTGCCTTCGGGAACT
ATGAGACAGGTGCTGCATGGCTGTCGTCAGCTCGTGTTGTGAAATGTTGGGTTAAG-TCC
CGCAACGAGCGCAACCCTTATCCTTGTTTGCCAGCGAGTAATGTCGGGAACTCCAGGGAG
-ACTGCCGGTGATAAACCGGA--GGAAGGTGGGGACGACGTCAAGTCATCATGGCCCTTA
CGAGTAGGGCTACACACGTGCTACAATGGCGTATACAGAGGGCT-GCC-AACCAGCG-AT
GGTGAGCGAATCCCAAAAAGTGCGTCGTAGTCCGGATTGGAGTCTGCAACTCGACTCCAT
GAAGTCGGAATCGCTAGTAATCGTGGATCAGAATGCCACGGTGAATACGTTCCCGGGCCT
TGTACACACCGCCCGTCACACCATGGGAGTGGGCTGCAAAAGAAGTGGGTAGTTTAACCT
TTC--------------GGGG-AGGAC-GCTCACCACTTTGTGGTTCATGA-CTGGGGTG
AAGTCGT-AACAAGGTAGCGCTAGGGGAACCTGGCGCTNNNNNNNNNNNNNNNNNNNNNN
NNN
>Vibrio_porteresiae__MSSRF30__EF488079
NNNNNNNNNNNNNNNNNNNNNNNNNNNNNNNNNNNNNNNNNNNNNNNNNNNNNNNNNNNN
NNNNNNNNNNNNNNNNNNNNNNNNNNNNNNNNNNNNNNNNNNNNNNNNNNNNNNNNNNNN
NNNNNNGTGG-CGAGCGGCGGACGGGTGAGTAATGTCTGGGAAGTTGCCCGATAGAGGGG
GATAACCA-TTGGAAACGATGGCTAATACCGCATAACC-TC---------------GCA-
--------------AGAGCAAAGAAGGGGA--TC-TTCGGACCTTTCGCTATC-GGATAC
GCCCAGAT-GGGATTAGCTAGTTGGTGAGGTAAGGGCTCACCAAGGCGACGATCCCTAGC
TGGTCTGAGAGGATGATCAGCCACACTGGAACTGAGACACGGTCCAGACTCCTACGGGAG
GCAGCAGTGGGGAATATTGCACAATGGGCGCAAGCCTGATGCAGCCATGCCGCGTG-TAT
GAAGAAGG--CCTTCGGGTTGTAAAGTACTTTCAGCAGT-GAGGAAGATGGTGAGATTAA
TACTC-TCATCAT--TTGACGTTAGCTGCAGAAGAAGCACCGG-CTAACT-CCGTGCCAG
CAGCCGCGGTAATA-CGGAGGGTGC-GAGCGTTAATCGG-AATTACTGGGCGTAAAGCGC
ATGCAGGT-GGTCTGTTAAGTCAGATGTGAAAGCCCGGGGCTTAACCTCGGAATCGCATT
TGAAACTGGCAGGCTAGAGTGCTGTAGA-GGGGGGTAG-AATTCCAGGTGTAGCGGTGAA
AT-GCGTAGAGATCTGGAGGAATACCGGT-GGCG-AAGGCGGCCCCCTGGACAGACACTG
ACACTC-AGATGCG-AAAGCGTGGGGAG-CAAACAGGATTAGATA-CCCT-GGTAGTCCA
CGCCGTAAACGATGTCTACTT-GGAGGTTGTGGCCTTGAGCCGT-GGCTTTCGGAGCTAA
C-GCGTTAAGTAGACCGCCT-GGGGAGTACGGTCGC-AAG-ATTAAAACTCAAATGAATT
GA--CGGGGGCCCGCACAAGCGGTGGAGCATGTGGTTTAATTCGATGCAACGCGAAGAAC
C-TTACCTACTCTTGACATCCAGAGAATTTAGCAGAGATGCTTTAGTGCCTTCGGGAACT
CTGAGACAGGTGCTGCATGGCTGTCGTCAGCTCGTGTTGTGAAATGTTGGGTTAAG-TCC
CGCAACGAGCGCAACCCTTATCCTTGTTTGCCAGCGAGTAATGTCGGGAACTCCAGGGAG
-ACTGCCGGTGATAAACCGGA--GGAAGGTGGGGACGACGTCAAGTCATCATGGCCCTTA
CGAGTAGGGCTACACACGTGCTACAATGGCATATACAGAGGGCG-GCT-AACTTGCG-AA
AGTGTGCGAATCCCAAAAAGTATGTCGTAGTCCGGATTGGAGTCTGCAACTCGACTCCAT
GAAGTCGGAATCGCTAGTAATCGTGGATCAGAATGCCACGGTGAATACGTTCCCGGGCCT
TGTACACACCGCCCGTCACACCATGGGAGTGGGCTGCAAAAGAAGCAGGTAG-TTAACCT
TC----------------GNNNNNNNNNNNNNNNNNNNNNNNNNNNNNNNNNNNNNNNNN
NNNNNNNNNNNNNNNNNNNNNNNNNNNNNNNNNNNNNNNNNNNNNNNNNNNNNNNNNNNN
NNN
>Vibrio_profundi__TP187__KT900237
NNNNNNNNNNNNNAGAGTTTGA-TCCTG-GCTCAGATTGAAC-GCTGGCGGCAGGCCTAA
CACATGCA-AGCCGAGCGGAAA-----CGACTTATCT-GAACCT-T-CGGGGAACGATAA
----GGGCGT-CGAGCGGCGGACGGGTGAGTAATGCCTAGGAAGTTGCCCGGTAGAGGGG
GATAACCA-TTGGAAACGATGGCTAATACCGCATAATC-TC---------------TAC-
--------------GGAGCAAAGCAGGGGA--CC-TTCGGGCCTTGTGCTACC-GGATAC
GCCTAGGT-GGGATTAGCTAGTTGGTGAGGTAAAGGCTCACCAAGGCGACGATCCCTAGC
TGGTCTGAGAGGATGATCAGCCACACTGGAACTGAGACACGGTCCAGACTCCTACGGGAG
GCAGCAGTGGGGAATATTGCACAATGGGCGAAAGCCTGATGCAGCCATGCCGCGTG-TAT
GAAGAAGG--CCTTCGGGTTGTAAAGTACTTTCAGCAGT-GAGGAAGGGTGTGTACTTAA
TACGT-GCATATC--TTGACGTTAGCTGCAGAAGAAGCACCGG-CTAACT-CCGTGCCAG
CAGCCGCGGTAATA-CGGAGGGTGC-GAGCGTTAATCGG-AATTACTGGGCGTAAAGCGC
ATGCAGGT-GGTTCATCAAGTCAGATGTGAAAGCCCGGGGCTCAACCTCGGAACTGCATT
TGAAACTGTTGGACTAGAGTACTGTAGA-GGGGGGTAG-AATTTCAGGTGTAGCGGTGAA
AT-GCGTAGAGATCTGAAGGAATACCAGT-GGCG-AAGGCGGCCCCCTGGACAGATACTG
ACACTC-AGATGCG-AAAGCGTGGGGAG-CAAACAGGATTAGATA-CCCT-GGTAGTCCA
CGCCGTAAACGATGTCTACTT-GGAGGTTGTGGCCTTGAGCCGT-GGCTTTCGGAGCTAA
C-GCGTTAAGTAGACCGCCT-GGGGAGTACGGTCGC-AAG-ATTAAAACTCAAATGAATT
GA--CGGGGGCCCGCACAAGCGGTGGAGCATGTGGTTTAATTCGATGCAACGCGAAGAAC
C-TTACCTACTCTTGACATCCAGAGAAGCCAGCGGAGACGCAGGTGTGCCTTCGGGAGCT
CTGAGACAGGTGCTGCATGGCTGTCGTCAGCTCGTGTTGTGAAATGTTGGGTTAAG-TCC
CGCAACGAGCGCAACCCTTATCCTTGTTTGCCAGCGAGTAATGTCGGGAACTCCAGGGAG
-ACTGCCGGTGATAAACCGGA--GGAAGGTGGGGACGACGTCAAGTCATCATGGCCCTTA
CGAGTAGGGCTACACACGTGCTACAATGGCGCATACAGAGGGCT-GCC-AACTCGCG-AG
AGTGAGCGAATCCCAAAAAGTGCGTCGTAGTCCGGATTGGAGTCTGCAACTCGACTCCAT
GAAGTCGGAATCGCTAGTAATCGTAGATCAGAATGCTACGGTGAATACGTTCCCGGGCCT
TGTACACACCGCCCGTCACACCATGGGAGTGGGCTGCAAAAGAAGTGGGTAGTTTAACCT
TTC--------------GGGG-AGGAC-GCTCACCACTTTGTGGTTCATGA-CTGGGGTG
AAGTCGT-AACAAGGTAGCCCTAGGGGAACCTGCGGCTGGATCACCTCCTTNNNNNNNNN
NNN
>Vibrio_proteolyticus__NBRC_13287__AB680395
NNNNNNNNNNNNNNNNNNNNNNNNNNNNNNNNNNNATTGAAC-GCTGGCGGCAGGCCTAA
CACATGCA-AGTCGAGCGGAAA-----CGAGATATCT-GAACCT-T-CGGGGAACGATAT
----CGGCGT-CGAGCGGCGGACGGGTGAGTAATGCCTGGGAAATTGCCCTGATGTGGGG
GATAACCA-TTGGAAACGATGGCTAATACCGCATAATA-GC---------------TTC-
--------------GGCTCAAAGAGGGGGA--CC-TTCGGGCCTCTCGCNTCA-GGATAT
GCCCAGGT-GGGATTAGCTAGTTGGTGAGGTAAGGGCTCACCAAGGCGACGATCCCTAGC
TGGTCTGAGAGGATGATCAGCCACACTGGAACTGAGACACGGTCCAGACTCCTACGGGAG
GCAGCAGTGGGGAATATTGCACAATGGGCGCAAGCCTGATGCAGCCATGCCGCGTG-TGT
GAAGAAGG--CCTTCGGGTTGTAAAGCACTTTCAGTCGT-GAGGAAGGTAGTGTNTTTAA
TAGAT-GCATTAT--TTGACGTTAGCGACAGAAGAAGCACCGG-CTAACT-CCGTGCCAG
CAGCCGCGGTAATA-CGGAGGGTGC-GAGCGTTAATCGG-AATTACTGGGCGTAAAGCGC
ATGCAGGT-GGTGTGTTAAGTCAGATGTGAAAGCCCGGGGCTCAACCTCGGAATAGCATT
TGAAACTGGCAGACTAGAGTACTGTAGA-GGGGGGTAG-AATTTCAGGTGTAGCGGTGAA
AT-GCGTAGAGATCTGAAGGAATACCGGT-GGCG-AAGGCGGCCCCCTGGACAGATACTG
ACACTC-AGATGCG-AAAGCGTGGGGAG-CAAACAGGATTAGATA-CCCT-GGTAGTCCA
CGCCGTAAACGATGTCTACTT-GGAGGTTGTGGCCTTGAGCCGT-GGCTTTCGGAGCTAA
C-GCGTTAAGTAGACCGCCT-GGGGAGTACGGTCGC-AAG-ATTAAAACTCAAATGAATT
GA--CGGGGGCCCGCACAAGCGGTGGAGCATGTGGTTTAATTCGATGCAACGCGAAGAAC
C-TTACCTACTCTTGACATCCAGAGAACTTTCCAGAGATGGATTGGTGCCTTCGGGAACT
CTGAGACAGGTGCTGCATGGCTGTCGTCAGCTCGTGTTGTGAAATGTTGGGTTAAG-TCC
CGCAACGAGCGCAACCCTTATCCTTGTTTGCCAGCACGTAATGGTGGGAACTCCAGGGAG
-ACTGCCGGTGATAAACCGGA--GGAAGGTGGGGACGACGTCAAGTCATCATGGCCCTTA
CGAGTAGGGCTACACACGTGCTACAATGGCGCATACAGAGGGCG-GCC-AACTTGCG-AA
AGTGAGCGAATCCCAAAAAGTGCGTCGTAGTCCGGATTGGAGTCTGCAACTCGACTCCAT
GAAGTCGGAATCGCTAGTAATCGTGGATCAGAATGCCACGGTGAATACGTTCCCGGGCCT
TGTACACACCGCCCGTCACACCATGGGAGTGGGCTGCAAAAGAAGTGGGTAGTTTAACCT
TC----------------GGG-AGGAC-GCTCACCACTTTGTGGTTCATGA-CTGGGGTG
AAGNNNNNNNNNNNNNNNNNNNNNNNNNNNNNNNNNNNNNNNNNNNNNNNNNNNNNNNNN
NNN
>Vibrio_qingdaonensis__ZSDZ65__MW984544
NNNNNNNNNNNNNAGAGTTTGA-TCCTG-GCTCAGATTGAAC-GCTGGCGGCAGGCCTAA
CACATGCA-AGTCGAGCGGAAA-----CGACAACATT-GACCCT-T-CGGGTGATTTGTT
----GGGCGT-CGAGCGGCGGACGGGTGAGTAATGCCTGGGAAATTGCCCTGATGTGGGG
GATAACCA-TTGGAAACGATGGCTAATACCGCATAATG-CC---------------TTC-
--------------GGGCCAAAGAGGGGGA--CC-TTCGGGCCTCCCGCGTCA-GGATAT
GCCCAGGT-GGGATTAGCTAGTTGGTGAGGTAATGGCTCACCAAGGCGACGATCCCTAGC
TGGTCTGAGAGGATGATCAGCCACACTGGAACTGAGACACGGTCCAGACTCCTACGGGAG
GCAGCAGTGGGGAATATTGCACAATGGGCGCAAGCCTGATGCAGCCATGCCGCGTG-TAT
GAAGAAGG--CCTTCGGGTTGTAAAGTACTTTCAACAGT-GAGGAAGGTTCATACGTTAA
TAGCG-TATGGAT--TTGACGTTAGCTGCAGAAGAAGCACCGG-CTAACT-CCGTGCCAG
CAGCCGCGGTAATA-CGGAGGGTGC-GAGCGTTAATCGG-AATTACTGGGCGTAAAGCGC
ATGCAGGT-GGTTCGTTAAGTCAGATGTGAAAGCCCGAGGCTCAACCTCGGAACTGCATT
TGAAACTGGCGGACTAGAGTACTGTAGA-GGGGGGTAG-AATTTCAGGTGTAGCGGTGAA
AT-GCGTAGAGATCTGAAGGAATACCAGT-GGCG-AAGGCGGCCCCCTGGACAGATACTG
ACACTC-AGATGCG-AAAGCGTGGGGAG-CAAACAGGATTAGATA-CCCT-GGTAGTCCA
CGCCGTAAACGATGTCTACTTGGGAGGTTGTGGCCTTGAGCCGT-GGCTTTCGGAGCTAA
C-GCGTTAAGTAGACCGCCT-GGGGAGTACGGTCGC-AAG-ATTAAAACTCAAATGAATT
GA--CGGGGGCCCGCACAAGCGGTGGAGCATGTGGTTTAATTCGATGCAACGCGAAGAAC
C-TTACCTACTCTTGACATCTAGAGAAGCCAGCGGAGACGCAGGTGTGCCTTCGGGAACT
CTAAGACAGGTGCTGCATGGCTGTCGTCAGCTCGTGTTGTGAAATGTTGGGTTAAG-TCC
CGCAACGAGCGCAACCCTTATCCTTGTTTGCCAGCACATAATGGTGGGAACTCCAGGGAG
-ACTGCCGGTGATAAACCGGA--GGAAGGTGGGGACGACGTCAAGTCATCATGGCCCTTA
CGAGTAGGGCTACACACGTGCTACAATGGCGCATACAGAGGGCA-GCA-AGCTAGCG-AT
AGTGAGCGAATCCCAAAAAGTGCGTCGTAGTCCGGATTGGAGTCTGCAACTCGACTCCAT
GAAGTCGGAATCGCTAGTAATCGTGGATCAGAATGCCACGGTGAATACGTTCCCGGGCCT
TGTACACACCGCCCGTCACACCATGGGAGTGGGCTGCAAAAGAAGTGGGTAGTTTAACCT
TC----------------GGG-AGGAC-GCTCACCACTTTGTGGTTCATGA-CTGGGGTG
AAGTCGT-AACAAGGTAACCNNNNNNNNNNNNNNNNNNNNNNNNNNNNNNNNNNNNNNNN
NNN
>Vibrio_qinghaiensis__Q67__CP022741
NNNNNTTAATTGAAGAGTTTGA-TCATG-GCTCAGATTGAAC-GCTGGCGGCAGGCCTAA
CACATGCA-AGTCGAGCGGCAGCA---CAGAGGAACTTGTTCCT-T--------------
----GGGTGG-CGAGCGGCGGACGGGTGAGTAATGCCTAGGAAATTGCCCTGATGTGGGG
GATAACCA-TTGGAAACGATGGCTAATACCGCATGATG-CC---------------TAC-
--------------GGGCCAAAGAGGGGGA--CC-TTCGGGCCTCTCGCGTCA-GGATAT
GCCTAGGT-GGGATTAGCTAGTTGGTGAGGTAATGGCTCACCAAGGCGACGATCCCTAGC
TGGTCTGAGAGGATGATCAGCCACACTGGAACTGAGACACGGTCCAGACTCCTACGGGAG
GCAGCAGTGGGGAATATTGCACAATGGGCGCAAGCCTGATGCAGCCATGCCGCGTG-TAT
GAAGAAGG--CCTTCGGGTTGTAAAGTACTTTCAGTCGT-GAGGAAGGTGGTGTTGTTAA
TAGCA-GCATCAT--TTGACGTTAGCGACAGAAGAAGCACCGG-CTAACT-CCGTGCCAG
CAGCCGCGGTAATA-CGGAGGGTGC-GAGCGTTAATCGG-AATTACTGGGCGTAAAGCGC
ATGCAGGT-GGTGGATTAAGTCAGATGTGAAAGCCCGGGGCTCAACCTCGGAACCGCATT
TGAAACTGGTTCACTAGAGTACTGTAGA-GGGGGGTAG-AATTTCAGGTGTAGCGGTGAA
AT-GCGTAGAGATCTGAAGGAATACCGGT-GGCG-AAGGCGGCCCCCTGGACAGATACTG
ACACTC-AGATGCG-AAAGCGTGGGGAG-CAAACAGGATTAGATA-CCCT-GGTAGTCCA
CGCCGTAAACGATGTCTACTT-GGAGGTTGTGGCCTTGAGCCGT-GGCTTTCGGAGCTAA
C-GCGTTAAGTAGACCGCCT-GGGGAGTACGGTCGC-AAG-ATTAAAACTCAAATGAATT
GA--CGGGGGCCCGCACAAGCGGTGGAGCATGTGGTTTAATTCGATGCAACGCGAAGAAC
C-TTACCTACTCTTGACATCTACAGAATCCTGCGGAGACGCGGGAGTGCCTTCGGGAACT
GTAAGACAGGTGCTGCATGGCTGTCGTCAGCTCGTGTTGTGAAATGTTGGGTTAAG-TCC
CGCAACGAGCGCAACCCTTATCCTTGTTTGCCAGCGAGTAATGTCGGGAACTCCAGGGAG
-ACTGCCGGTGATAAACCGGA--GGAAGGTGGGGACGACGTCAAGTCATCATGGCCCTTA
CGAGTAGGGCTACACACGTGCTACAATGGCGCATACAGAGGGCA-GCA-AGCTAGCG-AT
AGTGAGCGAATCCCAAAAAGTGCGTCGTAGTCCGGATTGGAGTCTGCAACTCGACTCCAT
GAAGTCGGAATCGCTAGTAATCGTAGATCAGAATGCTACGGTGAATACGTTCCCGGGCCT
TGTACACACCGCCCGTCACACCATGGGAGTGGGCTGCACCAGAAGTGGTTAGTTTAACCG
CACTTTCTTCGGAGAGAGTGG-AGGAC-GATCACCACGGTGTGGTTCATGA-CTGGGGTG
AAGTCGT-AACAAGGTAGCGCTAGGGGAACCTGGCGCTGGATCACCTCCTTATACGAAGA
TNN
>Vibrio_quintilis__M62__HE613736
NNNNNNNNNNNNNNNNNNNNNNNNNNNNNNNNNNNNNNNNNNNGCTGGCGGCAGGCCTGA
CACATGCA-AGTCGGGCGGAAC----GAAAGAAAGCTTGCTTTC-T--------------
----TGGCGT-CGAGCGGCGGACGGGTGAGTAATGCCTGGGAAATTGCCCTGATGTGGGG
GATAACCA-TTGGAAACGATGGCTAATACCGCATAATG-TC---------------TAC-
--------------GGACTAAAGAGGGGGA--CC-TTCGGGCCTCTCGCGTCG-GGATAT
GCCCAGGT-GGGATTAGCTTGTTGGTGAGGTAAGAGCTCACCAAGGCGACGATCCCTAGC
TGGTCTGAGAGGATGATCAGCCACACTGGAACTGAGACACGGTCCAGACTCCTACGGGAG
GCAGCAGTGGGGAATATTGCACAATGGGCGCAAGCCTGATGCAGCCATGCCGCGTG-TAT
GAAGAAGG--CCTTCGGGTTGTAAAGTACTTTCAGTGGT-GAGGAAGGGGCAGAGTTTAA
TACGC-TTTGCTT--TTGACGTTAGCCACAGAAGAAGCACCGG-CTAACT-CCGTGCCAG
CAGCCGCGGTAATA-CGGAGGGTGC-GAGCGTTAATCGG-AATTACTGGGCGTAAAGCGC
ATGCAGGT-GGATGATTAAGTCAGATGTGAAAGCCCGGGGCTTAACCCCGGAACAGCATT
TGAAACTGGTCATCTAGAGTACTGTAGA-GGGGGGTAG-AATTTCAGGTGTAGCGGTGAA
AT-GCGTAGAGATCTGAAGGAATACCGGT-GGCG-AAGGCGGCCCCCTGGACAGATACTG
ACACTC-AGATGCG-AAAGCGTGGGGAG-CAAACAGGATTAGATA-CCCT-GGTAGTCCA
CGCCGTAAACGATGTCTACTT-GGAGGTTGTGGCCTTGAGCCGT-GGCTTTCGGAGCTAA
C-GCGTTAAGTAGACCGCCT-GGGGAGTACGGTCGC-AAG-ATTAAAACTCAAATGAATT
GA--CGGGGGCCCGCACAAGCGGTGGAGCATGTGGTTTAATTCGATGCAACGCGAAGAAC
C-TTACCTACTCTTGACATCCATAGAAGCTTGAAGAGATTCGAGTGTGCCTTCGGGAACT
ATGAGACAGGTGCTGCATGGCTGTCGTCAGCTCGTGTTGTGAAATGTTGGGTTAAG-TCC
CGCAACGAGCGCAACCCTTATCCTTGATTGCCAGCACTTCGGGT-GGGAACTTCAGGGAG
-ACTGCCGGTGATAAACCGGA--GGAAGGTGGGGACGACGTCAAGTCATCATGGCCCTTA
CGAGTAGGGCTACACACGTGCTACAATGGCGGATACAGAGGGCA-GCT-AACTTGCG-AG
AGTGTGCGAATCCCAAAAAGTCCGTCGTAGTCCGGATTGGAGTCTGCAACTCGACTCCAT
GAAGTCGGAATCGCTAGTAATCGTAGATCAGAATGCTACGGTGAATACGTTCCCGGGCCT
TGTACACACCGCCCGTCACACCATGGGAGTGGGCTGCAAAAGAAGCAGGTAGTTTAACCT
TC----------------GGG-AGGAC-GCTTGCCACTTTGTGGTTCATGA-CTGGGGTG
AAGTCGT-AACAAGGTAANNNNNNNNNNNNNNNNNNNNNNNNNNNNNNNNNNNNNNNNNN
NNN
>Vibrio_rarus__NBRC_102084__AB681696
NNNNNNNNNNNNNNNNNNNNNNNNNNNNNNNNNNNATTGAAC-GCTGGCGGCAGGCCTAA
CACATGCA-AGTCGAGCGGAAA-----CGACAACATT-GACCCT-T-CGGGTGATTTGTT
----GGGCGT-CGAGCGGCGGACGGGTGAGTAATGCCTGGGAAATTGCCCTGATGTGGGG
GATAACTA-TTGGAAACGATAGCTAATACCGCATAATG-TCCCTGTTTTTCG-AAATGG-
--------------GAACCAAAGAGGGGGA--CCTTTTAGGCCTCTCGCTTCA-GGATAT
GCCCAGGT-GGGATTAGCTAGTTGGTGAGGTAATGGCTCACCAAGGCGACGATCCCTAGC
TGGTCTGAGAGGATGATCAGCCACACTGGAACTGAGACACGGTCCAGACTCCTACGGGAG
GCAGCAGTGGGGAATATTGCACAATGGGCGCAAGCCTGATGCAGCCATGCCGCGTG-TAT
GAAGAAGG--CCTTCGGGTTGTAAAGTACTTTCAGTCGT-GAGGAAGGCATATAAGTTAA
TAGCT-TATGTGT--TTGACGTTAGCGACAGAAGAAGCACCGG-CTAACT-CCGTGCCAG
CAGCCGCGGTAATA-CGGAGGGTGC-GAGCGTTAATCGG-AATTACTGGGCGTAAAGCGC
ATGCAGGT-GGTTTGTTAAGTCAGATGTGAAAGCCCGGGGCTCAACCTCGGAACCGCATT
TGAAACTGGCAGGCTAGAGTACTGTAGA-GGGGGGTAG-AATTTCAGGTGTAGCGGTGAA
AT-GCGTAGAGATCTGAAGGAATACCAGT-GGCG-AAGGCGGCCCCCTGGACAGATACTG
ACACTC-AGATGCG-AAAGCGTGGGGAG-CAAACAGGATTAGATA-CCCT-GGTAGTCCA
CGCCGTAAACGATGTCTACTT-GGAGGTTGTGGCCTTGAGCCGT-GGCTTTCGGAGCTAA
C-GCGTTAAGTAGACCGCCT-GGGGAGTACGGTCGC-AAG-ATTAAAACTCAAATGAATT
GA--CGGGGGCCCGCACAAGCGGTGGAGCATGTGGTTTAATTCGATGCAACGCGAAGAAC
C-TTACCTACTCTTGACATCCAGAGAACTTTTCAGAGATGAATTGGTGCCTTCGGGAACT
CTGAGACAGGTGCTGCATGGCTGTCGTCAGCTCGTGTTGTGAAATGTTGGGTTAAG-TCC
CGCAACGAGCGCAACCCTTATCCTTGTTTGCCAGCACGTAATGGTGGGAACTCCAGGGAG
-ACTGCCGGTGATAAACCGGA--GGAAGGTGGGGACGACGTCAAGTCATCATGGCCCTTA
CGAGTAGGGCTACACACGTGCTACAATGGCGCATACAGAGGGCG-GCC-AACCAGCG-AT
GGTGAGCGAATCCCAAAAAGTGCGTCGTAGTCCGGATTGGAGTCTGCAACTCGACTCCAT
GAAGTCGGAATCGCTAGTAATCGTGAATCAGAATGTCACGGTGAATACGTTCCCGGGCCT
TGTACACACCGCCCGTCACACCACGGGAGTGGGCTGCAAAAGAAGTGGGTAGTTTAACCT
TTC--------------GGGG-AGGAC-GCTCACCACTTTGTGGTTCATGA-CTGGGGTG
AAGNNNNNNNNNNNNNNNNNNNNNNNNNNNNNNNNNNNNNNNNNNNNNNNNNNNNNNNNN
NNN
>Vibrio_renipiscarius__DCR_1-4-2__HG931125
NNNNNNNNNNNNNNNNNNNNNNNNNNNNNNNNNNNNNNNNNNNNNNNNNNNNNNNGCTAC
CATGC----AGTCGAGCGGTAACA--GGAAGAAAGCTTGCTTTC----------------
--TTTGCTGA-CGAGCGGCGGACGGGTGAGTAATGCCTGGGAATATGCCTTAACGTGGGG
GATAACTA-TTGGAAACGATAGCTAATACCGCATGATG-CC---------------TAC-
--------------GGGCCAAAGAGGGGGA--CC-TTCGGGCCTCTCGCGTTA-AGATTA
GCCCAGGT-GGGATTAGCTAGTTGGTGAGGTAATGGCTCACCAAGGCGACGATCCCTAGC
TGGTCTGAGAGGATGATCAGCCACACTGGAACTGAGACACGGTCCAGACTCCTACGGGAG
GCAGCAGTGGGGAATATTGCACAATGGGCGCAAGCCTGATGCAGCCATGCCGCGTG-TAT
GAAGAAGG--CCTTCGGGTTGTAAAGTACTTTCAGTCGT-GAGGAAGGCATTTGCGTTAA
TAGCG-TAAGTGT--TTGACGTTAGCGACAGAAGAAGCACCGG-CTAACT-CCGTGCCAG
CAGCCGCGGTAATA-CGGAGGGTGC-GAGCGTTAATCGG-AATTACTGGGCGTAAAGCGC
ATGCAGGT-GGTTCGTTAAGTCAGATGTGAAAGCCCGGGGCTCAACCTCGGAATTGCATT
TGAAACTGGCGGACTAGAGTGCTGTAGA-GGGGGGTAG-AATTTCAGGTGTAGCGGTGAA
AT-GCGTAGAGATCTGAAGGAATACCGGT-GGCG-AAGGCGGCCCCCTGGACAGACACTG
ACACTC-AGATGCG-AAAGCGTGGGGAG-CAAACAGGATTAGATA-CCCT-GGTAGTCCA
CGCCGTAAACGATGTCTACTT-GGAGGTTGTGGCCTTGAGCCGT-GGCTTTCGGAGCTAA
C-GCGTTAAGTAGACCGCCT-GGGGAGTACGGTCGC-AAG-ATTAAAACTCAAATGAATT
GA--CGGGGGCCCGCACAAGCGGTGGAGCATGTGGTTTAATTCGATGCAACGCGAAGAAC
C-TTACCTACTCTTGACATCTAGAGAAGCCAGCGGAGACGCAGGTGTGCCTTCGGGAACT
CTAAGACAGGTGCTGCATGGCTGTCGTCAGCTCGTGTTGTGAAATGTTGGGTTAAG-TCC
CGCAACGAGCGCAACCCTTATCCTTGTTTGCCAGCGAGTAATGTCGGGAACTCCAGGGAG
-ACTGCCGGTGATAAACCGGA--GGAAGGTGGGGACGACGTCAAGTCATCATGGCCCTTA
CGAGTAGGGCTACACACGTGCTACAATGGCGCATACAGAGGGCT-GCC-AACCAGCG-AT
GGTGAGCGAATCCCAAAAAGTGCGTCGTAGTCCGGATTGGAGTCTGCAACTCGACTCCAT
GAAGTCGGAATCGCTAGTAATCGTGAATCAGAATGTCACGGTGAATACGTTCCCGGGCCT
TGTACACACCGCCCGTCACACCATGGGAGTGGGCTGCAAAAGAAGTGGGTAGTTTAACCT
TTC--------------GAGG-AGGAC-GCTCACCACTTTGTGGTTCATGA-CTGGGGTG
AAGTCGTAAACAAGGTAANNNNNNNNNNNNNNNNNNNNNNNNNNNNNNNNNNNNNNNNNN
NNN
>Vibrio_rhizosphaerae__strain_MSSRF3__DQ847123
NNNNNNNNNNNNNNNNNNNNNNNNNNNNNNNNNNNNNNNNNNNNNNNNNNNNNNNNNNNN
NACATGCA-AGTCGAGCGGAAC----GAGAGAAAGCTTGCTTTC-T--------------
----CGTCGT-CGAGCGGCGGACGGGTGAGTAAAGCCTGGGAAATTGCCCTGATGTGGGG
GATAACCA-TTGGAAACGATGGCTAATACCGCATGATG-TC---------------TAC-
--------------GG-CCAAAGAGGGGGA--CC-TTCGGGCCTCTCGCGTCA-GGATAT
GCCCAGGT-GGGATTAGCTAGTTGGTGGGGTAATGGCTCACCAAGGCGACGATCCCTAGC
TGGTCTGAGAGGATGATCAGCCACACTGGAACTGAGACACGGTCCAGACTCCTACGGGAG
GCAGCAGTGGGGAATATTGCACAATGGGCGCAAGCCTGATGCAGCCATGCCGCGTG-TAT
GAAGAAGG--CCTTCGGGTTGTAAAGTACTTTCAGCAGT-GAGGAAGGATGTAGTTTTAA
CAGAG-CTGCATT--TTGACGTTAGCTGCAGAAGAAGCACCGG-CTAACT-CCGTGCCAG
CAGCCGCGGTAATA-CGGAGGGTGC-GAGCGTTAATCGG-AATTACTGGGCGTAAAGCGC
ATGCAGGT-GGTCTGTTAAGTCAGATGTGAAAGCCCGGGGCTTAACCCCGGAGTTGCATT
TGAAACTGGCAGGCTAGAGTACTGTAGA-GGGGGGTAG-AATTTCAGGTGTAGCGGTGAA
AT-GCGTAGAGATCTGAAGGAATACCGGT-GGCG-AAGGCGGCCCCCTGGACAGATACTG
ACACTC-AGATGCG-AAAGCGTGGGGAG-CAAACAGGATTAGATA-CCCTGGGTAGTCCA
CGCCGTAAACGATGTCTACTT-GGAGGTTGTGACCTAGAGTCGT-GGCTTTCGGAGCTAA
C-GCGTTAAGTAGACCGCCT-GGGGAGTACGGTCGC-AAG-ATTAAAACTCAAATGAATT
GA--CGGGGGCCCGCACAAGCGGTGGAGCATGTGGTTTAATTCGATGCAACGCGAAGAAC
C-TTACCTACTCTTGACATCCAGAGAAGCCGGAAGAGATTCTGGTGTGCCTTCGGGAGCT
CTGAGACAGGTGCTGCATGGCTGTCGTCAGCTCGTGTTGTGAAATGTTGGGTTAAG-TCC
CGCAACGAGCGCAACCCTTATCCTTGATTGCCAGCACTTCGGGTGGGGAACTTCAGGGAG
-ACTGCCGGTGATAAACCGGA--GGAAGGTGGGGACGACGTCAAGTCATCATGGCCCTTA
CGAGTAGGGCTACACACGTGCTACAATGGCATATACAGAGGGCG-GCT-AACTTGCG-AG
AGTGTGCGAATCCCAAAAAGTATGTCGTAGTCCGGATTGGAGTCTGCAACTCGACTCCAT
GAAGTCGGAATCGCTAGTAATCGTAGATCAGAATGCTACGGTGAATACGTTCCCGGGCCT
TGTACACACCGCCCGTCACACCATGGGAGTGGGCTGCAAAAGAAGCAGGTAGTTTAACCT
TC----------------GGG-AGGAC-GCTTCTATATTTGTCCNNNNNNNNNNNNNNNN
NNNNNNNNNNNNNNNNNNNNNNNNNNNNNNNNNNNNNNNNNNNNNNNNNNNNNNNNNNNN
NNN
>Vibrio_rotiferianus__LMG_21460__KP150442
NNNNNNNNNNNNNNGAGTTTGA-TCCTG-GCTCAGATTGAAC-GCTGGCGGCAGGCCTAA
CACATGCA-AGTCGAGCGGAAA-----CGAGTTATCT-GAACCT-T-CGGGGAACGATAA
----CGGCGT-CGAGCGGCGGACGGGTGAGTAATGCCTAGGAAATTGCCCTGATGTGGGG
GATAACCA-TTGGAAACGATGGCTAATACCGCATAACG-CC---------------TAC-
--------------GGGCCAAAGAGGGGGA--CC-TTCGGGCCTCTCGCGTCA-GGATAT
GCCTAGGT-GGGATTAGCTAGTTGGTGAGGTAAGGGCTCACCAAGGCGACGATCCCTAGC
TGGTCTGAGAGGATGATCAGCCACACTGGAACTGAGACACGGTCCAGACTCCTACGGGAG
GCAGCAGTGGGGAATATTGCACAATGGGCGCAAGCCTGATGCAGCCATGCCGCGTG-TGT
GAAGAAGG--CCTTCGGGTTGTAAAGCACTTTCAGTCGT-GAGGAAGGTAGTGTAGTTAA
TAGCT-GCATTAT--TTGACGTTAGCGACAGAAGAAGCACCGG-CTAACT-CCGTGCCAG
CAGCCGCGGTAATA-CGGAGGGTGC-GAGCGTTAATCGG-AATTACTGGGCGTAAAGCGC
ATGCAGGT-GGTTTGTTAAGTCGGATGTGAAAGCCCGGGGCTCAACCTCGGAATTGCATT
TGAAACTGGCAGACTAGAGTACTGTAGA-GGGGGGTAG-AATTTCAGGTGTAGCGGTGAA
AT-GCGTAGAGATCTGAAGGAATACCGGT-GGCG-AAGGCGGCCCCCTGGACAGATACTG
ACACTC-AGATGCG-AAAGCGTGGGGAG-CAAACAGGATTAGATA-CCCT-GGTAGTCCA
CGCCGTAAACGATGTCTACTT-GGAGGTTGTGGCCTTGAGCCGTGGGCTTTCGGAGCTAA
C-GCGTTAAGTAGACCGCGT-GGGGAGTACGGTCGC-AAG-ATTAAAACTCAAATGAATT
GA--CGGGGGCCCGCACAAGCGGTGGAGCATGTGGTTTAATTTGATGCAACGCGAAGAAC
C-TTACCTATTCTTGACATCCAGAGAACTTTCCAGAGATGGATTGGTGCGTTCGGGAACT
CTGAGACAGGTGTTGCATGGCTGTCGTCAGCTCGTGTTGTGAAATGTTGGGTTAAG-TCC
CGCAACGAGCGCAACCCTTATCTTTGTTTGCCAGAGAGTAATGTCGGGAACTCCAGGGAG
-ACTGCCGGTGATAAACCGGA--GGAAGGTGGGGAGGAGGTCAAGTCATCATGGCCCTTA
CGAGTAGGGCTACACACGTGGTACAATGGCGCATACAGAGGGCA-GCC-AACTTGCG-AG
AGTGAGAGAATCCCAAAAAGTGTGTTGTAGTCCGGATTGGAGTGTGCAACTCGACTCCAT
GAAGTTGGAATCGCTAGTAATCGTGGATCAGAATGCCGCGGTGAATACGTTCCCGGGCCT
TGTACACACCGCCCGTCACACCATGGGAGTGGGCTGCAAAAGAAGTAGGTAGTTTAACCT
TC----------------GGG-AGGAC-GATTACCACTTTGTGGTTCATGA-CTGGGGTG
AAGTCGT-AACAAGGTAACCGTANNNNNNNNNNNNNNNNNNNNNNNNNNNNNNNNNNNNN
NNN
>Vibrio_ruber__strain_VR1__AF462458
NNNNNNNNNNNNNNNNNNNNNNNNNNNNNNNNNNNNNNNNAC-GCTGGCGGCAGGCCTAA
CACATGCA-AGTCGAGCGGAAACG---AGAGAAAGCTTGCTTTC-T--------------
----CGGCGT-CGAGCGGCGGACGGGTGAGTAAAGTCTGGGAAATTGCCCTGATGTGGGG
GATAACCA-TTGGAAACGATGGCTAATACCGCATGATG-TC---------------TAC-
--------------GGACCAAAGAGGGGGA--CC-TTCGGGCCTCTCGCGTCA-GGATAT
GCCCAGAT-GGGATTAGCTAGTTGGTGAGGTAATGGCTCACCAAGGCGACGATCCCTAGC
TGGTCTGAGAGGATGATCAGCCACACTGGAACTGAGACACGGTCCAGACTCCTACGGGAG
GCAGCAGTGGGGAATATTGCACAATGGGCGCAAGCCTGATGCAGCCATGCCGCGTG-TAT
GAAGAAGG--CCTTCGGGTTGTAAAGTACTTTCAGCAGT-GAGGAAGGGAGTAGTTTTAA
CAGAG-CTGCTTT--TTGACGTTAGCTGCAGAAGAAGCACCGG-CTAACT-CCGTGCCAG
CAGCCGCGGTAATA-CGGAGGGTGC-GAGCGTTAATCGG-AATTACTGGGCGTAAAGCGC
ATGCAGGT-GGTCTGTTAAGTCAGATGTGAAAGCCCGGGGCTTAACCCCGGAGTTGCATT
TGAAACTGGCAGGCTAGAGTACTGTAGA-GGGGGGTAG-AATTTCAGGTGTAGCGGTGAA
AT-GCGTAGAGATCTGAAGGAATACCGGT-GGCG-AAGGCGGCCCCCTGGACAGATACTG
ACACTC-AAATCCG-AAAGCGTGGGGAGCCAAACAGGATTAGATA-CCCT-GGTAGTCCA
CGCCGTAAACGATGTCTACTT-GGAGGTTGTGACCTAGAGTCGT-GGCTTTGGGAGCTAA
CGGCGTTAAGTAGACCGCCTGGGGGAGTACGGTCGCAAAG-ATTAAAACTCAAATGAATT
GA--CGGGGGCCCGCACAAGCGGTGGAGCATGTGGTTTAATTCGATGCAACGCGAAGAAC
C-TTACCTACTCTTGACATCCAGAGAAGCCGGAAGAGATTCTGGTGTGCCTTCGGGAGCT
CTGAGACAGGTGCTGCATGGCTGTCGTCAGCTCGTGTTGTGAAATGTTGGGTTAAG-TCC
CGCAACGAGCGCAACCCTTATCCTTGATTGCCAGCACTTCGGGT-GGGAACTTCAGGGAG
-ACTGCCGGTGATAAACCGGA--GGAAGGTGGGGACGACGTCAAGTCATCATGGCCCTTA
CGAGTAGGGCTACACACGTGCTACAATGGCGTATACAGAGGGCA-GCT-AACTTGCG-AG
AGTGTGCGAATCCCAAAAAGTACGTCGTAGTCCGGATTGGAGTCTGCAACTCGACTCCAT
GAAGTCGGAATCGCTAGTAATCGTAGATCAGAATGCTACGGTGAATACGTTCCCGGGCCT
TGTACACACCGCCCGTCACACCATGGGAGTGGGCTGCAAAAGAAGCAGGTAGTTTAACGG
TC----------------GGG-AGGAC-GCTTGCCAC-TTGGGGTTCATGA-CGAGGTNN
NNNNNNNNNNNNNNNNNNNNNNNNNNNNNNNNNNNNNNNNNNNNNNNNNNNNNNNNNNNN
NNN
>Vibrio_rumoiensis__S-1__AB013297
NNNNNNNNNNNNNNNNNNNNNNNNNNNNNNNNNNNNTTGAAC-GCTGGCGGCAGGCCTAA
CACATGCA-AGTCGAGCGGAAACG---AGAAGTAGCTTGCTACT-T--------------
----CGGCGT-CGAGCGGCGGACGGGTGAGTAATGCATAGGAAGTTGCCCAGTAGAGGGG
GATAACCA-TTGGAAACGATGGCTAATACCGCATAACC-TC---------------TTC-
--------------GGAGCAAAGCGGGGGA--CC-TTCGGGCCTCGCGCTACT-GGATAC
GCCTATGT-GGGATTAGCTAGTTGGTGAGGTAATGGCTCACCAAGGCGACGATCCCTAGC
TGGTCTGAGAGGATGATCAGCCACACTGGGACTGAGACACGGCCCAGACTCCTACGGGAG
GCAGCAGTGGGGAATATTGCACAATGGGCGAAAGCCTGATGCAGCCATGCCGCGTG-TAT
GAAGAAGG--CCTTCGGGTTGTAAAGTACTTTCAGTTGT-GAGGAAGGTTTCGTAGTTAA
TAACT-GCGTTGC--TTGACGTTAGCAACAGAAGAAGCACCGG-CTAACT-CCGTGCCAG
CAGCCGCGGTAATA-CGGAGGGTGC-GAGCGTTAATCGG-AATTACTGGGCGTAAAGCGC
ATGCAGGT-GGTTTGTTAAGTCAGATGTGAAAGCCCGGGGCTCAACCTCGGAAGGTCATT
TGAAACTGGCAAACTAGAGTACTGTAGA-GGGGGGTAG-AATTTCAGGTGTAGCGGTGAA
AT-GCGTAGAGATCTGAAGGAATACCAGT-GGCG-AAGGCGGCCCCCTGGACAGATACTG
ACACTC-AGATGCG-AAAGCGTGGGGAG-CAAACAGGATTAGATA-CCCT-GGTAGTCCA
CGCCGTAAACGATGTCTACTT-GGAGGTTGTGGCCTTGAGCCGT-GGCTTTCGGAGCTAA
C-GCGTTAAGTAGACCGCCT-GGGGAGTACGGTCGC-AAG-ATTAAAACTCAAATGAATT
GA--CGGGGGCCCGCACAAGCGGTGGAGCATGTGGTTTAATTCGATGCAACGCGAAGAAC
C-TTACCTACTCTTGACATCCAGAGAACTTTCCAGAGATGGATTGGTGCCTTCGGGAACT
CTGAGACAGGTGCTGCATGGCTGTCGTCAGCTCGTGTTGTGAAATGTTGGGTTAAG-TCC
CGCAACGAGCGCAACCCTTATCCTTGTTTGCCAGCGAGTAATGTCGGGAACTCCAGGGAG
-ACTGCCGGTGATAAACCGGA--GGAAGGTGGGGACGACGTCAAGTCATCATGGCCCTTA
CGAGTAGGGCTACACACGTGCTACAATGGCGCATACAGAGGGCA-GCA-AGCTAGCG-AT
AGTGAGCGAATCCCAAAAAGTGCGTCGTAGTCCGGATTGGAGTCTGCAACTCGACTCCAT
GAAGTCGGAATCGCTAGTAATCGTGGATCAGAATGCCACGGTGAATACGTTCCCGGGCCT
TGTACACACCGCCCGTCACACCATGGGAGTGGGCTGCAAAAGAAGTAGGTAGTTTAACCT
TC----------------GGG-AGGAC-GCTTACCACTTTGTGGTTCATGA-CTGGGGTG
AAGTCGT-AACAAGGTAGCCCTAGGGGAACCNNNNNNNNNNNNNNNNNNNNNNNNNNNNN
NNN
>Vibrio_sagamiensis__LC2-047__AB428909
NNNNNNNNNNNNNNNNNNNNNNNNNNNNNNNNNNNNNNNNNNNNNNNNNNNNNNNNNNNN
NNNNNNNNNNNNNNNNNNNNNNNNNNNNNNNNNNNNNNNNNNNNNNNNNNNNNNNNNNNN
NNNNNNGCGT-CGAGCGGCGGACGGGTGAGTAATGCCTAGGAAATTGCCCTGATGTGGGG
GATAACCA-TTGGAAACGATGGCTAATACCGCATAATG-CC---------------TTC-
--------------GGGCCAAAGAGGGGGA--CC-TTCGGGCCTCTCGCGTCA-GGATAT
GCCTAGGT-GGGATTAGCTAGTTGGTGAGGTAAGGGCTCACCAAGGCGACGATCCCTAGC
TGGTCTGAGAGGATGATCAGCCACACTGGAACTGAGACACGGTCCAGACTCCTACGGGAG
GCAGCAGTGGGGAATATTGCACAATGGGCGCAAGCCTGATGCAGCCATGCCGCGTG-TGT
GAAGAAGG--CCTTCGGGTTGTAAAGCACTTTCAGTCGT-GAGGAAGGCGGTAATGTTAA
TAGCA-TTATCGT--TTGACGTTAGCGACAGAAGAAGCACCGG-CTAACT-CCGTGCCAG
CAGCCGCGGTAATA-CGGAGGGTGC-GAGCGTTAATCGG-AATTACTGGGCGTAAAGCGC
ATGCAGGT-GGTTTGTTAAGTCAGATGTGAAAGCCCGGGGCTCAACCTCGGAATTGCATT
TGAAACTGGCAGACTAGAGTACTGTAGA-GGGGGGTAG-AATTTCAGGTGTAGCGGTGAA
AT-GCGTAGAGATCTGAAGGAATACCGGT-GGCG-AAGGCGGCCCCCTGGACAGATACTG
ACACTC-AGATGCG-AAAGCGTGGGGAG-CAAACAGGATTAGATA-CCCT-GGTAGTCCA
CGCCGTAAACGATGTCTACTT-GGAGGTTGTGGCCTTGAGCCGT-GGCTTTCGGAGCTAA
C-GCGTTAAGTAGACCGCCT-GGGGAGTACGGTCGC-AAG-ATTAAAACTCAAATGAATT
GA--CGGGGGCCCGCACAAGCGGTGGAGCATGTGGTTTAATTCGATGCAACGCGAAGAAC
C-TTACCTACTCTTGACATCCAGAGAACTTTTCAGAGATGGATTGGTGCCTTCGGGAACT
CTGAGACAGGTGCTGCATGGCTGTCGTCAGCTCGTGTTGTGAAATGTTGGGTTAAG-TCC
CGCAACGAGCGCAACCCTTATCCTTGTTTGCCAGCGAGTAATGTCGGGAACTCCAGGGAG
-ACTGCCGGTGATAAACCGGA--GGAAGGTGGGGACGACGTCAAGTCATCATGGCCCTTA
CGAGTAGGGCTACACACGTGCTACAATGGCGCATACAGAGGGCA-GCC-AACTTGCG-AA
AGTGAGCGAATCCCAAAAAGTGCGTCGTAGTCCGGATTGGAGTCTGCAACTCGACTCCAT
GAAGTCGGAATCGCTAGTAATCGTGGATCAGAATGCCACGGTGAATACGTTCCCGGGCCT
TNNNNNNNNNNNNNNNNNNNNNNNNNNNNNNNNNNNNNNNNNNNNNNNNNNNNNNNNNNN
NNNNNNNNNNNNNNNNNNNNNNNNNNNNNNNNNNNNNNNNNNNNNNNNNNNNNNNNNNNN
NNNNNNNNNNNNNNNNNNNNNNNNNNNNNNNNNNNNNNNNNNNNNNNNNNNNNNNNNNNN
NNN
>Vibrio_salilacus__DSG-S6__KP234045
NNNNNNNNNNNNNAGAGTTTGA-TCCTG-GCTCAGATTGAAC-GCTGGCGGCAGGCCTAA
CACATGCA-AGTCGAGCGGTAACA--GAAAGAAAGCTTGCTTTCTT--------------
----TGCTGA-CGAGCGGCGGACGGGTGAGTAATGCCTGGGAAATTGCCCTGATGTGGGG
GATAACCA-TTGGAAACGATGGCTAATACCGCATGATG-TCCTTGTTTATAATGAGCGG-
--------------GGACCAAAGAGGGGGA--CC-TTCGGGCCTCTCGCGTCA-GGATAT
GCCCAGGT-GGGATTAGCTAGTTGGTGAGGTAAGGGCTCACCAAGGCGACGATCCCTAGC
TGGTCTGAGAGGATGATCAGCCACACTGGAACTGAGACACGGTCCAGACTCCTACGGGAG
GCAGCAGTGGGGAATATTGCACAATGGGCGCAAGCCTGATGCAGCCATGCCGCGTG-TAT
GAAGAAGG--CCTTCGGGTTGTAAAGTACTTTCAGTCGT-GAGGAAGGGGGTATCGTTAA
TAGCG-GTATTCT--TTGACGTTAGCGACAGAAGAAGCACCGG-CTAACT-CCGTGCCAG
CAGCCGCGGTAATA-CGGAGGGTGC-GAGCGTTAATCGG-AATTACTGGGCGTAAAGCGC
ATGCAGGT-GGTTCGTTAAGTCAGATGTGAAAGCCCGGGGCTCAACCTCGGAATAGCATT
TGAAACTGTCGGACTAGAGTACTGTAGA-GGGGGGTAG-AATTTCAGGTGTAGCGGTGAA
AT-GCGTAGAGATCTGAAGGAATACCAGT-GGCG-AAGGCGGCCCCCTGGACAGATACTG
ACACTC-AGATGCG-AAAGCGTGGGGAG-CAAACAGGATTAGATA-CCCT-GGTAGTCCA
CGCCGTAAACGATGTCTACTT-GGAGGTTGTGGCCTTGAGCCGT-GGCTTTCGGAGCTAA
C-GCGTTAAGTAGACCGCCT-GGGGAGTACGGTCGC-AAG-ATTAAAACTCAAATGAATT
GA--CGGGGGCCCGCACAAGCGGTGGAGCATGTGGTTTAATTCGATGCAACGCGAAGAAC
C-TTACCTACTCTTGACATCCAGAGAAGCCGGAAGAGATTCTGGTGTGCCTTCGGGAGCT
CTGAGACAGGTGCTGCATGGCTGTCGTCAGCTCGTGTTGTGAAATGTTGGGTTAAG-TCC
CGCAACGAGCGCAACCCTTATCCTTGTTTGCCAGCACGTAATGGTGGGAACTCCAGGGAG
-ACTGCCGGTGATAAACCGGA--GGAAGGTGGGGACGACGTCAAGTCATCATGGCCCTTA
CGAGTAGGGCTACACACGTGCTACAATGGCGCATACAGAGGGCG-GCG-AGACAGCG-AT
GTCAAGCGAATCCCAAAAAGTGCGTCGTAGTCCGGATTGGAGTCTGCAACTCGACTCCAT
GAAGTCGGAATCGCTAGTAATCGTGGATCAGAATGCCACGGTGAATACGTTCCCGGGCCT
TGTACACACCGCCCGTCACACCATGGGAGTGGGCTGCAAAAGAAGTAGGTAGTTTAACCT
TC----------------GGG-AGAAC-GCTTACCACTTTGTGGTTCATGA-CTGGGGTG
AAGTCGT-AACAAGGTAACCNNNNNNNNNNNNNNNNNNNNNNNNNNNNNNNNNNNNNNNN
NNN
>Vibrio_salinus__DNF-1__OL712206
NNNNNNNNNTTGAAGAGTTTGA-TCATG-GCTCAGATTGAAC-GCTGGCGGCAGGCCTAA
CACATGCA-AGTCGGGCGGTAACA---GAAGAAAGCTTGCTTTC-T--------------
----TGCTGA-CGAGCGGCGGACGGGTGAGTAATGCTTAGGAAGTTGCCCGGTAGAGGGG
GATAACCA-TTGGAAACGATGGCTAATACCGCATAATA-CC---------------TAT-
--------------GGGTCAAAGCGGGGGC--TC-TTCGGACCTTGCGCTACC-GGATAC
GCCTAAGT-GAGATTAGCTGGTTGGTGAGGTAAGAGCTCACCAAGGCGACGATCTCTAGC
TGGTCTGAGAGGATGATCAGCCACACTGGAACTGAGACACGGTCCAGACTCCTACGGGAG
GCAGCAGTGGGGAATATTGCACAATGGGGGAAACCCTGATGCAGCCATGCCGCGTG-TAT
GAAGAAGG--CCTTCGGGTTGTAAAGTACTTTCAGCAGT-GAGGAAGGGTGACAGATTAA
TACTC-TGTTATT--TTGACGTTAGCTGCAGAAGAAGCACCGG-CTAACT-CCGTGCCAG
CAGCCGCGGTAATA-CGGAGGGTGC-GAGCGTTAATCGG-AATTACTGGGCGTAAAGCGC
ATGTAGGT-GGTTGATTAAGTCAGATGTGAAAGCCCGGGGCTTAACCTCGGAATCGCATT
TGAAACTGGTTGGCTAGAGTACTGTAGA-GGGGGGTAG-AATTTCAGGTGTAGCGGTGAA
AT-GCGTAGAGATCTGAAGGAATACCGGT-GGCG-AAGGCGGCCCCCTGGACAGATACTG
ACACTG-AGATGCG-AAAGCGTGGGGAG-CAAACAGGATTAGATA-CCCT-GGTAGTCCA
CGCCGTAAACGATGTCTACTT-GGAGGTTGCGGCCTTGAGCTGT-GGCTTTCGGAGCTAA
C-GCGTTAAGTAGACCGCCT-GGGGAGTACGGTCGC-AAG-ATTAAAACTCAAATGAATT
GA--CGGGGGCCCGCACAAGCGGTGGAGCATGTGGTTTAATTCGATGCAACGCGAAGAAC
C-TTACCTACTCTTGACATCCAGAAAATCCTTTAGAGATAGAGGAGTGCCTTCGGGAATT
CTGAGACAGGTGCTGCATGGCTGTCGTCAGCTCGTGTTGTGAAATGTTGGGTTAAG-TCC
CGCAACGAGCGCAACCCTTATCCTTGTTTGCCAGCACTTCGGGT-GGGAACTCCAGGGAG
-ACTGCCGGTGATAAACCGGA--GGAAGGTGGGGACGACGTCAAGTCATCATGGCCCTTA
CGAGTAGGGCTACACACGTGCTACAATGGCGTATACAGAGGGCG-GCC-AACTTGCG-AA
AGTGAGCGAATCCCAAAAAGTACGTCGTAGTCCGGATTGGAGTCTGCAACTCGACTCCAT
GAAGTCGGAATCGCTAGTAATCGTGGATCAGAATGCCACGGTGAATACGTTCCCGGGCCT
TGTACACACCGCCCGTCACACCATGGGAGTGGGCTGCAAAAGAAGCAGGTAGTTTAACCT
TC----------------GGG-AGGAC-GCTTGCCACTTTGTGGTTCATGA-CTGGGGTG
AAGTCGT-AACAAGGTAGCGCTAGGGGAACCTGGCGCTGGATCACCTCCTTNNNNNNNNN
NNN
>Vibrio_scophthalmi__CECT_4638__U46579
NNNNNNNNNNNNNNNNNNNNNNNNNNNNNNNNNNNNNNNNNNNNCTGGCGGCAGGCCTAA
CACATGCA-AGTCGAGCGGTAACA--TTTCAAAAGCTTGCTTTT----------------
--GATGATGA-CGAGCGGCGGACGGGTGAGTAATGCCTGGGAATATGCCTTGATGTGGGG
GATAACCA-TTGGAAACGATGGCTAATACCGCATAATG-CC---------------TAC-
--------------GGGCCAAAGAGGGGGA--TC-TTCGGGCCTCTCGCGTCA-AGATTA
GCCCAGGT-GGGATTAGCTAGTTGGTGAGGTAATGGCTCACCAAGGCGACGATCCCTAGC
TGGTCTGAGAGGATGATCAGCCACACTGGAACTGAGACACGGTCCAGACTCCTACGGGAG
GCAGCAGTGGGGAATATTGCACAATGGGCGCAAGCCTGATGCAGCCATGCCGCGTG-TGT
GAAGAAGG--CCTTCGGGTTGTAAAGCACTTTCAGTCGT-GAGGAAGGTAGTTGCGTTAA
TAGCG-TAATTAT--TTGACGTTAGCGACAGAAGAAGCACCGG-CTAACT-CCGTGCCAG
CAGCCGCGGTAATA-CGGAGGGTGC-GAGCGTTAATCGG-AATTACTGGGCGTAAAGCGC
ATGCAGGT-GGTTTGTTAAGTCAGATGTGAAAGCCCGGGGCTCAACCTCGGAATTGCATT
TGAAACTGGCAGACTAGAGTACTGTAGA-GGGGGGTAG-AATTTCAGGTGTAGCGGTGAA
AT-GCGTAGAGATCTGAAGGAATACCGGT-GGCG-AAGGCGGCCCCCTGGACAGATACTG
ACACTC-AGATGCG-AAAGCGTCGGGAG-CAAACAGGATTAGATA-CCCT-GGTAGTCCA
CGCCGTAAACGATGTCTACTT-GGAGGTTGTGGCCTTGAGCCGT-GGCTTTCGGANNTAA
C-GCGTTAAGTAGACCGCCT-GGGGAGTACGGTCGC-AAG-ATTAAAACTCAAATGAATT
GA--CGGGGGCCCGCACAAGCGGTGGAGCATGTGGTTTAATTCGATGCAACGCGAAGAAC
C-TTACCTACTCTTGACATCCAGAGAAGCCAGCGGAGACGCAGGTGTGCCTTCGGGAGCT
CTGAGACAGGTGCTGCATGGCTGTCGTCAGCTCGTGTTGTGAAATGTTGGGTTAAG-TCC
CGCAACGAGCGCAACCCTTATCCTTGTTTGCCAGCGAGTAATGTCGGGAACTCCAGGGAG
-ACTGCCGGTGATAAACCGGA--GGAAGGTGGGGACGACGTCAAGTCATCATGGCCCTTA
CGAGTAGGGCTACACACGTGCTACAATGGCGCATACAGAGGGCT-GCC-AACCAGCG-AT
GGTGAGCGAATCCCAAAAAGTGCGTCGTAGTCCGGATTGGAGTCTGCAACTCGACTCCAT
GAAGTCGGAATCGCTAGTAATCGTGGATCAGAATGCCACGGTGAATACGTTCCCGGGCCT
TGTACACACCGCCCGTCACACCATGGGAGTGGGCTGCAAAAGAAGTGGGTAGTTTAACCT
TTC--------------GAGG-AGGAC-GCTCACCACTTTGTG-TTCATGA-CTGGGGTT
AAGTCGT-AACAAGGTAGCGCTAGGGGAACCTGGCGCTNNNNNNNNNNNNNNNNNNNNNN
NNN
>Vibrio_sinaloensis__CECT_7298__MT760270
NNNNNNNNNNNNNNNNNNNNNNNNNNNNNNNNNNNNNNNNNNNNNNNNNNNNNNNNNNNN
NNNNNNNNNNNNNNNNNNNNNNNNNNNNNNNNNNNNNNNNNCCT-T-CGGGGAACGATAA
----CGGCGT-CGAGCGGCGGACGGGTGAGTAATGCCTGGGAAATTGCCCTGATGTGGGG
GATAACCA-TTGGAAACGATGGCTAATACCGCATAATA-GC---------------TTC-
--------------GGCTCAAAGAGGGGGA--CC-TTCGGGCCTCTCGCGTCA-GGATAT
GCCCAGGT-GGGATTAGCTAGTTGGTGAGGTAAGGGCTCACCAAGGCGACGATCCCTAGC
TGGTCTGAGAGGATGATCAGCCACACTGGAACTGAGACACGGTCCAGACTCCTACGGGAG
GCAGCAGTGGGGAATATTGCACAATGGGCGCAAGCCTGATGCAGCCATGCCGCGTG-TAT
GAAGAAGG--CCTTCGGGTTGTAAAGTACTTTCAGCAGT-GAGGAAGGTGGAGTCGTTAA
TAGCGNGCNTCNT--TTGACGTTAGCTGCAGAAGAAGCACCGG-CTAACTNCCGTGCCAG
CAGCCGCGGTAATA-CGGAGGGTGC-GAGCGTTAATCGGNAATTACTGGGCGTAAAGCGC
ATGCAGGT-GGTTTGTTAAGTCAGATGTGAAAGCCCGGGGCTCAACCTCGGAATTGCATT
TGAAACTGGCAGACTAGAGTACTGTAGA-GGGGGGTAG-AATTTCAGGTGTAGCGGTGAA
AT-GCGTAGAGATCTGAAGGAATACCGGT-GGCG-AAGGCGGCCCCCTGGACAGATACTG
ACACTC-AGATGCG-AAAGCGTGGGGAG-CAAACAGGATTAGATA-CCCT-GGTAGTCCA
CGCCGTAAACGATGTCTACTT-GGAGGTTGTGGCCTTGAGCCGT-GGCTTTCGGAGCTAA
C-GCGTTAAGTAGACCGCCT-GGGGAGTACGGTCGC-AAG-ATTAAAACTCAAATGAATT
GA--CGGGGGCCCGCACAAGCGGTGGAGCATGTGGTTTAATTCGATGCAACGCGAAGAAC
CNTTACCTACTCTTGACATCCAGAGAAGCCAGCAGAGATGCAGGTGTGCCTTCGGGAGCT
CTGAGACAGGTGCTGCATGGCTGTCGTCAGCTCGTGTTGTGAAATGTTGGGTTAAG-TCC
CGCAACGAGCGCAACCCTTATCCTTGTTTGCCAGCACTTCG-GGTGGGAACTCCAGGGAG
-ACTGCCGGTGATAAACCGGA--GGAAGGTGGGGACGACGTCAAGTCATCATGGCCCTTA
CGAGTAGGGCTACACACGTGCTACAATGGCGCATACAGAGGGCG-GCC-AACTTGCG-AA
AGTGAGCGAATCCCAAAAAGTGCGTCGTAGTCCGGATTGGAGTCTGCAACTCGACTCCAT
GAAGTCGGAATCGCTAGTAATCGTGGATCAGAATGCCACGGTGAATACGTTCCCGGGCCT
TGTACACACCGCCCGTCACACCATGGGAGTGGGCTGCAAAAGAAGTGGGTAGNNNNNNNN
NNNNNNNNNNNNNNNNNNNNNNNNNNNNNNNNNNNNNNNNNNNNNNNNNNNNNNNNNNNN
NNNNNNNNNNNNNNNNNNNNNNNNNNNNNNNNNNNNNNNNNNNNNNNNNNNNNNNNNNNN
NNN
>Vibrio_sinensis__BEI_233__MG797701
NNNNNNNNNNNNNAGAGTTTGA-TCCTG-GCTCAGATTGAAC-GCTGGCGGCAGGCCTAA
CACATGCA-AGTCGAGCGGTAACA--TTTCAAAAGCTTGCTTTT----------------
--GAAGATGA-CGAGCGGCGGACGGGTGAGTAATGCCTGGGAATATGCCTTGATGTGGGG
GATAACCA-TTGGAAACGATGGCTAATACCGCATAATG-CC---------------TAC-
--------------GGGCCAAAGAGGGGGA--TC-TTCGGACCTCTCGCGTCA-AGATTA
GCCCAGGT-GGGATTAGCTAGTTGGTGAGGTAATGGCTCACCAAGGCAACGATCCCTAGC
TGGTCTGAGAGGATGATCAGCCACACTGGAACTGAGACACGGTCCAGACTCCTACGGGAG
GCAGCAGTGGGGAATATTGCACAATGGGCGCAAGCCTGATGCAGCCATGCCGCGTG-TGT
GAAGAAGG--CCTTCGGGTTGTAAAGCACTTTCAGTCGT-GAGGAAGGTTCATACGTTAA
TAGCG-TATGGAT--TTGACGTTAGCGACAGAAGAAGCACCGG-CTAACT-CCGTGCCAG
CAGCCGCGGTAATA-CGGAGGGTGC-GAGCGTTAATCGG-AATTACTGGGCGTAAAGCGC
ATGCAGGT-GGTTCGTTAAGTCAGATGTGAAAGCCCGGGGCTCAACCTCGGAACTGCATT
TGAAACTGGCGGACTAGAGTACTGTAGA-GGGGGGTAG-AATTTCAGGTGTAGCGGTGAA
AT-GCGTAGAGATCTGAAGGAATACCGGT-GGCG-AAGGCGGCCCCCTGGACAGATACTG
ACACTC-AGATGCG-GAAGCGTGGGGAG-CAAACAGGATTAGATA-CCCT-GGTAGTCCA
CGCCGTAAACGATGTCTACTT-GGAGGTTGTGGCCTTGAGCCGT-GGCTTTCGGAGCTAA
C-GCGTTAAGTAGACCGCCT-GGGGAGTACGGTCGC-AAG-ATTAAAACTCAAATGAATT
GA--CGGGGGCCCGCACAAGCGGTGGAGCATGTGGTTTAATTCGATGCAACGCGAAGAAC
C-TTACCTACTCTTGACATCTAGAGAAGCCAGCGGAGACGCAGGTGTGCCTTCGGGAACT
CTAAGACAGGTGCTGCATGGCTGTCGTCAGCTCGTGTTGTGAAATGTTGGGTTAAG-TCC
CGCAACGAGCGCAACCCTTATCCTTGTTTGCCAGCGAGTAATGTCGGGAACTCCAGGGAG
-ACTGCCGGTGATAAACCGGA--GGAAGGTGGGGACGACGTCAAGTCATCATGGCCCTTA
CGAGTAGGGCTACACACGTGCCACAATGGCGCATACAGAGGGCT-GCC-AACCAGCG-AT
GGTGAGCGAATCCCAAAAAGTGCGTCGTAGTCCGGATTGGAGTCTGCAACTCGACTCCAT
GAAGTCGGAATCGCTAGTAATCGTGAATCAGAATGTCACGGTGAATACGTTCCCGGGCCT
TGTACACACCGCCCGTCACACCATGGGAGTGGGCTGCAAAAGAAGTGGGTAGTTTAACCT
TTC--------------GAGG-AGGAC-GCTCACCACTTTGTGGTTCATGA-CTGGGGTG
AAGTCGT-AACAAGGTAACCANNNNNNNNNNNNNNNNNNNNNNNNNNNNNNNNNNNNNNN
NNN
>Vibrio_sinus__S4M6__MW926534
TCGAT-------TAGAGTTTGA-TCCTG-GCTCAGATTGAAC-GCTGGCGGCAGGCCTAA
CACATGCA-AGTCGAGCGGTAACA--GAAAGAAAGCTTGCTTTCTT--------------
----TGCTGA-CGAGCGGCGGACGGGTGAGTAATGCCTAGGAAGTTGCCCAGTAGAGGGG
GATAACCA-TTGGAAACGATGGCTAATACCGCATACTC-TC---------------TTC-
--------------GGAGCAAAGCAGGGGA--CC-TTCGGGCCTTGCGCTATT-GGATAC
GCCTAGGT-GGGATTAGCTAGTTGGTGAGGTAAAGGCTCACCAAGGCGACGATCCCTAGC
TGGTCTGAGAGGATGATCAGCCACACTGGAACTGAGACACGGTCCAGACTCCTACGGGAG
GCAGCAGTGGGGAATATTGCACAATGGGGGAAACCCTGATGCAGCCATGCCGCGTG-TGT
GAAGAAGG--CCTTCGGGTTGTAAAGCACTTTCAGCAGT-GAGGAAGGTGGTGTACTTAA
TACGT-ACATCAT--TTGACGTTAGCTGCAGAAGAAGCACCGG-CTAACT-CCGTGCCAG
CAGCCGCGGTAATA-CGGAGGGTGC-GAGCGTTAATCGG-AATTACTGGGCGTAAAGCGC
ATGCAGGT-GGTTTGTTAAGTCAGATGTGAAAGCCCGGGGCTCAACCTCGGAAGGTCATT
TGAAACTGGCAAACTGGAGTACTGTAGA-GGGGGGTAG-AATTTCA-GTGTAGCGGTGAA
AT-GCGTAGAGATCTGAAAGAATACCAGT-GGCG-AAAGCGGCCCCCTGGACAGATACTG
ACACTC-AGATGCG-AAAGCGTGGGGAG-CAAACAGGATTAGATA-CCCT-GGTAGTCCA
CGCCGTAAACGATGTCTACTTGGAAGGTTGCGGTCTTGAACTGT-GGCTTTCGGAGCTAA
C-GCGTTAAGTAGACCGCCT-GGGGAGTACGGTCGC-AAG-ATTAAAACTCAAATGAATT
GA--CGGGGGCCCGCACAAGCGGTGGAGCATGTGGTTTAATTCGATGCAACGCGAAGAAC
C-TTACCTACTCTTGACATCCAGAGAACTTAGCAGAGATGCTTTGGTGCCTTCGGGAGCT
CTGAGACAGGTGCTGCATGGCTGTCGTCAGCTCGTGTTGTGAAATGTTGGGTTAAG-TCC
CGCAACGAGCGCAACCCTTATCCTTGTTTGCCAGCACTTCGGGT-GGGAACTCCAGGGAG
-ACTGCCGGTGATAAACCGGA--GGAAGGTGGGGACGACGTCAAGTCATCATGGCCCTTA
CGAGTAGGGCTACACACGTGCTACAATGGCGCATACAGAGGGCG-GCC-AGCCAGCG-AT
GGTGAGCGAATCCCAAAAAGTGCGTCGTAGTCCGGATTGGAGTCTGCAACTCGACTCCAT
GAAGTCGGAATCGCTAGTAATCGTGGATCAGAATGCCACGGTGAATACGTTCCCGGGCCT
TGTACACACCGCCCGTCACACCATGGGAGTGGGCTGCAAAAGAAGTGGGTAGTTTAACCT
TC----------------GGG-AGGAC-GCTCACCACCTTGTGGTTCATGA-CTGGGGTG
AAGTCGT-AACAAGGTAACCANNNNNNNNNNNNNNNNNNNNNNNNNNNNNNNNNNNNNNN
NNN
>Vibrio_sonorensis__CAIM_1076__KT732014
NNNNNNNNNNNNNNNNNNNNNNNNNNNNNNNNNNNNNNNNNNNNNNNNNNNNNNNNNNNN
NNNNNNNNNNNNNNNNNNNNNNNNNNNNNNNNNNNNNNNNNNNNNNNNNNNNNNNNNNNN
NNNNNNNNNNNNNNNNNNNNNNNNNNNNNNNNNNNNNNNNNNNNNNNNNNNNNNNNNNNN
NNNNNNNNNNNNNNNNNNNNNNNNNNNNNNNNNNNNNNNNNNNNNNNNNNNNNNNNNNNN
NNNNNNNNNNNNNNNNNNNNNAGAGGGGGA--CC-TTCGGGCCTCTCGCGTCA-GGATAT
GCCCAGGT-GGGATTAGCTAGTTGGTGAGGTAAAGGCTCACCAAGGCGACGATCCCTAGC
TGGTCTGAGAGGATGATCAG-CACACTGGAACTGAGACACGGTCCAGACTCCTACGGGAG
GCAGCAGTGGGGAATATTGCACAATGGGCGCAAGCCTGATGCAGCCATGCCGCGTG-TGT
GAAGAAGG--CC-TCGGGTTGTAAAGCACTTTCAGTCGT-GAGGAAGGTGGTGTAGTTAA
TAGCT-GCATTAT--TTGACGTTAGCGACAGAAGAAGCACCGG-CTAACT-CCGTGCCAG
CAGCCGCGGTAATA-CGGAGGGTGC-GAGCGTTAATCGG-AATTACTGGGCGTAAAGCGC
ATGCAGGT-GGTTTGTTAAGTCAGATGTGAAAGCCCGGGGCTCAACCTCGGAATAGCATT
TGAAACTGGCGAACTAGAGTACTGTAGA-GGGGGGTAG-AATTTCAGGTGTAGCGGTGAA
AT-GCGTAGAGATCTGAAGGAATACCGGT-GGCG-AAGGCGGCCCCCTGGACAGATACTG
ACACTC-AGATGCG-AAAGCGTGGGGAG-CAAACAGGATTAGATA-CCCT-GGTAGTCCA
CGCCGTAAACGATGTCTACTT-GGAGGTTGTGGCCTTGAGCCGT-GGCTTTCGGAGCTAA
C-GCGTTAAGTAGACCGCCT-GGGGAGTACGGTCGC-AAG-ATTAAAACTCAAATGAATT
GA--CGGGGGCCCGCACAAGCGGTGGAGCATGTGGTTTAATTCGATGCAACGCGAAGAAC
C-TTACCTACTCTTGACATCCATAGAACTTAGCAGAGATGCTTTGGTGCCTTCGGGAACT
ATGAGACAGGTGCTGCATGGCTGTCGTCAGCTCGTGTTGTGAAATGTTGGGTTAAG-TCC
CGCAACGAGCGCAACCCTTATCCTTGTTTGCCAGCACTTCG-GGTGGGAACTCCAGGGAG
-ACTGCCGGTGATAAACCGGA--GGAAGGTGGGGACGACGTCAAGTCATCATGGCCCTTA
CGAGTAGGGCTACACACGTGCTACAATGGCGCATACAGAGGGCG-GCC-AACTTGCG-AA
AGTGAGCGAATCCCAAAAAGTGCGTCGTAGTCCGGATTGGAGTCTGCAACTCGACTCCAT
GAAGTCGGAATCGCTAGTAATCGTGGATCAGAATGCCACGGTGAATACGTTCCCGGGCCT
TNNNNNNNNNNNNNNNNNNNNNNNNNNNNNNNNNNNNNNNNNNNNNNNNNNNNNNNNNNN
NNNNNNNNNNNNNNNNNNNNNNNNNNNNNNNNNNNNNNNNNNNNNNNNNNNNNNNNNNNN
NNNNNNNNNNNNNNNNNNNNNNNNNNNNNNNNNNNNNNNNNNNNNNNNNNNNNNNNNNNN
NNN
>Vibrio_spartinae__SMJ21__KX583607
NNNNNNNNNNNNNNNNNNNNNNNCCCGG------------------GGGGGGGGGACTAA
CACATGC--AGTCGAGCGGTAACA---GGAAAGAGCTTGCTCTT-T--------------
----TGCTGA-CGAGCGGCGGACGGGTGAGTAAAGCCTGGGAAATTGCCCTGATGTGGGG
GATAACCA-TTGGAAACGATGGCTAATACCGCATGACG-TC---------------TAC-
--------------GGACCAAAGAGGGGGA--CC-TTCGGGCCTCTCGCGTCA-GGATAT
GCCCAGGT-GGGATTAGCTAGTTGGTGGGGTAAGGGCTCACCAAGGCGACGATCTCTAGC
TGGTCTGAGAGGATGATCAGCCACACTGGAACTGAGACACGGTCCAGACTCCTACGGGAG
GCAGCAGTGGGGAATATTGCACAATGGGCGCAAGCCTGATGCAGCCATGCCGCGTG-TAT
GAAGAAGG--CCTTCGGGTTGTAAAGTACTTTCAGCAGT-GAGGAAGGGGGTAGTTTTAA
TAGAG-CTGCCTT--TTGACGTTAGCTGCAGAAGAAGCACCGG-CTAACT-CCGTGCCAG
CAGCCGCGGTAATA-CGGAGGGTGC-GAGCGTTAATCGG-AATTACTGGGCGTAAAGCGC
ATGCAGGT-GGTCTTTTAAGTCAGATGTGAAAGCCCGGGGCTTAACCCCGGAGTTGCATT
TGAAACTGGGAGGCTAGAGTACTGTAGA-GGGGGGTAG-AATTTCAGGTGTAGCGGTGAA
AT-GCGTAGAGATCTGAAGGAATACCGGT-GGCG-AAGGCGGCCCCCTGGACAGATACTG
ACACTC-AGATGCG-AAAGCGTGGGGAG-CAAACAGGATTAGATA-CCCT-GGTAGTCCA
CGCCGTAAACGATGTCTACTT-GGAGGTTGTTCCCTTGAGGAGT-GGCTTTCGGAGCTAA
C-GCGTTAAGTAGACCGCCT-GGGGAGTACGGTCGC-AAG-ATTAAAACTCAAATGAATT
GA--CGGGGGCCCGCACAAGCGGTGGAGCATGTGGTTTAATTCGATGCAACGCGAAGAAC
C-TTACCTACTCTTGACATCCAGAGAAGCCGGAAGAGATTCTGGTGTGCCTTCGGGAGCT
CTGAGACAGGTGCTGCATGGCTGTCGTCAGCTCGTGTTGTGAAATGTTGGGTTAAG-TCC
CGCAACGAGCGCAACCCTTATCCTTGATTGCCAGCACTTCGGGT-GGGAACTTCAGGGAG
-ACTGCCGGTGATAAACCGGA--GGAAGGTGGGGACGACGTCAAGTCATCATGGCCCTTA
CGAGTAGGGCTACACACGTGCTACAATGGCGTATACAGAGGGCA-GCC-AACTTGCG-AA
AGTGAGCGAATCCCAAAAAGTACGTCGTAGTCCGGATTGGAGTCTGCAACTCGACTCCAT
GAAGTCGGAATCGCTAGTAATCGTGAATCAGAATGTCACGGTGAATACGTTCCCGGGCCT
TGTACACACCGCCCGTCACACCATGGGAGTGGGCTGCAAAAGAAGCAGGTAGTTTAACCT
TC----------------GGG-AGGAC-GCTTGCCACTTTGTGGTTCATGA-CTGGGGGG
AAGTCGT-ACAAGGGCCAAGCCCCNNNNNNNNNNNNNNNNNNNNNNNNNNNNNNNNNNNN
NNN
>Vibrio_splendidus__ATCC_33125__X74724
NNNNNNNNATTGAAGAGTTTGA-TCATG-GCTCAGATTGAAC-GCTGGCGGCAGGCCTAA
CACATGCA-AGTCGAGCGGAAA-----CGACACTAAC-AATCCT-T-CGGGTGNNTTAAT
----GGGCGT-CGAGCGGCGGACGGGTGAGTAATGCCTAGGAAATTGCCTTGATGTGGGG
GATAACCA-TTGGAAACGATGGCTAATACCGCATAATG-CC---------------TAC-
--------------GGGCCAAAGAGGGGGA--TC-TTCGGGCCTCTCGCGTCA-AGATAT
GCCTAGGT-GGGATTAGCTAGTTGGTGAGGTAATGGCTCACCAAGGCGACGATCCCTAGC
TGGTCTGAGAGGATGATCAGCCACACTGGAACTGAGACACGGTCCAGACTCCTACGGGAG
GCAGCAGTGGGGAATATTGCACAATGGGCGAAAGCCTGATGCAGCCATGCCGCGTG-TAT
GAAGAAGG--CCTTCGGGTTGTAAAGTACTTTCAGTTGT-GAGGAAGGGGGTANCGTTAA
TAGCG-NNATCTC--TTGACGTTAGCAACAGAAGAAGCACCGG-CTAACT-CCGTGCCAG
CAGCCGCGGTAATA-CGGAGGGTGC-GAGCGTTAATCGG-AATTACTGGGCGTAAAGCGC
ATGCAGGT-GGTTCNTTAAGTCAGATGTGAAAGCCCGGGGCTCAACCTCGGAACTGCATT
TGAAACTGGTGAACTAGAGTGCTGTAGA-GGGGGGTAG-AATTTCAGGTGTAGCGGTGAA
AT-GCGTAGAGATCTGAAGGAATACCAGT-GGCG-AAGGCGGCCCCCTGGACAGACACTG
ACACTC-AGATGCG-AAAGCGTGGGGAG-CAAACAGGATTAGATA-CCCT-GGTAGTCCA
CGCCGTAAACGATGTCTACTT-GGAGGTTGTGGCCTTGAGCCGT-GGCTTTCGGAGCTAA
C-GCGTTAAGTAGACCGCCT-GGGGAGTACGGTCGC-AAG-ATTAAAACTCAAATGAATT
GA--CGGGGGNCCGCACAAGCGGTGGAGCATGTGGTTTAATTCGATGCAACGCGAAGAAC
C-TTACCTACTCTTGACATCCAGAGAAGCCAGCGGAGACGCAGGTGTGCCTTCGGGAACT
CTGAGACAGGTGCTGCATGGCTGTCGTCAGCTCGTGTTGTGAAATGTTGGGTTAAG-TCC
CGCAACGAGCGCAACCCTTATCCTTGTTTGCCAGCGAGTAATGTCGGGAACTCCAGGGAG
-ACTGCCGGTGATAAACCGGA--GGAAGGTGGGGACGACGTCAAGTCATCATGGCCCTTA
CGAGTAGGGCTACACACGTGCTACAATGGCGCATACAGAGGGCA-GCA-AGCTAGCG-AT
AGTGAGCGAATCCCAAAAAGTGCGTCGTAGTCCGGATTGGAGTCTGCAACTCGACTCCAT
GAAGTCGGAATCGCTAGTAATCGTAAATCNGAATGTCACGGTGAATNCGTTCCCGGGCCT
TGTACACACCGCTCGTCACACCATGGGAGTGGGCTGNAAAAGAAGTAGNTAGTTTAACNT
TC----------------GGG-NGGANNNNNNNNNNNNNNNNNNNNNNNNNNNNNNNNNN
NNNNNNNNNNNNNNNNNNNNNNNNNNNNNNNNNNNNNNNNNNNNNNNNNNNNNNNNNNNN
NNN
>Vibrio_stylophorae__strain_KTW-12__GQ281380
NNNNNNNNNNNNNNNNNNNNNNNNNNNNNNNNNNNNNNNNNNNNNNNNNNNNNNNNGCTA
CACATGCA-AGTCGAGCGGCAG-----CGACATAAAC-AATCCT-T-CGGGTGCGTTTAT
----GGGCGG-CGAGCGGCGGACGGGTGAGTAATGCCTAGGAAGTTGCCCAGTAGAGGGG
GATAACCA-TTGGAAACGATGGCTAATACCGCATAATC-TC---------------TTT-
--------------GGAGCAAAGCAGGGGA--CC-TTCGGGCCTTGTGCTACT-GGATAC
GCCTAGGT-GGGATTAGCTAGTTGGTGAGGTAAAGGCTCACCAAGGCGACGATCCCTAGC
TGGTCTGAGAGGATGATCAGCCACACTGGAACTGAGACACGGTCCAGACTCCTACGGGAG
GCAGCAGTGGGGAATATTGCACAATGGGCGCAAGCCTGATGCAGCCATGCCGCGTG-TGT
GAAGAAGG--CCTTCGGGTTGTAAAGCACTTTCAGCAGT-GAGGAAGGTGGTAAGATTAA
TACTC-TTATCAT--TTGACGTTAGCTGCAGAAGAAGCACCGG-CTAACT-CCGTGCCAG
CAGCCGCGGTAATA-CGGAGGGTGC-GAGCGTTAATCGG-AATTACTGGGCGTAAAGCGC
ATGCAGGC-GGATGATTAAGCCAGATGTGAAAGCCCCGGGCTTAACCTGGGAATAGCATT
TGGAACTGGTCATCTAGAGTCTTGTAGA-GGGGGGTAG-AATTTCAGGTGTAGCGGTGAA
AT-GCGTAGAGATCTGAAGGAATACCGGT-GGCG-AAGGCGGCCCCCTGGACAAAGACTG
ACGCTC-AGATGCG-AAAGCGTGGGTAG-CAAACAGGATTAGATA-CCCT-GGTAGTCCA
CGCCGTAAACGATGTCTACTT-GGAGGTTGTTCCCTTGAGGAGT-GGCTTTCGGAGCTAA
C-GCGTTAAGTAGACCGCCT-GGGGAGTACGGTCGC-AAG-ATTAAAACTCAAATGAATT
GA--CGGGGGCCCGCACAAGCGGTGGAGCATGTGGTTTAATTCGATGCAACGCGAAGAAC
C-TTACCTACTCTTGACATCCATAGAACTTAGCAGAGATGCTTTGGTGCCTTCGGGAACT
ATGAGACAGGTGCTGCATGGCTGTCGTCAGCTCGTGTTGTGAAATGTTGGGTTAAG-TCC
CGCAACGAGCGCAACCCTTATCCTTGTTTGCCAGCACGTAATGGTGGGAACTCCAGGGAG
-ACTGCCGGTGATAAACCGGA--GGAAGGTGGGGACGACGTCAAGTCATCATGGCCCTTA
CGAGTAGGGCTACACACGTGCTACAATGGCGTATACAGAGGGCG-GCG-AACCAGCG-AT
GGTAAGCGAATCCCAAAAAGTACGTCGTAGTCCGGATTGGAGTCTGCAACTCGACTCCAT
GAAGTCGGAATCGCTAGTAATCGTGGATCAGAATGCCACGGTGAATACGTTCCCGGGCCT
TGTACACACCGCCCGTCACACCATGGGAGTGGGCTGCAAAAGAAGTGGGTAGTTTAACCT
TC----------------GGG-AGGAC-GCTCACCACTTTGTGGTTCATGA-CTGGGGTG
AAGTCGT-AACAANNNNNNNNNNNNNNNNNNNNNNNNNNNNNNNNNNNNNNNNNNNNNNN
NNN
>Vibrio_superstes__NBRC_103154__AB681963
NNNNNNNNNNNNNNNNNNNNNNNNNNNNNNNNNNNATTGAAC-GCTGGCGGCAGGCCTAA
CACATGCA-AGTCGAGCGGAAA-----CGATGATTCT-GAACCT-T-CGGGGAACGAATT
----AGGCGT-CGAGCGGCGGACGGGTGAGTAATGCCTGGGAAATTGCCCTGATGTGGGG
GATAACCA-TTGGAAACGATGGCTAATACCGCATAANG-TC---------------TAC-
--------------GGACCAAAGAGGGGGA--CC-TTCGGGCCTCTCGCTTCA-GGATAT
GCCCAGGT-GGGATTAGCTAGTTGGTGAGGTAATGGCTCACCAAGGCGACGATCCCTAGC
TGGTCTGAGAGGATGATCAGCCACACTGGAACTGAGACACGGTCCAGACTCCTACGGGAG
GCAGCAGTGGGGAATATTGCACAATGGGCGCAAGCCTGATGCAGCCATGCCGCGTG-TAT
GAAGAAGG--CCTTCGGGTTGTAAAGTACTTTCAGTCGT-GAGGAAGGCGTTGNAGTTAA
TAGCT-TCAGCGT--TTGACGTTAGCGACAGAAGAAGCACCGG-CTAACT-CCGTGCCAG
CAGCCGCGGTAATA-CGGAGGGTGC-GAGCGTTAATCGG-AATTACTGGGCGTAAAGCGC
ATGCAGGT-GGTTTGTTAAGTCAGATGTGAAAGCCCGGGGCTCAACCTCGGAACCGCATT
TGAAACTGGCAGGCTAGAGTACTGTAGA-GGGGGGTAG-AATTTCAGGTGTAGCGGTGAA
AT-GCGTAGAGATCTGAAGGAATACCAGT-GGCG-AAGGCGGCCCCCTGGACAGATACTG
ACACTC-AGATGCG-AAAGCGTGGGGAG-CAAACAGGATTAGATA-CCCT-GGTAGTCCA
CGCCGTAAACGATGTCTACTT-GGAGGTTGTGGCCTTGAGCCGT-GGCTTTCGGAGCTAA
C-GCGTTAAGTAGACCGCCT-GGGGAGTACGGTCGC-AAG-ATTAAAACTCAAATGAATT
GA--CGGGGGCCCGCACAAGCGGTGGAGCATGTGGTTTAATTCGATGCAACGCGAAGAAC
C-TTACCTACTCTTGACATCCAGAGAATTCGCTAGAGATAGCTTNGTGCCTTCGGGAACT
CTGAGACAGGTGCTGCATGGCTGTCGTCAGCTCGTGTTGTGAAATGTTGGGTTAAG-TCC
CGCAACGAGCGCAACCCTTATCCTTGTTTGCCAGCACGTAATGGTGGGAACTCCAGGGAG
-ACTGCCGGTGATAAACCGGA--GGAAGGTGGGGACGACGTCAAGTCATCATGGCCCTTA
CGAGTAGGGCTACACACGTGCTACAATGGCGCATACAGAGGGCG-GCC-AACCAGCG-AT
GGTGAGCGAATCCCAAAAAGTGCGTCGTAGTCCGGATTGGAGTCTGCAACTCGACTCCAT
GAAGTCGGAATCGCTAGTAATCGTGAATCAGAATGTCACGGTGAATACGTTCCCGGGCCT
TGTACACACCGCCCGTCACACCATGGGAGTGGGCTGCAAAAGAAGTGGGTAGTTTAACCT
TNNNNNNNNNNNNNNNNNNNNNNNNNNNNNNNNNNNNNNNNNNNNNNNNNNNNNNNNNNN
NNNNNNNNNNNNNNNNNNNNNNNNNNNNNNNNNNNNNNNNNNNNNNNNNNNNNNNNNNNN
NNN
>Vibrio_taketomensis__C4III282__LC469309
NNNNNNNNNNNNNNNNNNNNNNNTCCTG-GCTCAGATTGAAC-GCTGGCGGCAGGCCTAA
CACATGCA-AGTCGAGCGGCAG-----CGACAACATT-GAACCT-T-CGGGGGATTTGTT
----GGGCGG-CGAGCGGCGGACGGGTGAGTAATGCCTAGGAAATTGCCCTGATGTGGGG
GATAACCA-TTGGAAACGATGGCTAATACCGCATGATG-CC---------------TAC-
--------------GGGCCAAAGAGGGGGA--CC-TTCGGGCCTCTCGCGTCA-GGATAT
GCCTAGGT-GGGATTAGCTAGTTGGTGAGGTAAGGGCTCACCAAGGCGACGATCCCTAGC
TGGTCTGAGAGGATGATCAGCCACACTGGAACTGAGACACGGTCCAGACTCCTACGGGAG
GCAGCAGTGGGGAATATTGCACAATGGGCGCAAGCCTGATGCAGCCATGCCGCGTG-TAT
GAAGAAGG--CCTTCGGGTTGTAAAGTACTTTCAGTCGT-GAGGAAGGTTCATGCGTTAA
TAGCG-TATGGAT--TTGACGTTAGCGACAGAAGAAGCACCGG-CTAACT-CCGTGCCAG
CAGCCGCGGTAATA-CGGAGGGTGC-GAGCGTTAATCGG-AATTACTGGGCGTAAAGCGC
ATGCAGGT-GGTTAGTTAAGTCAGATGTGAAAGCCCGGGGCTCAACCTCGGAATTGCATT
TGAAACTGGCTGACTAGAGTACTGTAGA-GGGGGGTAG-AATTTCAGGTGTAGCGGTGAA
AT-GCGTAGAGATCTGAAGGAATACCGGT-GGCG-AAGGCGGCCCCCTGGACAGATACTG
ACACTC-AGATGCG-AAAGCGTGGGGAG-CAAACAGGATTAGATA-CCCT-GGTAGTCCA
CGCCGTAAACGATGTCTACTT-GGAGGTTGTGGCCTTGAGCCGT-GGCTTTCGGAGCTAA
C-GCGTTAAGTAGACCGCCT-GGGGAGTACGGTCGC-AAG-ATTAAAACTCAAATGAATT
GA--CGGGGGCCCGCACAAGCGGTGGAGCATGTGGTTTAATTCGATGCAACGCGAAGAAC
C-TTACCTACTCTTGACATCCATAGAACTTAGCAGAGATGCTTTGGTGCCTTCGGGAACT
ATGAGACAGGTGCTGCATGGCTGTCGTCAGCTCGTGTTGTGAAATGTTGGGTTAAG-TCC
CGCAACGAGCGCAACCCTTATCCTTGTTTGCCAGCGAGTAATGTCGGGAACTCCAGGGAG
-ACTGCCGGTGATAAACCGGA--GGAAGGTGGGGACGACGTCAAGTCATCATGGCCCTTA
CGAGTAGGGCTACACACGTGCTACAATGGCGTATACAGAGGGCT-GCC-AACTCGCG-AG
AGTGAGCGAATCCCAAAAAGTACGTCGTAGTCCGGATTGGAGTCTGCAACTCGACTCCAT
GAAGTCGGAATCGCTAGTAATCGTGGATCAGAATGCCACGGTGAATACGTTCCCGGGCCT
TGTACACACCGCCCGTCACACCATGGGAGTGGGCTGCAAAAGAAGTGGGTAGTTTAACCT
TC----------------GGG-AGGAC-GCTCACCACTTTGTGGTTCATGA-CTGG-GTG
AAGTCGT-AACAAGGTANNNNNNNNNNNNNNNNNNNNNNNNNNNNNNNNNNNNNNNNNNN
NNN
>Vibrio_tapetis_subsp._britannicus__HH6087__HE795148
NNNNNNNNNNNNNNNAGTTTGA-TCCTG-GCTCAGATTGAAC-GCTGGCGGCAGGCCTAA
CACATGCA-AGTCGAGCGGAAACG---AGAAGTAGCT-TGCTAC-T-TCGG---------
-------CGT-CGAGCGGCGGACGGGTGAGTAATGCCTAGGAAATTGCCCTGATGTGGGG
GATAACCA-TTGGAAACGATGGCTAATACCGCATAATG-CC---------------TTC-
--------------GGGCCAAAGAGGGGGA--CC-TTCGGGCCTCTCGCGTCA-GGATAT
GCCTAGGT-GGGATTAGCTAGTTGGTGAGGTAATGGCTCACCAAGGCGACGATCCCTAGC
TGGTCTGAGAGGATGATCAGCCACACTGGAACTGAGACACGGTCCAGACTCCTACGGGAG
GCAGCAGTGGGGAATATTGCACAATGGGCGCAAGCCTGATGCAGCCATGCCGCGTG-TAT
GAAGAAGG--CCTTCGGGTTGTAAAGTACTTTCAGCAGT-GAGGAAGGGGTGTACGTTAA
TAGCG-TGCATCC--TTGACGTTAGCTGCAGAAGAAGCACCGG-CTAACT-CCGTGCCAG
CAGCCGCGGTAATA-CGGAGGGTGC-GAGCGTTAATCGG-AATTACTGGGCGTAAAGCGC
ATGCAGGT-GGTTCGTTAAGTCAGATGTGAAAGCCCGGGGCTCAACCTCGGAACTGCATT
TGAAACTGGCGGGCTAGAGTACTGTAGA-GGGGGGTAG-AATTTCAGGTGTAGCGGTGAA
AT-GCGTAGAGATCTGAAGGAATACCAGT-GGCG-AAGGCGGCCCCCTGGACAGATACTG
ACACTC-AGATGCG-AAAGCGTGGGGAG-CAAACAGGATTAGATA-CCCT-GGTAGTCCA
CGCCGTAAACGATGTCTACTT-GGAGGTTGTGGCCTTGAGCCGT-GGCTTTCGGAGCTAA
C-GCGTTAAGTAGACCGCCT-GGGGAGTACGGTCGC-AAG-ATTAAAACTCAAATGAATT
GA--CGGGGGCCCGCACAAGCGGTGGAGCATGTGGTTTAATTCGATGCAACGCGAAGAAC
C-TTACCTACTCTTGACATCCAGAGAAGCCAGCGGAGACGCAGGTGTGCCTTCGGGAACT
CTGAGACAGGTGCTGCATGGCTGTCGTCAGCTCGTGTTGTGAAATGTTGGGTTAAG-TCC
CGCAACGAGCGCAACCCTTATCCTTGTTTGCCAGCGAGTAATGTCGGGAACTCCAGGGAG
-ACTGCCGGTGATAAACCGGA--GGAAGGTGGGGACGACGTCAAGTCATCATGGCCCTTA
CGAGTAGGGCTACACACGTGCTACAATGGCGCATACAGAGGGCA-GCC-AACCAGCG-AT
GGTGAGCGAATCCCAAAAAGTGCGTCGTAGTCCGGATTGGAGTCTGCAACTCGACTCCAT
GAAGTCGGAATCGCTAGTAATCGTGAATCAGAATGTCACGGTGAATACGTTCCCGGGCCT
TGTACACACCGCCCGTCACACCATGGGAGTGGGCTGCAAAAGAAGTAGGTAGTTTAACCT
TTC--------------GGGG-AGGAC-GCTTACCACTTTGTGGTTCATGA-CTGGGGTG
AAGTCGT-AACAAGGTAGCCCTAGGGGAACCTGCGGCTGGATCACCTCCNNNNNNNNNNN
NNN
>Vibrio_tapetis_subsp._quintayensis__CECT_8851__MT760311
NNNNNNNNNNNNNNNNNNNNNNNNNNNNNNNNNNNNNNNNNNNNNNNNNNNNNNNNNNNN
NNNNNNNNNNNNNNNNNNNNNNNNNNNNNNNNNNNCT-TGCTAC-T-TCGG---------
-------CGT-CGAGCGGCGGACGGGTGAGTAATGCCTAGGAAATTGCCCTGATGTGGGG
GATAACCA-TTGGAAACGATGGCTAATACCGCATAATG-CC---------------TTC-
--------------GGGCCAAAGAGGGGGA--CC-TTCGGGCCTCTCGCGTCA-GGATAT
GCCTAGGT-GGGATTAGCTAGTTGGTGAGGTAATGGCTCACCAAGGCGACGATCCCTAGC
TGGTCTGAGAGGATGATCAGCCACACTGGAACTGAGACACGGTCCAGACTCCTACGGGAG
GCAGCAGTGGGGAATATTGCACAATGGGCGCAAGCCTGATGCAGCCATGCCGCGTG-TAT
GAAGAAGG--CCTTCGGGTTGTAAAGTACTTTCAGCAGT-GAGGAAGGGGTGTACGTTAA
TAGCG-TGCATCC--TTGACGTTAGCTGCAGAAGAAGCACCGG-CTAACT-CCGTGCCAG
CAGCCGCGGTAATA-CGGAGGGTGC-GAGCGTTAATCGG-AATTACTGGGCGTAAAGCGC
ATGCAGGT-GGTTCGTTAAGTCAGATGTGAAAGCCCGGGGCTCAACCTCGGAACTGCATT
TGAAACTGGCGGGCTAGAGTACTGTAGA-GGGGGGTAG-AATTTCAGGTGTAGCGGTGAA
AT-GCGTAGAGATCTGAAGGAATACCAGT-GGCG-AAGGCGGCCCCCTGGACAGATACTG
ACACTC-AGATGCG-AAAGCGTGGGGAG-CAAACAGGATTAGATA-CCCT-GGTAGTCCA
CGCCGTAAACGATGTCTACTT-GGAGGTTGTGGCCTTGAGCCGT-GGCTTTCGGAGCTAA
C-GCGTTAAGTAGACCGCCT-GGGGAGTACGGTCGC-AAG-ATTAAAACTCAAATGAATT
GA--CGGGGGCCCGCACAAGCGGTGGAGCATGTGGTTTAATTCGATGCAACGCGAAGAAC
C-TTACCTACTCTTGACATCCAGAGAAGCCAGCGGAGACGCAGGTGTGCCTTCGGGAACT
CTGAGACAGGTGCTGCATGGCTGTCGTCAGCTCGTGTTGTGAAATGTTGGGTTAAG-TCC
CGCAACGAGCGCAACCCTTATCCTTGTTTGCCAGCGAGTAATGTCGGGAACTCCAGGGAG
-ACTGCCGGTGATAAACCGGA--GGAAGGTGGGGACGACGTCAAGTCATCATGGCCCTTA
CGAGTAGGGCTACACACGTGCTACAATGGCGCATACAGAGGGCA-GCC-AACCAGCG-AT
GGTGAGCGAATCCCAAAAAGTGCGTCGTAGTCCGGATTGGAGTCTGCAACTCGACTCCAT
GAAGTCGGAATCGCTAGTAATCGTGAATCAGAATGTCACGGTGAATACGTTCCCGGGCCT
TGTACACACCGCCCGTCACACCATGGGAGTGGGCTGCAAAAGAAGTAGGTANNNNNNNNN
NNNNNNNNNNNNNNNNNNNNNNNNNNNNNNNNNNNNNNNNNNNNNNNNNNNNNNNNNNNN
NNNNNNNNNNNNNNNNNNNNNNNNNNNNNNNNNNNNNNNNNNNNNNNNNNNNNNNNNNNN
NNN
>Vibrio_tapetis__CECT_4600__Y08430
NNNNNNNNNNNNNNNNNNNNNNNNNNNNNNCTCAGATTGAAC-GCTGGCGGCAGGCCTAA
CACATGCA-AGTCGAGCGGAAACG---AGAAGTAGCT-TGCTAC-T-TCGG---------
-------CGT-CGAGCGGCGGACGGGTGAGTAATGCCTAGGAAATTGCCCTGATGTGGGG
GATAACCA-TTGGAAACGATGGCTAATACCGCATAATG-CC---------------TTC-
--------------GGGCCAAAGAGGGGGA--CC-TTCGGGCCTCTCGCGTCA-GGATAT
GCCTAGGT-GGGATTAGCTAGTTGGTGAGGTAATGGCTCACCAAGGCGACGATCCCTAGC
TGGTCTGAGAGGATGATCAGCCACACTGGAACTGAGACACGGTCCAGACTCCTACGGGAG
GCAGCAGTGGGGAATATTGCACAATGGGCGCAAGCCTGATGCAGCCATGCCGCGTG-TAT
GAAGAAGG--CCTTCGGGTTGTAAAGTACTTTCAGCAGT-GAGGAAGGGGTGTACGTTAA
TAGCG-TGCATCC--TTGACGTTAGCTGCAGAAGAAGCACCGG-CTAACT-CCGTGCCAG
CAGCCGCGGTAATA-CGGAGGGTGC-GAGCGTTAATCGG-AATTACTGGGCGTAAAGCGC
ATGCAGGT-GGTTCGTTAAGTCAGATGTGAAAGCCCGGGGCTCAACCTCGGAACTGCATT
TGAAACTGGCGGGCTAGAGTACTGTAGA-GGGGGGTAG-AATTTCAGGTGTAGCGGTGAA
AT-GCGTAGAGATCTGAAGGAATACCAGT-GGCG-AAGGCGGCCCCCTGGACAGATACTG
ACACTC-AGATGCG-AAAGCGTGGGGAG-CAAACAGGATTAGATA-CCCT-GGTAGTCCA
CGCCGTAAACGATGTCTACTT-GGAGGTTGTGGCCTTGAGCCGT-GGCTTTCGGAGCTAA
C-GCGTTAAGTAGACCGCCT-GGGGAGTACGGTCGC-AAG-ATTAAAACTCAAATGAATT
GA--CGGGGGCCCGCACAAGCGGTGGAGCATGTGGTTTAATTCGATGCAACGCGAAGAAC
C-TTACCTACTCTTGACATCCAGAGAAGCCAGCGGAGACGCAGGTGTGCCTTCGGGAACT
CTGAGACAGGTGCTGCATGGCTGTCGTCAGCTCGTGTTGTGAAATGTTGGGTTAAG-TCC
CGCAACGAGCGCAACCCTTATCCTTGTTTGCCAGCGAGTAATGTCGGGAACTCCAGGGAG
-ACTGCCGGTGATAAACCGGA--GGAAGGTGGGGACGACGTCAAGTCATCATGGCCCTTA
CGAGTAGGGCTACACACGTGCTACAATGGCGCATACAGAGGGCA-GCC-AACCAGCG-AT
GGTGAGCGAATCCCAAAAAGTGCGTCGTAGTCCGGATTGGAGTCTGCAACTCGACTCCAT
GAAGTCGGAATCGCTAGTAATCGTGAATCAGAATGTCACGGTGAATACGTTCCCGGGCCT
TGTACACACCGCCCGTCACACCATGGGAGTGGGCTGCAAAAGAAGTAGGTAGTTTAACCT
TTC--------------GGGG-AGGAC-GCTTACCACTTTGTGGTTCATGA-CTGGGGTG
NNNNNNNNNNNNNNNNNNNNNNNNNNNNNNNNNNNNNNNNNNNNNNNNNNNNNNNNNNNN
NNN
>Vibrio_tarriae__2521-89__ON641638
NNNNNNTAATTGAAGAGTTTGA-TCATG-GCTCAGATTGAAC-GCTGGCGGCAGGCCTAA
CACATGCA-AGTCGAGCGGCAGCA---CAGAGGAACTTGTTCCT-T--------------
----GGGTGG-CGAGCGGCGGACGGGTGAGTAATGCCTGGGAAATTGCCCGGTAGAGGGG
GATAACCA-TTGGAAACGATGGCTAATACCGCATAACC-TC--------------GC-A-
--------------AGAGCAAAGCAGGGGA--CC-TTCGGGCCTTGCGCTACC-GGATAT
GCCCAGGT-GGGATTAGCTAGTTGGTGAGGTAAGGGCTCACCAAGGCGACGATCCCTAGC
TGGTCTGAGAGGATGATCAGCCACACTGGAACTGAGACACGGTCCAGACTCCTACGGGAG
GCAGCAGTGGGGAATATTGCACAATGGGCGCAAGCCTGATGCAGCCATGCCGCGTG-TAT
GAAGAAGG--CCTTCGGGTTGTAAAGTACTTTCAGTAGG-GAGGAAGGTGGTTAAGTTAA
TACCT-TAATCAT--TTGACGTTACCTACAGAAGAAGCACCGG-CTAACT-CCGTGCCAG
CAGCCGCGGTAATA-CGGAGGGTGC-AAGCGTTAATCGG-AATTACTGGGCGTAAAGCGC
ATGCAGGT-GGTTTGTTAAGTCAGATGTGAAAGCCCTGGGCTCAACCTAGGAATCGCATT
TGAAACTGACAAGCTAGAGTACTGTAGA-GGGGGGTAG-AATTTCAGGTGTAGCGGTGAA
AT-GCGTAGAGATCTGAAGGAATACCGGT-GGCG-AAGGCGGCCCCCTGGACAGATACTG
ACACTC-AGATGCG-AAAGCGTGGGGAG-CAAACAGGATTAGATA-CCCT-GGTAGTCCA
CGCCGTAAACGATGTCTACTT-GGAGGTTGTGCCCTAGAGGTGT-GGCTTTCGGAGCTAA
C-GCGTTAAGTAGACCGCCT-GGGGAGTACGGTCGC-AAG-ATTAAAACTCAAATGAATT
GA--CGGGGGCCCGCACAAGCGGTGGAGCATGTGGTTTAATTCGATGCAACGCGAAGAAC
C-TTACCTACTCTTGACATCCAGAGAATCTAGCGGAGACGCTGGAGTGCCTTCGGGAGCT
CTGAGACAGGTGCTGCATGGCTGTCGTCAGCTCGTGTTGTGAAATGTTGGGTTAAG-TCC
CGCAACGAGCGCAACCCTTATCCTTGTTTGCCAGCACGTAATGGTGGGAACTCCAGGGAG
-ACTGCCGGTGATAAACCGGA--GGAAGGTGGGGACGACGTCAAGTCATCATGGCCCTTA
CGAGTAGGGCTACACACGTGCTACAATGGCGTATACAGAGGGCA-GCG-ATACCGCG-AG
GTGGAGCGAATCTCACAAAGTACGTCGTAGTCCGGATTGGAGTCTGCAACTCGACTCCAT
GAAGTCGGAATCGCTAGTAATCGCAAATCAGAATGTTGCGGTGAATACGTTCCCGGGCCT
TGTACACACCGCCCGTCACACCATGGGAGTGGGCTGCAAAAGAAGCAGGTAGTTTAACCT
TC----------------GGG-AGGAC-GCTTGCCACTTTGTGGTTCATGA-CTGGGGTG
AAGTCGT-AACAAGGTAGCGCTAGGGGAACCTGGCGCTGGATCACCTCCTTANNNNNNNN
NNN
>Vibrio_tasmaniensis__LMG_20012__AJ316192
NNNNNNNNNNNNNNNNNNNNNNNNNNNNNNNNNNNATTGAAC-GCTGGCGGCAGGCCTAA
CACATGCA-AGTCGAGCGGAAA-----CGACACTAAC-AATCCT-T-CGGGTGCGTTAAT
----GGGCGT-CGAGCGGCGGACGGGTGAGTAATGCCTAGGAAATTGCCTTGATGTGGGG
GATAACCA-TTGGAAACGATGGCTAATACCGCATAATG-CC---------------TAC-
--------------GGGCCAAAGAGGGGGA--CC-TTCGGGCCTCTCGCGTCA-AGATAT
GCCTAGGT-GGGATTAGCTAGTTGGTGAGGTAATGGCTCACCAAGGCGACGATCCCTAGC
TGGTCTGAGAGGATGATCAGCCACACTGGAACTGAGACACGGTCCAGACTCCTACGGGAG
GCAGCAGTGGGGAATATTGCACAATGGGCGCAAGCCTGATGCAGCCATGCCGCGTG-TAT
GAAGAAGG--CCTTCGGGTTGTAAAGTACTTTCAGTTGT-GAGGAAGGGTGTGTAGTTAA
TAGCT-GCRCATC--TTGACGTTAGCAACAGAAGAAGCACCGG-CTAACT-CCGTGCCAG
CAGCCGCGGTAATA-CGGAGGGTGC-GAGCGTTAATCGG-AATTACTGGGCGTAAAGCGC
ATGCAGGT-GGTTCATTAAGTCAGATGTGAAAGCCCGGGGCTCAACCTCGGAACTGCATT
TGAAACTGGTGAACTAGAGTGCTGTAGA-GGGGGGTAG-AATTTCAGGTGTAGCGGTGAA
AT-GCGTAGAGATCTGAAGGAATACCAGT-GGCG-AAGGCGGCCCCCTGGACAGACACTG
ACACTC-AGATGCG-AAAGCGTGGGGAG-CAAACAGGATTAGATA-CCCT-GGTAGTCCA
CGCCGTAAACGATGTCTACTT-GGAGGTTGTGGCCTTGAGCCGT-GGCTTTCGGAGCTAA
C-GCGTTAAGTAGACCGCCT-GGGGAGTACGGTCGC-AAG-ATTAAAACTCAAATGAATT
GA--CGGGGGCCCGCACAAGCGGTGGAGCATGTGGTTTAATTCGATGCAACGCGAAGAAC
C-TTACCTACTCTTGACATCCAGAGAAGCCAGCGGAGACGCAGGTGTGCCTTCGGGAGCT
CTGAGACAGGTGCTGCATGGCTGTCGTCAGCTCGTGTTGTGAAATGTTGGGTTAAG-TCC
CGCAACGAGCGCAACCCTTATCCTTGTTTGCCAGCGAGTAATGTCGGGAACTCCAGGGAG
-ACTGCCGGTGATAAACCGGA--GGAAGGTGGGGACGACGTCAAGTCATCATGGCCCTTA
CGAGTAGGGCTACACACGTGCTACAATGGCGCATACAGAGGGCA-GCA-AGCTAGCG-AT
AGTGAGCGAATCCCAAAAAGTGCGTCGTAGTCCGGATTGGAGTCTGCAACTCGACTCCAT
GAAGTCGGAATCGCTAGTAATCGTGAATCAGAATGTCACGGTGAATACGTTCCCGGGCCT
TGTACACACCGCCCGTCACACCATGGGAGTGGGCTGCAAAAGAAGTGGGTAGTTTAACCT
TTC--------------GGGG-AGGAC-GCTCACCACTTTGTGGTTCATGA-CTGGGGTG
AAGTCGT-AACAAGGTAGCCCTAGGGGAACCNNNNNNNNNNNNNNNNNNNNNNNNNNNNN
NNN
>Vibrio_tetraodonis_subsp._pristinus__OCN044__MW872696
NNNNNNNNNNNNNNNNNNNNNNNNCATG-GCTCAGATTGAAC-GCTGGCGGCAGGCCTAA
CACATGCA-AGTCGAGCGGAAA-----CGAGTTATCT-GACCCT-T-CGGGTGACGATAA
----CGGCGT-CGAGCGGCGGACGGGTGAGTAATGCCTGGGAAATTGCCCTGGTGTGGGG
GATAACCA-TTGGAAACGATGGCTAATACCGCATAATA-GC---------------TTC-
--------------GGCTCAAAGAGGGGGA--CC-TTCGGGCCTCTCGCGTCA-GGATAT
GCCCAGGT-GGGATTAGCTAGTTGGTGAGGTAAAGGCTCACCAAGGCGACGATCCCTAGC
TGGTCTGAGAGGATGATCAGCCACACTGGAACTGAGACACGGTCCAGACTCCTACGGGAG
GCAGCAGTGGGGAATATTGCACAATGGGCGCAAGCCTGATGCAGCCATGCCGCGTG-TAT
GAAGAAGG--CCTTCGGGTTGTAAAGTACTTTCAGCAGT-GAGGAAGGTGGTAGTGTTAA
TAGCA-CTATTAT--TTGACGTTAGCTGCAGAAGAAGCACCGG-CTAACT-CCGTGCCAG
CAGCCGCGGTAATA-CGGAGGGTGC-GAGCGTTAATCGG-AATTACTGGGCGTAAAGCGC
ATGCAGGT-GGATGATTAAGTCAGATGTGAAAGCCCGGGGCTCAACCTCGGAATAGCATT
TGAAACTGGTCATCTAGAGTACTGTAGA-GGGGGGTAG-AATTTCAGGTGTAGCGGTGAA
AT-GCGTAGAGATCTGAAGGAATACCGGT-GGCG-AAGGCGGCCCCCTGGACAGATACTG
ACACTC-AGATGCG-AAAGCGTGGGGAG-CAAACAGGATTAGATA-CCCT-GGTAGTCCA
CGCCGTAAACGATGTCTACTT-GGAGGTTGTGGCCTTGAGCCGT-GGCTTTCGGAGCTAA
C-GCGTTAAGTAGACCGCCT-GGGGAGTACGGTCGC-AAG-ATTAAAACTCAAATGAATT
GA--CGGGGGCCCGCACAAGCGGTGGAGCATGTGGTTTAATTCGATGCAACGCGAAGAAC
C-TTACCTACTCTTGACATCCAGAGAACTTTCCAGAGATGGATTGGTGCCTTCGGGAACT
CTGAGACAGGTGCTGCATGGCTGTCGTCAGCTCGTGTTGTGAAATGTTGGGTTAAG-TCC
CGCAACGAGCGCAACCCTTATCCTTGTTTGCCAGCACTTCG-GGTGGGAACTCCAGGGAG
-ACTGCCGGTGATAAACCGGA--GGAAGGTGGGGACGACGTCAAGTCATCATGGCCCTTA
CGAGTAGGGCTACACACGTGCTACAATGGCGCATACAGAGGGCG-GCC-AACTTGCG-AA
AGTGAGCGAATCCCAAAAAGTGCGTCGTAGTCCGGATTGGAGTCTGCAACTCGACTCCAT
GAAGTCGGAATCGCTAGTAATCGTGGATCAGAATGCCACGGTGAATACGTTCCCGGGCCT
TGTACACACCGCCCGTCACACCATGGGAGTGGGCTGCAAAAGAAGTGGGTAGTTTAACCT
TC----------------GGG-GGGAC-GCTCACCACTTTGTGGTTCATGA-CTGGGGTG
AAGTCGT-AACAAGGTAGCGCTAGGGGAACCTGGNNNNNNNNNNNNNNNNNNNNNNNNNN
NNN
>Vibrio_tetraodonis__A511__ON808596
NNNNNNNNNNNNNNNNNNNNNNNNNNNNNNNNNNNNNNNNNNNNNNNNNNNNNNNNNNNN
NNNNNNNNNNNTCGAGCGAAAA-----CGAGTTATTT-GACCCT-T-CGGGTGACGATAA
----TGGCGT-CGAGCGGCGGACGGGTGAGTAATGCCTGGGAAATTACCCTGATGTGGGG
GATAACCA-TTGGAAACGATGGCTAATACCGCATAATA-GC---------------TTC-
--------------GGCTCAAAGAGGGGGA--CC-TTCGGGCCTCTCGCGTCA-GGATAT
GCCCAGGT-GGGATTAGCTAGTTGGTGAGGTAAGGGCTCACCAAGGCGACGATCCCTAGC
TGGTCTGAGAGGATGATCAGCCACACTGGAACTGAGACACGGTCCAGACTCCTACGGGAG
GCAGCAGTGGGAAATATTGCACAATGGGCGCAAGCCTGATGCAGCCATGCCGCGTG-TAT
GAAGAAGG--CCTTCGGGTTGTAAAGTACTTTCAGCAGT-GAGGAAGGTAGTAGTGTTAA
TAGCC-CTATGAT--TTGACGTTAGCTTCAGAAGAAGCACCGG-CTAACT-CCGTGCCAG
CAGCCGCGGTAATA-CGGAGGGTGC-GAGCGTTAATCGG-AATTACTGGGCGTAAAGCGC
ATGCAGGT-GGATGATTAAGTCAGATGTGAAAGCCCGGGGCTCAACCTCGGAATAGCATT
TGAAACTGGTGATCTAGAGTACTGTAGA-GGGGGGTAG-AATTTCAGGTGTAGCGGTGAA
AT-GCGTAGAGATCTGAAGGAATACCGGT-GGCG-AAGGCGGCCCCCTGGACAGATACTG
ACACTC-AGATGCG-AAAGCGTGGGGAG-CAAACAGGATTAGATA-CCCT-GGTAGTCCA
CGCCGTAAACGATGTCTACTT-GGAGGTTGTGGCCTTGAGCCGT-GGCTTTCGGAGCTAA
C-GCGTTAAGTAGACCGCCT-GGGGAGTACGGTCGC-AAG-ATTAAAACTCAAATGAATT
GA--CGGGGGCCCGCACAAGCGGTGGAGCATGTGGTTTAATTCGATGCAACGCGAAGAAC
C-TTACCTACTCTTGACATCCTTAGAAGTTTCTGGAGATGGTTTTGTGCCTTCGGGAACT
GTGAGACAGGTGCTGCATGGCTGTCGTCAGCTCGTGTTGTGAAATGTTGGGTTAAG-TCC
CGCAACGAGCGCAACCCTTATCCTTGTTTGCCAGCACTTCG-GGTGGGAACTCCAGGGAG
-ACTGCCGGTGATAAACCGGA--GGAAGGTGGGGACGACGTCAAGTCATCATGGCCCTTA
CGAGTAGGGCTACACACGTGCTACAATGGCGCATACAGAGGGCG-GCC-AACTTGCG-AA
AGTGAGCGAATCCCAAAAAGTGCGTCGTAGTCCGGATTGGAGTCTGCAACTCGACTCCAT
GAAGTCGGAATCGCTAGTAATCGTGGATCAGAATGCCACGGTGAATACGTTCCCGGGCCT
TGTACACACCGCCCGTCACACCATGGGAGTGGGCTGCAAAAGAAGTGGGTAGTTTAACCT
TC----------------GGG-GGGNNNNNNNNNNNNNNNNNNNNNNNNNNNNNNNNNNN
NNNNNNNNNNNNNNNNNNNNNNNNNNNNNNNNNNNNNNNNNNNNNNNNNNNNNNNNNNNN
NNN
>Vibrio_thalassae__MD16__HF541973
NNNNNNNNNNNNNNNNNNNNNNNNNNNNNNNNNNNNNNNNNNNNNNNNNNNNNNNNNNNN
NNCATGCA-AGTCGAGCGGAAA-----CGAGTTAACT-GACCCT-T-CGGGTGACGTTAA
----CGGCGT-CGAGCGGCGGACGGGTGAGTAATGCCTGGGAAATTGCCCTGATGTGGGG
GATAACCA-TTGGAAACGATGGCTAATACCGCATAACG-CC---------------TTC-
--------------GGGCCAAAGAGGGGGA--CC-TTCGGGCCTCTCGCGTCA-GGATAT
GCCCAGGT-GGGATTAGCTAGTTGGTGAGGTAATGGCTCACCAAGGCGACGATCCCTAGC
TGGTCTGAGAGGATGATCAGCCACACTGGAACTGAGACACGGTCCAGACTCCTACGGGAG
GCAGCAGTGGGGAATATTGCACAATGGGCGCAAGCCTGATGCAGCCATGCCGCGTG-TGT
GAAGAAGG--CCTTCGGGTTGTAAAGCACTTTCAGTCGT-GAGGAAGGCGGGTACGTTAA
TAGCG-TATTTGT--TTGACGTTAGCGACAGAAGAAGCACCGG-CTAACT-CCGTGCCAG
CAGCCGCGGTAATA-CGGAGGGTGC-GAGCGTTAATCGG-AATTACTGGGCGTAAAGCGC
ATGCAGGT-GGTTCGTTAAGTCAGATGTGAAAGCCCGGGGCTCAACCTCGGAACAGCATT
TGAAACTGGCGGACTAGAGTACTGTAGA-GGGGGGTAG-AATTTCAGGTGTAGCGGTGAA
AT-GCGTAGAGATCTGAAGGAATACCGGT-GGCG-AAGGCGGCCCCCTGGACAGATACTG
ACACTC-AGATGCG-AAAGCGTGGGGAG-CAAACAGGATTAGATA-CCCT-GGTAGTCCA
CGCCGTAAACGATGTCTACTT-GGAGGTTGTGGCCTTGAGCCGT-GGCTTTCGGAGCTAA
C-GCGTTAAGTAGACCGCCT-GGGGAGTACGGTCGC-AAG-ATTAAAACTCAAATGAATT
GA--CGGGGGCCCGCACAAGCGGTGGAGCATGTGGTTTAATTCGATGCAACGCGAAGAAC
C-TTACCTACTCTTGACATCCAGAGAAGCCAGCGGAGACGCAGGTGTGCCTTCGGGAGCT
CTGAGACAGGTGCTGCATGGCTGTCGTCAGCTCGTGTTGTGAAATGTTGGGTTAAG-TCC
CGCAACGAGCGCAACCCTTATCCTTGTTTGCCAGCGAGTAATGTCGGGAACTCCAGGGAG
-ACTGCCGGTGATAAACCGGA--GGAAGGTGGGGACGACGTCAAGTCATCATGGCCCTTA
CGAGTAGGGCTACACACGTGCTACAATGGCGCATACAGAGGGCA-GCC-AACTTGCG-AA
AGTGAGCGAATCCCAAAAAGTGCGTCGTAGTCCGGATTGGAGTCTGCAACTCGACTCCAT
GAAGTCGGAATCGCTAGTAATCGTGGATCAGAATGCCACGGTGAATACGTTCCCGGGCCT
TGTACACACCGCCCGTCACACCATGGGAGTGGGCTGCAAAAGAAGTGGGTAGTTTAACCT
TC----------------GGG-AGGAC-GCTCACCACTTTGTGGTTCATGA-CTGGAGTG
AAGTCGTAAACAAGGTAANNNNNNNNNNNNNNNNNNNNNNNNNNNNNNNNNNNNNNNNNN
NNN
>Vibrio_toranzoniae__CECT_7225__EU541606
NNNNNNNNNNNNNNNNNNNNNNNNNNNNNNNNNNNNNNNNNNNNNNNNNNNNNNNNNNNN
NNNNTGCA-AGTCGAGCGGAAA-----CGACACTAAC-AATCCT-T-CGGGTGCGTTAAT
----GGGCGT-CGAGCGGCGGACGGGTGAGTAATGCCTAGGAAATTGCCTTGATGTGGGG
GATAACCA-TTGGAAACGATGGCTAATACCGCATGATG-CC---------------TAC-
--------------GGGCCAAAGAGGGGGA--CC-TTCGGGCCTCTCGCGTCA-AGATAT
GCCTAGGT-GGGATTAGCTAGTTGGTGAGGTAATGGCTCACCAAGGCGACGATCCCTAGC
TGGTCTGAGAGGATGATCAGCCACACTGGAACTGAGACACGGTCCAGACTCCTACGGGAG
GCAGCAGTGGGGAATATTGCACAATGGGCGCAAGCCTGATGCAGCCATGCCGCGTG-TAT
GAAGAAGG--CCTTCGGGTTGTAAAGTACTTTCAGTTGT-GAGGAAGGGGGTAACGTTAA
TAGCG-HTATCTC--TTGACGTTAGCAACAGAAGAAGCACCGG-CTAACT-CCGTGCCAG
CAGCCGCGGTAATA-CGGAGGGTGC-GAGCGTTAATCGG-AATTACTGGGCGTAAAGCGC
ATGCAGGT-GGTTCATTAAGTCAGATGTGAAAGCCCGGGGCTCAACCTCGGAACTGCATT
TGAAACTGGTGAACTAGAGTACTGTAGA-GGGGGGTAG-AATTTCAGGTGTAGCGGTGAA
AT-GCGTAGAGATCTGAAGGAATACCAGT-GGCG-AAGGCGGCCCCCTGGACAGATACTG
ACACTC-AGATGCG-AAAGCGTGGGGAG-CAAACAGGATTAGATA-CCCT-GGTAGTCCA
CGCCGTAAACGATGTCTACTT-GGAGGTTGTGGCCTTGAGCCGT-GGCTTTCGGAGCTAA
C-GCGTTAAGTAGACCGCCT-GGGGAGTACGGTCGC-AAG-ATTAAAACTCAAATGAATT
GA--CGGGGGCCCGCACAAGCGGTGGAGCATGTGGTTTAATTCGATGCAACGCGAAGAAC
C-TTACCTACTCTTGACATCCAGAGAATCCAGCGGAGACGCAGGAGTGCCTTCGGGAGCT
CTGAGACAGGTGCTGCATGGCTGTCGTCAGCTCGTGTTGTGAAATGTTGGGTTAAG-TCC
CGCAACGAGCGCAACCCTTATCCTTGTTTGCCAGCAAGTAATGTCGGGAACTCCAGGGAG
-ACTGCCGGTGATAAACCGGA--GGAAGGTGGGGACGACGTCAAGTCATCATGGCCCTTA
CGAGTAGGGCTACACACGTGCTACAATGGCGCATACAGAGGGCA-GCG-AGCCAGCG-AT
GGTAAGCGAATCCCAAAAAGTGCGTCGTAGTCCGGATTGGAGTCTGCAACTCGACTCCAT
GAAGTCGGAATCGCTAGTAATCGTGAATCAGAATGTCACGGTGAATACGTTCCCGGGCCT
TGTACACACCGCCCGTCACACCATGGGAGTGGGCTGCAAAAGAAGTGGGTAGTCTAACCT
TC----------------GGG-AGGAC-GCTTACCACTTTGTGGTTCATGA-CTGGGGTG
AAGTCTGNNNNNNNNNNNNNNNNNNNNNNNNNNNNNNNNNNNNNNNNNNNNNNNNNNNNN
NNN
>Vibrio_tritonius__AM2__GU951698
NNNNNNNNNNNNNNNNNNNNNNNNNNNNNNNNNNNNNNNNNNNNNNNNNNNNNNNNNNNN
NNCATGCA-AGTCGAGCGGCAG-----CGACATAAAC-AAACCT-T-CGGGGGCGATTAT
----GGGCGG-CGAGCGGCGGACGGGTGAGTAATGCCTGGGAAATTGCCCTGATGTGGGG
GATAACCA-TTGGAAACGATGGCTAATACCGCATAATA-GC---------------TTC-
--------------GGCTTAAAGAGGGGGA--CC-TTCGGGCCTCTCGCGTCA-GGATAT
GCCCAGGT-GGGATTAGCTAGTTGGTGAGGTAAGGGCTCACCAAGGCGACGATCCCTAGC
TGGTCTGAGAGGATGATCAGCCACACTGGAACTGAGACACGGTCCAGACTCCTACGGGAG
GCAGCAGTGGGGAATATTGCACAATGGGCGCAAGCCTGATGCAGCCATGCCGCGTG-TAT
GAAGAAGG--CCTTCGGGTTGTAAAGTACTTTCAGCAGT-GAGGAAGGCGGATGTGTTAA
TAGCG-CATTCGT--TTGACGTTAGCTGCAGAAGAAGCACCGG-CTAACT-CCGTGCCAG
CAGCCGCGGTAATA-CGGAGGGTGC-GAGCGTTAATCGG-AATTACTGGGCGTAAAGCGC
ATGCAGGT-GGTCTGTTAAGTCAGATGTGAAAGCCCGGGGCTTAACCTCGGAATAGCATT
TGAAACTGGCAGGCTAGAGTACTGTAGA-GGGGGGTAG-AATTTCAGGTGTAGCGGTGAA
AT-GCGTAGAGATCTGAAGGAATACCGGT-GGCG-AAGGCGGCCCCCTGGACAGATACTG
ACACTC-AGATGCG-AAAGCGTGGGGAG-CAAACAGGATTAGATA-CCCT-GGTAGTCCA
CGCCGTAAACGATGTCTACTT-GGAGGTTGTGGCCTTGAGCCGT-GGCTTTCGGAGCTAA
C-GCGTTAAGTAGACCGCCT-GGGGAGTACGGTCGC-AAG-ATTAAAACTCAAATGAATT
GA--CGGGGGCCCGCACAAGCGGTGGAGCATGTGGTTTAATTCGATGCAACGCGAAGAAC
C-TTACCTACTCTTGACATCCAGAGAACTTAGCAGAGATGCTTTGGTGCCTTCGGGAACT
CTGAGACAGGTGCTGCATGGCTGTCGTCAGCTCGTGTTGTGAAATGTTGGGTTAAG-TCC
CGCAACGAGCGCAACCCTTATCCTTGTTTGCCAGCGAGTAATGTCGGGAACTCCAGGGAG
-ACTGCCGGTGATAAACCGGA--GGAAGGTGGGGACGACGTCAAGTCATCATGGCCCTTA
CGAGTAGGGCTACACACGTGCTACAATGGCGCATACAGAGGGCG-GCC-AACTTGCA-AA
AGTGAGCGAATCCCAAAAAGTGCGTCGTAGTCCGGATTGGAGTCTGCAACTCGACTCCAT
GAAGTCGGAATCGCTAGTAATCGTGGATCAGAATGCCACGGTGAATACGTTCCCGGGCCT
TGTACACACCGCCCGTCACACCATGGGAGTGGGCTGCAAAAGAAGCAGGTAGTTTAACCT
TC----------------GGG-AGGAC-GCTTGCCACTTTGTNNNNNNNNNNNNNNNNNN
NNNNNNNNNNNNNNNNNNNNNNNNNNNNNNNNNNNNNNNNNNNNNNNNNNNNNNNNNNNN
NNN
>Vibrio_tubiashii__NBRC_15644__AB680929
NNNNNNNNNNNNNNNNNNNNNNNNNNNNNNNNNNNATTGAAC-GCTGGCGGCAGGCCTAA
CACATGCA-AGTCGAGCGGAAA-----CGAGTTAACT-GAACCT-T-CGGGGAACGTTAA
----CGGCGT-CGAGCGGCGGACGGGTGAGTAATGCCTGGGAAATTGCCCTGATGTGGGG
GATAACCA-TTGGAAACGATGGCTAATACCGCATAATA-GC---------------TTC-
--------------GGCTCAAAGAGGGGGA--CC-TTCGGGCCTCTCGCGTCA-GGATAT
GCCCAGGT-GGGATTAGCTAGTTGGTGAGGTAAGGGCTCACCAAGGCGACGATCCCTAGC
TGGTCTGAGAGGATGATCAGCCACACTGGAACTGAGACACGGTCCAGACTCCTACGGGAG
GCAGCAGTGGGGAATATTGCACAATGGGCGCAAGCCTGATGCAGCCATGCCGCGTG-TAT
GAAGAAGG--CCTTCGGGTTGTAAAGTACTTTCAGCAGT-GAGGAAGGTGGTAGTGTTAA
TAGCA-CTATCAT--TTGACGTTAGCTGCAGAAGAAGCACCGG-CTAACT-CCGTGCCAG
CAGCCGCGGTAATA-CGGAGGGTGC-GAGCGTTAATCGG-AATTACTGGGCGTAAAGCGC
ATGCAGGT-GGTTTGTTAAGTCAGATGTGAAAGCCCGGGGCTCAACCTCGGAATTGCATT
TGAAACTGGCAGACTAGAGTACTGTAGA-GGGGGGTAG-AATTTCAGGTGTAGCGGTGAA
AT-GCGTAGAGATCTGAAGGAATACCGGT-GGCG-AAGGCGGCCCCCTGGACAGATACTG
ACACTC-AGATGCG-AAAGCGTGGGGAG-CAAACAGGATTAGATA-CCCT-GGTAGTCCA
CGCCGTAAACGATGTCTACTT-GGAGGTTGTGGCCTTGAGCCGT-GGCTTTCGGAGCTAA
C-GCGTTAAGTAGACCGCCT-GGGGAGTACGGTCGC-AAG-ATTAAAACTCAAATGAATT
GA--CGGGGGCCCGCACAAGCGGTGGAGCATGTGGTTTAATTCGATGCAACGCGAAGAAC
C-TTACCTACTCTTGACATCCAGAGAACTTTCCAGAGATGGATTGGTGCCTTCGGGAACT
CTGAGACAGGTGCTGCATGGCTGTCGTCAGCTCGTGTTGTGAAATGTTGGGTTAAG-TCC
CGCAACGAGCGCAACCCTTATCCTTGTTTGCCAGCGAGTAATGTCGGGAACTCCAGGGAG
-ACTGCCGGTGATAAACCGGA--GGAAGGTGGGGACGACGTCAAGTCATCATGGCCCTTA
CGAGTAGGGCTACACACGTGCTACAATGGCGCATACAGAGGGCG-GCC-AACTTGCG-AA
AGTGAGCGAATCCCAAAAAGTGCGTCGTAGTCCGGATNGGAGTCTGCAACTCGACTCCNT
GAAGTCGGAATCGCTAGTAATCGTGGATCAGAATGCCACGGTGAATACGTTCCCGGGCCT
TGTACACACCGCCCGTCACACCATGGGAGTGGGCTGCAAAAGAAGTGGGTAGTTTAACCT
TC----------------GGGNGGGAC-GCTCACCACTTTGTGGTTCATGA-CTGGGGTG
AAGNNNNNNNNNNNNNNNNNNNNNNNNNNNNNNNNNNNNNNNNNNNNNNNNNNNNNNNNN
NNN
>Vibrio_ulleungensis__188UL20-2__MW440539
NNNNNNNNNNNNNNNNNNNNNNNNNNNNNNNNNNNATTGAAC-GCTGGCGGCAGGCCTAA
CACATGCA-AGTCGAGCGGAAACGA------CAACATTGACTCT-T-CGGGTGATTTGTT
----GGGCGT-CGAGCGGCGGACGGGTGAGTAATGCTTAGGAATTTGCCCAGTCGAGGGG
GACAACAG-TTGGAAACGACTGCTAATACCGCATACGC-CC---------------TAC-
--------------GGGGGAAAGCAGGGGA--CC-TTCGGGCCTTGCGCGATT-GGATAA
GCCTAAGT-GAGATTAGCTAGTTGGTGAGGTAATGGCTCACCAAGGCGACGATCTCTAGC
TGGTCTGAGAGGATGATCAGCCACACTGGAACTGAGACACGGTCCAGACTCCTACGGGAG
GCAGCAGTGGGGAATATTGCACAATGGGCGAAAGCCTGATGCAGCCATGCCGCGTG-TAT
GAAGAAGG--CCTTCGGGTTGTAAAGTACTTTCAGCAGT-GAGGAAGGGTGTGTAGTTAA
TAGCT-GCATATC--TTGACGTTAGCTGCAGAAGAAGCACCGG-CTAACT-CCGTGCCAG
CAGCCGCGGTAATA-CGGAGGGTGC-GAGCGTTAATCGG-AATTACTGGGCGTAAAGCGC
ATGCAGGT-GGTTTGTTAAGTCAGATGTGAAAGCCCGGGGCTCAACCTCGGAATTGCATT
TGAAACTGGCAGGCTAGAGTACTGTAGA-GGGGGGTAG-AATTTCAGGTGTAGCGGTGAA
AT-GCGTAGAGATCTGAAGGAATACCAGT-GGCG-AAGGCGGCCCCCTGGACAGATACTG
ACACTC-AGATGCG-AAAGCGTGGGGAG-CAAACAGGATTAGATA-CCCT-GGTAGTCCA
CGCCGTAAACGATGTCTACTT-GGAGGTTGTGGCCTTGAGCCGT-GGCTTTCGGAGCTAA
C-GCGTTAAGTAGACCGCCT-GGGGAGTACGGTCGC-AAG-ATTAAAACTCAAATGAATT
GA--CGGGGGCCCGCACAAGCGGTGGAGCATGTGGTTTAATTCGATGCAACGCGAAGAAC
C-TTACCTACTCTTGACATCCAGAGAACTTAGCAGAGATGCTTTGGTGCCTTCGGGAACT
CTGAGACAGGTGCTGCATGGCTGTCGTCAGCTCGTGTTGTGAAATGTTGGGTTAAG-TCC
CGCAACGAGCGCAACCCTTATCCTTGTTTGCCAGCGAGTAATGTCGGGAACTCCAGGGAG
-ACTGCCGGTGATAAACCGGA--GGAAGGTGGGGACGACGTCAAGTCATCATGGCCCTTA
CGAGTAGGGCTACACACGTGCTACAATGGCGCATACAGAGGGCG-GCC-AACCAGCG-AT
GGTGAGCGAATCCCAAAAAGTGCGTCGTAGTCCGGATTGGAGTCTGCAACTCGACTCCAT
GAAGTCGGAATCGCTAGTAATCGTAGATCAGAATGCTACGGTGAATACGTTCCCGGGCCT
TGTACACACCGCCCGTCACACCATGGGAGTGGGCTGCAAAAGAAGTAGGTAGTTTAACCT
TC----------------GGG-AGAAC-GCTTACCACTTTGTGGTTCATGA-CTGGGGTG
NNNNNNNNNNNNNNNNNNNNNNNNNNNNNNNNNNNNNNNNNNNNNNNNNNNNNNNNNNNN
NNN
>Vibrio_variabilis__R-40492__GU929924
NNNNNNNNNNNNNNNNNNNNNNNNNNNNNNNNNNNNNNNNNNNNNNNNNNNNNNNNNNNN
NNNNNNNNNNNNNNNNNNNNNNNNNNNNNNNNNNNNNNNNNNNNNNNNNNNNNNNNNNNN
NNNNNNNNNNNNNNNNNNNNNNNNNNNNNNNNNNNNNNNNNNNNNNNNNNNNNNNNNNNN
NNNNNNNNNNNNNNNNNNNNNNNNNNNNNNNNNNNNNNNNNNNNNNNNNNNNNNNNNNNN
NNNNNNNNNNNNNNNNNNCAAAGAGGGGGA--CC-TTCGGGCCTCTCGCGTCA-GGATAT
GCCCAGGT-GGGATTAGCTAGTTGGTGAGGTAATGGCTCACCAAGGCGACGATCCCTAGC
TGGTCTGAGAGGATGATCAGCCACACTGGAACTGAGACACGGTCCAGACTCCTACGGGAG
GCAGCAGTGGGGAATATTGCACAATGGGCGCAAGCCTGATGCAGCCATGCCGCGTG-TGT
GAAGAAGG--CCTTCGGGTTGTAAAGCACTTTCAGCAGT-GAGGAAGGTGGTGTCGTTAA
TAGCG-GCATYAT--TTGACGTTAGCTGCAGAAGAAGCACCGG-CTAACT-CCGTGCCAG
CAGCCGCGGTAATA-CGGAGGGTGC-GAGCGTTAATCGG-AATTACTGGGCGTAAAGCGC
ATGCAGGT-GGTTAGTTAAGTCAGATGTGAAAGCCCGGGGCTCAACCTCGGAACTGCATT
TGAAACTGGCTGACTAGAGTACTGTAGA-GGGGGGTAG-AATTTCAGGTGTAGCGGTGAA
AT-GCGTAGAGATCTGAAGGAATACCGGT-GGCG-AAGGCGGCCCCCTGGACAGATACTG
ACACTC-AGATGCG-AAAGCGTGGGGAG-CAAACAGGATTAGATA-CCCT-GGTAGTCCA
CGCCGTAAACGATGTCTACTT-GGAGGTTGTGGCCTTGAGCCGT-GGCTTTCGGAGCTAA
C-GCGTTAAGTAGACCGCCT-GGGGAGTACGGTCGC-AAG-ATTAAAACTCAAATGAATT
GA--CGGGGGCCCGCACAAGCGGTGGAGCATGTGGTTTAATTCGATGCAACGCGAAGAAC
C-TTACCTACTCTTGACATCCTCAGAASWKACYRGAGAYRSTYTKGTGCCTTCGGGAACT
SWGAGACAGGTGCTGCATGGCTGTCGTCAGCTCGTGTTGTGAAATGTTGGGTTAAG-TCC
CGCAACGAGCGCAACCCTTATCCTTGTTTGCCAGCACTTCG-GGTGGGAACTCCAGGGAG
-ACTGCCGGTGATAAACCGGA--GGAAGGTGGGGACGACGTCAAGTCATCATGGCCCTTA
CGAGTAGGGCTACACACGTGCTACAATGGCGCATACAGAGGGCR-GCC-AACTTGCG-AA
AGTGAGCGAATCCCAAAAAGTGCGTCGTAGTCCGGATTGGAGTCTGCAACTCGACTCCAT
GAAGTCGGAATCGCTAGTAATCGTGGATCAGAATGCCACGGTGAATACGTTCCCGGGCCT
TGTACACACCGCCCGTCACACCATGGGAGTGGGCTGCAAAAGAAGTGGGTAGTTTAACCT
TC----------------GGG-AGGAC-GCTCACCACTTTGTGGTTCATGA-CTGGGGTG
AAGTCGT-AACAAGGTAGCCCTAGGGGAACCNNNNNNNNNNNNNNNNNNNNNNNNNNNNN
NNN
>Vibrio_viridaestus__LJC006__MG745796
NNNNNNNNNNNNNAGAGTTTGA-TCCTG-GCTCAGATTGAAC-GCTGGCGGCAGGCCTAA
CACATGCA-AGTCGAGCGGTAACA---GAAAGAAGCTTGCTTCT-T--------------
----TGCTGA-CGAGCGGCGGACGGGTGAGTAATGCCTGGGAAATTGCCCTGATGTGGGG
GATAACCA-TTGGAAACGATGGCTAATACCGCATAATA-GC---------------TTC-
--------------GGCTCAAAGAGGGGGA--CC-TTCGGGCCTCTCGCGTCA-GGATAT
GCCCAGGT-GGGATTAGCTAGTTGGTGAGGTAAGGGCTCACCAAGGCGACGATCCCTAGC
TGGTCTGAGAGGATGATCAGCCACACTGGAACTGAGACACGGTCCAGACTCCTACGGGAG
GCAGCAGTGGGGAATATTGCACAATGGGCGCAAGCCTGATGCAGCCATGCCGCGTG-TAT
GAAGAAGG--CCTTCGGGTTGTAAAGTACTTTCAGCAGT-GAGGAAGGCAGTGAGTTTAA
TACGC-TCATTGT--TTGACGTTAACTGCAGAAGAAGCACCGG-CTAACT-CCGTGCCAG
CAGCCGCGGTAATA-CGGAGGGTGC-GAGCGTTAATCGG-AATTACTGGGCGTAAAGCGC
ATGCAGGT-GGTCTGTTAAGTCAGATGTGAAAGCCCAAGGCTTAACCTTGGAATCGCATT
TGAAACTGGCAGGCTAGAGTACTGTAGA-GGGGGGTAG-AATTTCAGGTGTAGCGGTGAA
AT-GCGTAGAGATCTGAAGGAATACCGGT-GGCG-AAGGCGGCCCCCTGGACAGATACTG
ACACTC-AGATGCG-AAAGCGTGGGGAG-CAAACAGGATTAGATA-CCCT-GGTAGTCCA
CGCCGTAAACGATGTCTACTT-GGAGGTTGTGGCCTTGAGCCGT-GGCTTTCGGAGCTAA
C-GCGTTAAGTAGACCGCCT-GGGGAGTACGGTCGC-AAG-ATTAAAACTCAAATGAATT
GA--CGGGGGCCCGCACAAGCGGTGGAGCATGTGGTTTAATTCGATGCAACGCGAAGAAC
C-TTACCTACTCTTGACATCCATAGAACTTAGCAGAGATGCTTTGGTGCCTTCGGGAACT
ATGAGACAGGTGCTGCATGGCTGTCGTCAGCTCGTGTTGTGAAATGTTGGGTTAAG-TCC
CGCAACGAGCGCAACCCTTATCCTTGTTTGCCAGCGAGTAAAGTCGGGAACTCCAGGGAG
-ACTGCCGGTGATAAACCGGA--GGAAGGTGGGGACGACGTCAAGTCGTCATGGCCCTTA
CGAGTAGGGCTACACACGTGCTACAATGGCATATACAGAGGGCG-GCC-AACTTGCG-AA
AGTGAGCGAATCCCAAAAAGTATGTCGTAGTCCGGATTGGAGTCTGCAACTCGACTCCAT
GAAGTCGGAATCGCTAGTAATCGTGGATCAGAATGCCACGGTGAATACGTTCCCGGGCCT
TGTACACACCGCCCGTCACACCATGGGAGTGGGCTGCAAAAGAAGCAGGTAGTTTAACCT
TC----------------GGG-AGGAC-GCTTGCCACTTTGTGGTTCATGA-CTGGGGTG
AAGTCGT-AACAAGGTAACCNNNNNNNNNNNNNNNNNNNNNNNNNNNNNNNNNNNNNNNN
NNN
>Vibrio_vulnificus__ATCC_27562__X76333
NNNNNNNNNNNNNAGAGTTTGA-TNNTG-GCTCAGATTGAAC-GCTGGCGGCAGGCCTAA
CACATGCA-AGTCGAGCGGCAGCA---CAGAGAAACT-TGTTTC-T-CGGG---------
-------TGG-CGAGCGGCGGACGGGTGAGTAATGCCTGGGAAATTGCCCTGATGTGGGG
GATAACCA-TTGGAAACGATGGCTAATACCGCATGATA-GC---------------TTC-
--------------GGCTCAAAGAGGGGGA--CC-TTCGGGCCTCTCGCGTCA-GGATAT
GCCCAGGT-GGGATTAGCTAGTTGGTGAGGTAAGGGCTCACCAAGGCGACGATCCCTAGC
TGGTCTGAGAGGATGATCAGCCACACTGGAACTGAGACACGGTCCAGACTCCTACGGGAG
GCAGCAGTGGGGAATATTGCACAATGGGCGCAAGCCTGATGCAGCCATGCCGCGTG-TGT
GAAGAAGG--CCTTCGGGTTGTAAAGCACTTTCAGTCGT-GAGGAAGGTGGTAGTGTTAA
TAGCA-CTATCAT--TTGACGTTAGCGACAGAAGAAGCACCGG-CTAACT-CCGTGCCAG
CAGCCGCGGTAATA-CGGAGGGTGC-GAGCGTTAATCGG-AATTACTGGGCGTAAAGCGC
ATGCAGGT-GGTTTGTTAAGTCAGATGTGAAAGCCCGGGGCTCAACCTCGGAACTGCATT
TGAAACTGGCAGACTAGAGTACTGTAGA-GGGGGGTAG-AATTTCAGGTGTAGCGGTGAA
AT-GCGTAGAGATCTGAAGGAATACCGGT-GGCG-AAGGCGGCCCCCTGGACAGATACTG
ACACTC-AGATGCG-AAAGCGTGGGGAG-CAAACAGGATTAGATA-CCCT-GGTAGTCCA
CGCTGTAAACGATGTCTACTT-GGAGGTTGTGGCCTTGAGCCGT-GGCTTTCGGAGCTAA
C-GCGTTAAGTAGACCGCCT-GGGGAGTACGGTCGC-AAG-ATTAAAACTCAAATGAATT
GA--CGGGGGCCCGCACAAGCGGTGGAGCATGTGGTTTAATTCGATGCAACGCGAAGAAC
C-TTACCTACTCTTGACATCCAGAGAATCTAGCGGAGACGCTGGAGTGCCTTCGGGAACT
CTGAGACAGGTGCTGCATGGCTGTCGTCAGCTCGTGTTGTGAAATGTTGGGTTAAG-TCC
CGCAACGAGCGCAACCCTTATCCTTGTTTGCCAGCGAGTAATGTCGGGAACTCCAGGGAG
-ACTGCCGGTGATAAACCGGA--GGAAGGTGGGGACGACGTCAAGTCATCATGGCCCTTA
CGAGTAGGGCTACACACGTGCTACAATGGCGCATACAGAGGGCG-GCC-AACTTGCG-AA
AGTGAGCGAATCCCAAAAAGTGCGTCGTAGTCCGGATTGGAGTCTGCAACTCGACTCCAT
GAAGTCGGAATCGCTAGTAATCGTGGATCAGAATGCCACGGTGAATACGTTCCCGGGCCT
TGTACACACCGCCCGTCACACCATGGGAGTGGGCTGCAAAAGAAGTGGGTAGTTTAACCT
TC----------------GGG-AGGAC-GCTCACCACTTTGTGGTTCATGA-CTGGGGTG
AAGTCGT-AACAAGGTAGCGCTAGGGGAACCTGGCGCTGGATCACCTCCTTTNNNNNNNN
NNN
>Vibrio_xiamenensis__G21__GQ397859
NNNNNNNNNNNNNNNNNNNNNNNNNNNNNNNNNNNATTGAAC-GCTGGCGGCAGGCCTAA
CACATGCA-AGTCGAGCGGCAG-----CGACATAAAC-AAACCT-T-CGGGGGCGCTTAT
----GGGCGG-CGAGCGGCGGACGGGTGAGTAATGCCTGGGAAATTGCCCTGATGTGGGG
GATAACCA-TTGGAAACGATGGCTAATACCGCATGATA-GC---------------TTC-
--------------GGCTCAAAGAGGGGGA--CC-TTTTGGCCTCTCGCGTCA-GGATAT
GCCCAGGT-GGGATTAGCTAGTTGGTGAGGTAAGGGCTCACCAAGGCGACGATCCCTAGC
TGGTCTGAGAGGATGATCAGCCACACTGGAACTGAGACACGGTCCAGACTCCTACGGGAG
GCAGCAGTGGGGAATATTGCACAATGGGCGCAAGCCTGATGCAGCCATGCCGCGTG-TGT
GAAGAAGG--CCTTCGGGTTGTAAAGCACTTTCAGCAGT-GAGGAAGGTAGTGTATTTAA
TAGAT-ACATTAT--TTGACGTTAGCTGCAGAAGAAGCACCGG-CTAACT-CCGTGCCAG
CAGCCGCGGTAATA-CGGAGGGTGC-GAGCGTTAATCGG-AATTACTGGGCGTAAAGCGC
ATGCAGGT-GGTTGGTTAAGTCAGATGTGAAAGCCCAGGGCTCAACCTTGGAATCGCATT
TGAAACTGGCTGACTAGAGTACTGTAGA-GGGGGGTAG-AATTTCAGGTGTAGCGGTGAA
AT-GCGTAGAGATCTGAAGGAATACCGGT-GGCG-AAGGCGGCCCCCTGGACAGATACTG
ACACTC-AGATGCG-AAAGCGTGGGGAG-CAAACAGGATTAGATA-CCCT-GGTAGTCCA
CGCCGTAAACGATGTCTACTT-GGAGGTTGTGGCCTTGAGCCGT-GGCTTTCGGAGCTAA
C-GCGTTAAGTAGACCGCCT-GGGGAGTACGGTCGC-AAG-ATTAAAACTCAAATGAATT
GA--CGGGGGCCCGCACAAGCGGTGGAGCATGTGGTTTAATTCGATGCAACGCGAAGAAC
C-TTACCTACTCTTGACATCCAGAGAACTTTCCAGAGATGGATTGGTGCCTTCGGGAACT
CTGAGACAGGTGCTGCATGGCTGTCGTCAGCTCGTGTTGTGAAATGTTGGGTTAAG-TCC
CGCAACGAGCGCAACCCTTATCCTTGTTTGCCAGCGAGTAATGTCGGGAACTCCAGGGAG
-ACTGCCGGTGATAAACCGGA--GGAAGGTGGGGACGACGTCAAGTCATCATGGCCCTTA
CGAGTAGGGCTACACACGTGCTACAATGGCGCATACAGAGGGCA-GCC-AACTTGCG-AG
AGTGAGCGAATCCCAAAAAGTGCGTCGTAGTCCGGATTGGAGTCTGCAACTCGACTCCAT
GAAGTCGGAATCGCTAGTAATCGTGGATCAGAATGCCACGGTGAATACGTTCCCGGGCCT
TGTACACACCGCCCGTCACACCATGGGAGTGGGCTGCAAAAGAAGTGGGTAGTTTAACCT
TC----------------GGG-GGGAC-GCTCACCACTTTGTGGTTCATGA-CTGGGGTG
NNNNNNNNNNNNNNNNNNNNNNNNNNNNNNNNNNNNNNNNNNNNNNNNNNNNNNNNNNNN
NNN
>Vibrio_xuii__DSM_17185__MH315813
NNNNNNNNNNNNNNNNNNNNNNNNNNNNNNNNNNNNNNNNNNNNNNNNNNNNNNNNNCTA
CACATGC--AGTCGAGCGG-AA-----CGAGTTCACT-GAACCT-T-CGGGGAACGTGAA
----CGGCGT-CGAGCGGCGGACGGGTGAGTAATGCCTGGGAAATTGCCCTGATGTGGGG
GATAACCA-TTGGAAACGATGGCTAATACCGCATAATA-GC---------------TTC-
--------------GGCTCAAAGAGGGGGA--CC-TTCGGGCCTCTCGCGTCA-GGATAT
GCCCAGGT-GGGATTAGCTAGTTGGTGAGGTAAGGGCTCACCAAGGCAACGATCCCTAGC
TGGTCTGAGAGGATGATCAGCCACACTGGAACTGAGACACGGTCCAGACTCCTACGGGAG
GCAGCAGTGGGGAATATTGCACAATGGGCGCAAGCCTGATGCAGCCATGCCGCGTG-TAT
GAAGAAGG--CCTTCGGGTTGTAAAGTACTTTCAGCAGT-GAGGAAGGTTCATACGTTAA
TAGCG-TATGGAT--TTGACGTTAGCTGCAGAAGAAGCACCGG-CTAACT-CCGTGCCAG
CAGCCGCGGTAATA-CGGAGGGTGC-GAGCGTTAATCGG-AATTACTGGGCGTAAAGCGC
ATGCAGGT-GGTTTGTTAAGTCAGATGTGAAAGCCCGGGGCTCAACCTCGGAATTGCATT
TGAAACTGGCAGACTAGAGTACTGTAGA-GGGGGGTAG-AATTTCAGGTGTAGCGGTGAA
AT-GCGTAGAGATCTGAAGGAATACCGGT-GGCG-AAGGCGGCCCCCTGGACAGATACTG
ACACTC-AGATGCG-AAAGCGTGGGGAG-CAAACAGGATTAGATA-CCCT-GGTAGTCCA
CGCCGTAAACGATGTCTACTT-GGAGGTTGTGGCCTTGAGCCGT-GGCTTTCGGAGCTAA
C-GCGTTAAGTAGACCGCCT-GGGGAGTACGGTCGC-AAG-ATTAAAACTCAAATGAATT
GA--CGGGGGCCCGCACAAGCGGTGGAGCATGTGGTTTAATTCGATGCAACGCGAAGAAC
C-TTACCTACTCTTGACATCCAGAGAACTTTCCAGAGATGGATTGGTGCCTTCGGGAACT
CTGAGACAGGTGCTGCATGGCTGTCGTCAGCTCGTGTTGTGAAATGTTGGGTTAAG-TCC
CGCAACGAGCGCAACCCTTATCCTTGTTTGCCAGCGAGTAATGTCGGGAACTCCAGGGAG
-ACTGCCGGTGATAAACCGGA--GGAAGGTGGGGACGACGTCAAGTCATCATGGCCCTTA
CGAGTAGGGCTACACACGTGCTACAATGGCGCATACAGAGGGCG-GCC-AACTTGCG-AG
AGTGAGCGAATCCCAAAAAGTGCGTCGTAGTCCGGATCGGAGTCTGCAACTCGACTCCGT
GAAGTCGGAATCGCTAGTAATCGTGGATCAGAATGCCACGGTGAATACGTTCCCGGGCCT
TGTACACACCGCCCGTCACACCATGGGAGTGGGCTGCAAAAGAAGTAGGTAGTTTAACCT
TC----------------GGGGAGGAC-GCTTAGCACTT---GTGTCATTG-CTNNNNNN
NNNNNNNNNNNNNNNNNNNNNNNNNNNNNNNNNNNNNNNNNNNNNNNNNNNNNNNNNNNN
NNN
>Vibrio_zhanjiangensis__E414__JF931139
NNNNNNNNNNNNNNNNNNNNNNNNNNNNNNNNNNNNNNNNAC-GCTGGCGGCAGGCCTAA
CACATGCA-AGTCGAGCGGAAA-----CGAGTTATTT-GACCCT-T-CGGGTGACGATAA
----CGGCGT-CGAGCGGCGGACGGGTGAGTAATGCCTGGGAAATTGCCCTGATGTGGGG
GATAACCA-TTGGAAACGATGGCTAATACCGCATAATA-GC---------------TTC-
--------------GGCTCAAAGAGGGGGA--CC-TTCGGGCCTCTCGCGTCA-GGATAT
GCCCAGGT-GGGATTAGCTAGTTGGTGAGGTAAGGGCTCACCAAGGCGACGATCCCTAGC
TGGTCTGAGAGGATGATCAGCCACACTGGAACTGAGACACGGTCCAGACTCCTACGGGAG
GCAGCAGTGGGGAATATTGCACAATGGGCGCAAGCCTGATGCAGCCATGCCGCGTG-TAT
GAAGAAGG--CCTTCGGGTTGTAAAGTACTTTCAGCAGT-GAGGAAGGTTTATGCGTTAA
TAGCG-TATAGAT--TTGACGTTAGCTGCAGAAGAAGCACCGG-CTAACT-CCGTGCCAG
CAGCCGCGGTAATA-CGGAGGGTGC-GAGCGTTAATCGG-AATTACTGGGCGTAAAGCGC
ATGCAGGTGGGTGAATTAAGTCAGATGTGAAAGCCCGGGGCTCAACCTCGGAATAGCATT
TGAAACTGGTCATCTAGAGTACTGTAGA-GGGGGGTAG-AATTTCAGGTGTAGCGGTGAA
AT-GCGTAGAGATCTGAAGGAATACCGGT-GGCG-AAGGCGGCCCCCTGGACAGATACTG
ACACTC-AGATGCG-AAAGCGTGGGGAG-CAAACAGGATTAGATA-CCCT-GGTAGTCCA
CGCCGTAAACGATGTCTACTT-GGAGGTTGTGGCCTTGAGCCGT-GGCTTTCGGAGCTAA
C-GCGTTAAGTAGACCGCCT-GGGGAGTACGGTCGC-AAG-ATTAAAACTCAAATGAATT
GA--CGGGGGCCCGCACAAGCGGTGGAGCATGTGGTTTAATTCGATGCAACGCGAAGAAC
C-TTACCTACTCTTGACATCCTCAGAAGAGACTGGAGACAGTCTTGTGCCTTCGGGAACT
GAGAGACAGGTGCTGCATGGCTGTCGTCAGCTCGTGTTGTGAAATGTTGGGTTAAG-TCC
CGCAACGAGCGCAACCCTTATCCTTGTTTGCCAGCACTTCG-GGTGGGAACTCCAGGGAG
-ACTGCCGGTGATAAACCGGA--GGAAGGTGGGGACGACGTCAAGTCATCATGGCCCTTA
CGAGTAGGGCTACACACGTGCTACAATGGCGCATACAGAGGGCG-GCC-AACTTGCG-AA
AGTGAGCGAATCCCAAAAAGTGCGTCGTAGTCCGGATTGGAGTCTGCAACTCGACTCCAT
GAAGTCGGAATCGCTAGTAATCGTGGATCAGAATGCCACGGTGAATACGTTCCCGGGCCT
TGTACACACCGCCCGTCACACCATGGGAGTGGGCTGCAAAAGAAGTGGGTAGTTTAACCT
TC----------------GGG-AGGAC-GCTCACCACTTTGTGGTTCATGA-CNNNNNNN
NNNNNNNNNNNNNNNNNNNNNNNNNNNNNNNNNNNNNNNNNNNNNNNNNNNNNNNNNNNN
NNN
>Vibrio_zhugei__HBUAS61001__MH201190
NNNNNNNNNNNNNNGAGTTTGA-TCCTG-GCTCAGATTGAAC-GCTGGCGGCAGGCCTAA
CACATGCA-AGTCGAGCGGTAACA--GAAAGAAAGCTTGCTTTCTT--------------
----TGCTGA-CGAGCGGCGGACGGGTGAGTAATGCCTGGGAAATTGCCTTGATGTGGGG
GATAACCA-TTGGAAACGATGGCTAATACCGCATAACG-CC---------------TTC-
--------------GGGCCAAAGAGGGGGA--CC-TTCGGGCCTCTCGCGTCA-AGATAT
GCCCAGGT-GAGATTAGCTTGTTGGTGAGGTAAGAGCTCACCAAGGCGACGATCTCTAGC
TGGTCTGAGAGGATGATCAGCCACATTGGGACTGAGACACGGCCCAAACTCCTACGGGAG
GCAGCAGTGGGGAATATTGCACAATGGGCGCAAGCCTGATGCAGCCATGCCGCGTG-TAT
GAAGAAGG--CCTTCGGGTTGTAAAGTACTTTCAGCAGT-GAGGAAGGGGTGGTGTTTAA
TAGAC-ACCATTC--TTGACGTTAGCTGCAGAAGAAGCACCGG-CTAACT-CCGTGCCAG
CAGCCGCGGTAATA-CGGAGGGTGC-GAGCGTTAATCGG-AATTACTGGGCGTAAAGCGC
ATGCAGGT-GGTCTGTTAAGTCAGATGTGAAAGCCCGAGGCTTAACCTCGGAATAGCATT
TGAAACTGGCAGGCTAGAGTACTGTAGA-GGGGGGTAG-AATTTCAGGTGTAGCGGTGAA
AT-GCGTAGAGATCTGAGGGAATACCAGT-GGCG-AAGGCGGCCCCCTGGACAGATACTG
ACACTC-AGATGCG-AAAGCGTGGGGAG-CAAACAGGATTAGATA-CCCT-GGTAGTCCA
CGCCGTAAACGATGTCTACTT-GGAGGTTGTGGCCTTGAGCCGT-GGCTTTCGGAGCTAA
C-GCGTTAAGTAGACCGCCT-GGGGAGTACGGTCGC-AAG-ATTAAAACTCAAATGAATT
GA--CGGGGGCCCGCACAAGCGGTGGAGCATGTGGTTTAATTCGATGCAACGCGAAGAAC
C-TTACCTACTCTTGACATCCAGAGAACTTAGCAGAGATGCTTTGGTGCCTTCGGGAACT
CTGAGACAGGTGCTGCATGGCTGTCGTCAGCTCGTGTTGTGAAATGTTGGGTTAAG-TCC
CGCAACGAGCGCAACCCTTATCCTTGATTGCCAGCACTTCGGGT-GGGAACTTCAGGGAG
-ACTGCCGGTGATAAACCGGA--GGAAGGTGGGGACGACGTCAAGTCATCATGGCCCTTA
CGAGTAGGGCTACACACGTGCTACAATGGCGCATACAGAGGGCG-GCC-AACTTGCG-AA
AGTGAGCGAATCCCAAAAAGTGCGTCGTAGTCCGGATTGGAGTCTGCAACTCGACTCCAT
GAAGTCGGAATCGCTAGCAATCGTGGATCAGAATGCCACGGTGAATACGTTCCCGGGCCT
TGTACACACCGCCCGTCACACCATGGGAGTGGGCTGCAAAAGAAGCAGGTAGTTTAACCT
TC----------------GGG-GGGAC-GCTTGCCACTTTGTGGTTCATGA-CTGGGGTG
AAGTCGT-AACAAGGTAGCCGTAGNNNNNNNNNNNNNNNNNNNNNNNNNNNNNNNNNNNN
NNN
>Vibrio_zhuhaiensis__DSM_25602__LC508240
NNNNNNNNNNNNNNNNNNNNNNNNNNNNNNNNNNNNNNNNNNNNNNNNNNNNNNNNNNNN
NNNNNNNNNNNNNNNNNNNNNNNNNNNNNNNNNCATT-GAACCT-T-CGGGGGATTTGTT
----GGGCGG-CGAGCGGCGGACGGGTGAGTAATGCCTAGGAAATTGCCCTGATGTGGGG
GATAACCA-TTGGAAACGATGGCTAATACCGCATGATG-CC---------------TAC-
--------------GGGCCAAAGAGGGGGA--CC-TTCGGGCCTCTCGCGTCA-GGATAT
GCCTAGGT-GGGATTAGCTAGTTGGTGAGGTAAGGGCTCACCAAGGCGACGATCCCTAGC
TGGTCTGAGAGGATGATCAGCCACACTGGAACTGAGACACGGTCCAGACTCCTACGGGAG
GCAGCAGTGGGGAATATTGCACAATGGGCGCAAGCCTGATGCAGCCATGCCGCGTG-TAT
GAAGAAGG--CCTTCGGGTTGTAAAGTACTTTCAGTAGG-GAGGAAGGTTCATGCGTTAA
TAGCG-TATGGAT--TTGACGTTACCTACAGAAGAAGCACCGG-CTAACT-CCGTGCCAG
CAGCCGCGGTAATA-CGGAGGGTGC-GAGCGTTAATCGG-AATTACTGGGCGTAAAGCGC
ATGCAGGT-GGTTAGTTAAGTCAGATGTGAAAGCCCGGGGCTCAACCTCGGAATTGCATT
TGAAACTGGCTGACTAGAGTACTGTAGA-GGGGGGTAG-AATTTCAGGTGTAGCGGTGAA
AT-GCGTAGAGATCTGAAGGAATACCGGT-GGCG-AAGGCGGCCCCCTGGACAGATACTG
ACACTC-AGATGCG-AAAGCGTGGGGAG-CAAACAGGATTAGATA-CCCT-GGTAGTCCA
CGCCGTAAACGATGTCTACTT-GGAGGTTGTGGCCTTGAGCCGT-GGCTTTCGGAGCTAA
C-GCGTTAAGTAGACCGCCT-GGGGAGTACGGTCGC-AAG-ATTAAAACTCAAATGAATT
GA--CGGGGGCCCGCACAAGCGGTGGAGCATGTGGTTTAATTCGATGCAACGCGAAGAAC
C-TTACCTACTCTTGACATCCATAGAACTTAGCAGAGATGCTTTGGTGCCTTCGGGAACT
ATGAGACAGGTGCTGCATGGCTGTCGTCAGCTCGTGTTGTGAAATGTTGGGTTAAG-TCC
CGCAACGAGCGCAACCCTTATCCTTGTTTGCCAGCGAGTAATGTCGGGAACTCCAGGGAG
-ACTGCCGGTGATAAACCGGA--GGAAGGTGGGGACGACGTCAAGTCATCATGGCCCTTA
CGAGTAGGGCTACACACGTGCTACAATGGCGTATACAGAGGGCT-GCC-AACCAGCG-AT
GGTGAGCGAATCCCAAAAAGTACGTCGTAGTCCGGATTGGAGTCTGCAACTCGACTCCAT
GAAGTCGGAATCGCTAGTAATCGTGGATCAGAATGCCACGGTGAATACGTTCCCGGGCCT
TGTACACACCGCCCGTCACACCATGGGAGTGGGCTGCNNNNNNNNNNNNNNNNNNNNNNN
NNNNNNNNNNNNNNNNNNNNNNNNNNNNNNNNNNNNNNNNNNNNNNNNNNNNNNNNNNNN
NNNNNNNNNNNNNNNNNNNNNNNNNNNNNNNNNNNNNNNNNNNNNNNNNNNNNNNNNNNN
NNN
>Vibrio_ziniensis__ZWAL4003__MW255384
NNNNNNAAATTGAAGAGTTTGA-TCATG-GCTCAGATTGAAC-GCTGGCGGCAGGCCTAA
CACATGCA-AGTCGAGCGGCAGCA---CAGAGGAACTTGTTCCT-T--------------
----GGGTGG-CGAGCGGCGGACGGGTGAGTAATGCCTAGGAAATTGCCCTGATGTGGGG
GATAACTA-TTGGAAACGATAGCTAATACCGCATGATG-CC---------------TAC-
--------------GGGCCAAAGAGGGGGA--CC-TTCGGGCCTCTCGCGTCA-GGATAT
GCCTAGGT-GGGATTAGCTAGTTGGTGAGGTAAGGGCTCACCAAGGCGACGATCCCTAGC
TGGTCTGAGAGGATGATCAGCCACACTGGAACTGAGACACGGTCCAGACTCCTACGGGAG
GCAGCAGTGGGGAATATTGCACAATGGGCGCAAGCCTGATGCAGCCATGCCGCGTG-TGT
GAAGAAGG--CCTTCGGGTTGTAAAGCACTTTCAGTAGG-GAGGAAGGCAGTGTCGTTAA
TAGCG-GCATTGT--TTGACGTTACCTACAGAAGAAGCACCGG-CTAACT-CCGTGCCAG
CAGCCGCGGTAATA-CGGAGGGTGC-GAGCGTTAATCGG-AATTACTGGGCGTAAAGCGC
ATGCAGGT-GGTTTGTTAAGTCAGATGTGAAAGCCCGGGGCTCAACCTCGGAATAGCATT
TGAAACTGTCAAGCTAGAGTACTGTAGA-GGGGGGTAG-AATTTCAGGTGTAGCGGTGAA
AT-GCGTAGAGATCTGAAGGAATACCGGT-GGCG-AAGGCGGCCCCCTGGACAGATACTG
ACACTC-AGATGCG-AAAGCGTGGGGAG-CAAACAGGATTAGATA-CCCT-GGTAGTCCA
CGCCGTAAACGATGTCTACTT-GGAGGTTGTGGCCTTGAGCCGT-GGCTTTCGGAGCTAA
C-GCGTTAAGTAGACCGCCT-GGGGAGTACGGTCGC-AAG-ATTAAAACTCAAATGAATT
GA--CGGGGGCCCGCACAAGCGGTGGAGCATGTGGTTTAATTCGATGCAACGCGAAGAAC
C-TTACCTACTCTTGACATCCAGAGAAGTCGACGGAGACGTTGATGTGCCTTCGGGAACT
CTGAGACAGGTGCTGCATGGCTGTCGTCAGCTCGTGTTGTGAAATGTTGGGTTAAG-TCC
CGCAACGAGCGCAACCCTTATCCTTGTTTGCCAGCGAGTAATGTCGGGAACTCCAGGGAG
-ACTGCCGGTGATAAACCGGA--GGAAGGTGGGGACGACGTCAAGTCATCATGGCCCTTA
CGAGTAGGGCTACACACGTGCTACAATGGCGCATACAGAGGGCA-GCG-AACTTGCG-AG
AGTAAGCGAATCCCAAAAAGTGCGTCGTAGTCCGGATTGGAGTCTGCAACTCGACTCCAT
GAAGTCGGAATCGCTAGTAATCGTGAATCAGAATGTCACGGTGAATACGTTCCCGGGCCT
TGTACACACCGCCCGTCACACCATGGGAGTGGGCTGCAAAAGAAGCAGGTAGTTTAACCT
TC----------------GGG-AGGAC-GCTTGCCACTTTGTGGTTCATGA-CTGGGGTG
AAGTCGT-AACAAGGTAGCGCTAGGGGAACCTGGCGCTGGATCACCTCCTTANNNNNNNN
NNN
>NR_171499_1 Photobacterium chitinilyticum strain BEI247 16S ribosomal RNA, partial sequence
NNNNNNNNNNNNNAGAGTTTGA-TCCTG-GCTCAGATTGAAC-GCTGGCGGCAGGCCTAA
CACATGCA-AGTCGAGCGGCAG-----CGACAGTAAC-AATCCT-T-CGGGTGCGTTATT
----GGGCGG-CGAGCGGCGGACGGGTGAGTAATGCCTGGGAATATGCCTTAGTGTGGGG
GATAACTA-TTGGAAACGATAGCTAATACCGCATAACG-CC---------------TAC-
--------------GGGCCAAAGAGGGGGA--CC-TTCGGGCCTCTCGCGCTG-AGATTA
GCCCAGGT-GGGATTAGCTAGTTGGTGGGGTAACGGCTCACCAAGGCGACGATCCCTAGC
TGGTCTGAGAGGATGATCAGCCACACTGGAACTGAGACACGGTCCAGACTCCTACGGGAG
GCAGCAGTGGGGAATATTGCACAATGGGGGAAACCCTGATGCAGCCATGCCGCGTG-TAT
GAAGAAGG--CCTTCGGGTTGTAAAGTACTTTCAGTCGT-GAGGAAGGTTGAGTAGTTAA
TAGCT-GCCTAAT--TTGACGTTAGCGACAGAAGAAGCACCGG-CTAACT-CCGTGCCAG
CAGCCGCGGTAATA-CGGAGGGTGC-GAGCGTTAATCGG-AATTACTGGGCGTAAAGCGC
ATGCAGGC-GGTCTGTTAAGCAAGATGTGAAAGCCCGGGGCTCAACCTCGGAACAGCATT
TTGAACTGGCAGACTAGAGTCTTGTAGA-GGGGGGTAG-AATTTCAGGTGTAGCGGTGAA
AT-GCGTAGAGATCTGAAGGAATACCGGT-GGCG-AAGGCGGCCCCCTGGACAAAGACTG
ACGCTC-AGATGCG-AAAGCGTGGGGAG-CAAACAGGATTAGATA-CCCT-GGTAGTCCA
CGCCGTAAACGATGTCTACTT-GGAGGTTGTGGCCTTGAGCCGT-GGCTTTCGGAGCTAA
C-GCGTTAAGTAGACCGCCT-GGGGAGTACGGTCGC-AAG-ATTAAAACTCAAATGAATT
GA--CGGGGGCCCGCACAAGCGGTGGAGCATGTGGTTTAATTCGATGCAACGCGAAGAAC
C-TTACCTACTCTTGACATCCAGAGAAGCCAGAAGAGATTTTGGTGTGCCTTCGGGAACT
CTGAGACAGGTGCTGCATGGCTGTCGTCAGCTCGTGTTGTGAAATGTTGGGTTAAG-TCC
CGCAACGAGCGCAACCCCTATCCTTGTTTGCCAGCACGTAATGGTGGGAACTCCAGGGAG
-ACTGCCGGTGATAAACCGGA--GGAAGGTGGGGACGACGTCAAGTCATCATGGCCCTTA
CGAGTAGGGCTACACACGTGCTACAATGGCGTATACAGAGGGCG-GCG-AGCTAGCG-AT
AGTGAGCGAATCCCACAAAGTACGTCGTAGTCCGGATTGGAGTCTGCAACTCGACTCCAT
GAAGTCGGAATCGCTAGTAATCGTAGATCAGAATGCTACGGTGAATACGTTCCCGGGCCT
TGTACACACCGCCCGTCACACCATGGGAGTGGGCTGCACCAGAAGTAGATAGCTTAACCC
TTC--------------GGGG-AGGGC-GTTTACCACGGTGTGGTTCATGA-CTGGGGTG
AAGTCGT-AACAAGGTAACCANNNNNNNNNNNNNNNNNNNNNNNNNNNNNNNNNNNNNNN
NNN
>NR_175430_1 Photobacterium salinisoli strain LAM9072 16S ribosomal RNA, partial sequence
NNNNNNNNNNNNNNNNNNNNNNNNNNNNNNNNNNNNNNGCAT-GGGGGCAG-----CCTA
CACATGC--AGTCGAGCGGCAG-----CGACATGAAC-AATCCT-T-CGGGGGCGTTCAT
----GGGCGG-CGAGCGGCGGACGGGTGAGTAATGCCTGGGAACATGCCTTAATGTGGGG
GATAACCA-TTGGAAACGATGGCTAATACCGCATAATC-TC---------------TAC-
--------------GGAGCAAAGCGGGGGA--CC-TTCGGGCCTCGCGCGCTA-AGATTG
GCCCAGGT-GGGATTAGCTAGGAGGTGGGGTAACGGCTCACCTAGGCGACGATCCCTAGC
TGGTCTGAGAGGATGATCAGCCACACTGGAACTGACACACGGTCCAGACTCCTACGGGAG
GCAGCAGTGGGGAATATTGCACAATGGGGGGAACCCTGATGCAGCCATGCCGCGTG-TGT
GAAGAAGG--CCTTCGGGTTGTAAAGCACTTTCAGCAGT-GAGGAAGAGGTGGTGTTTAA
TAGAT-GCCGTCT--TTGACGTTAGCTGCAGAAGAAGCACCGG-CTAACT-CCGTGCCAG
CAGCCGCGGTAATA-CGGAGGGTGC-GAGCGTTAATCGG-AATTACTGGGCGTAAAGCGC
ATGCAGGC-GGCGTGTTAAGCCAGATGTGAAAGCCCGGGGCTCAACCTCGGAATCGCATT
TGGAACTGGCAGGCTAGAGTCTTGTAGA-GGGGGGTAG-AATTTCAGGTGTAGCGGTGAA
AT-GCGTAGAGATCTGAAGGAATACCGGT-GGCG-AAGGCGGCCCCCTGGACAAAGACTG
ACGCTC-AGATGCG-AAAGCGTGGGGAG-CAAACAGGATTAGATA-CCCT-GGTAGTCCA
CGCCGTAAACGATGTCTACTT-GGAGGTTGGTGTCTTGAACACT-GGCTTTCGGAGCTAA
C-GCGTTAAGTAGACCGCCT-GGGGAGTACGGTCGC-AAG-ATTAAAACTCAAATGAATT
GA--CGGGGGCCCGCACAAGCGGTGGAGCATGTGGTTTAATTCGATGCAACGCGAAGAAC
C-TTACCTACTCTTGACATCCAGAGAACTTTCCAGAGATGGATTGGTGCCTTCGGGAACT
CTGAGACAGGTGCTGCATGGCTGTCGTCAGCTCGTGTTGTGAAATGTTGGGTTAAG-TCC
CGCAACGAGCGCAACCCTTATCCTTGTTTGCCAGCACTTCGGGT-GGGAACTCCAGGGAG
-ACTGCCGGTGATAAACCGGA--GGAAGGTGGGGACGACGTCAAGTCATCATGGCCCTTA
CGAGTAGGGCTACACACGTGCTACAATGGCGTATACAGAGGGCG-GCG-AGCTAGCG-AT
AGTGAGCGAATCCCACAAAGTACGTCGTAGTCCGGATTGGAGTCTGCAACTCGACTCCAT
GAAGTCGGAATCGCTAGTAATCGTGGATCAGAATGCCACGGTGAATACGTTCCCGGGCCT
TGTACACACCGCCCGTCACACCATGGGAGTGGGCTGCACCAGAAGTAGATAGCTTAACCT
TC----------------GGG-AGGGC-G-TTACCACGGTGTG-----------------
----TGC-AAGGGGNNNNNNNNNNNNNNNNNNNNNNNNNNNNNNNNNNNNNNNNNNNNNN
NNN
>NR_180837_1 Photobacterium arenosum strain CAU 1568 16S ribosomal RNA, partial sequence
NNNNNNNNNNNNNNNNNNNNNNNNNNTG-GCTCAAGTTGAAC-GCTGGCGGCAGGCCTAA
CACATGCA-AGTCGAGCGGCAG-----CGACAACATT-GACCCT-T-CGGGTGATTTGTT
----GGGCGG-CGAGCGGCGGACGGGTGAGTAATGCCTGGGAACATGCCTTAGTGTGGGG
GATAACCA-TTGGAAACGATGGCTAATACCGCATAATG-TC---------------TTC-
--------------GGAGCAAAGCGGGGGA--CC-TTCGGGCCTCGCGCGCTA-AGATTG
GCCCAGGT-GGGATTAGCTAGTAGGTGGGGTAACGGCTCACCTAGGCGACGATCCCTAGC
TGGTCTGAGAGGATGATCAGCCACACTGGAACTGAGACACGGTCCAGACTCCTACGGGAG
GCAGCAGTGGGGAATATTGCACAATGGGGGACACCCTGATGCAGCCATGCCGCGTG-TGT
GAAGAAGG--CCTTCGGGTTGTAAAGCACTTTCAGCAGT-GAGGAAGAGTTGGTGTTTAA
TAGAT-GCCATCT--TTGACGTTAGCTGCAGAAGAAGCACCGG-CTAACT-CCGTGCCAG
CAGCCGCGGTAATA-CGGAGGGTGC-GAGCGTTAATCGG-AATTACTGGGCGTAAAGCGC
ATGCAGGC-GGCGTGTTAAGCCAGATGTGAAAGCCCGGGGCTCAACCTCGGAATCGCATT
TGGAACTGGCAGGCTAGAGTCTTGTAGA-GGGGGGTAG-AATTTCAGGTGTAGCGGTGAA
AT-GCGTAGAGATCTGAAGGAATACCGGT-GGCG-AAGGCGGCCCCCTGGACAAAGACTG
ACGCTC-AGATGCG-AAAGCGTGGGGAG-CAAACAGGATTAGATA-CCCT-GGTAGTCCA
CGCCGTAAACGATGTCTACTT-GGAGGTTGGTGTCTTGAACACT-GGCTTTCGGAGCTAA
C-GCGTTAAGTAGACCGCCT-GGGGAGTACGGTCGC-AAG-ATTAAAACTCAAATGAATT
GA--CGGGGGCCCGCACAAGCGGTGGAGCATGTGGTTTAATTCGATGCAACGCGAAGAAC
C-TTACCTACTCTTGACATCCAGCGAATCCTTTAGAGATAGAGGAGTGCCTTCGGGAACG
CTGAGACAGGTGCTGCATGGCTGTCGTCAGCTCGTGTTGTGAAATGTTGGGTTAAG-TCC
CGCAACGAGCGCAACCCTTATCCTTGTTTGCCAGCACTTCGGGT-GGGAACTCCAGGGAG
-ACTGCCGGTGATAAACCGGA--GGAAGGTGGGGACGACGTCAAGTCATCATGGCCCTTA
CGAGTAGGGCTACACACGTGCTACAATGGCGTATACAGAGGGCG-GCG-AGCTAGCG-AT
AGTGAGCGAATCCCACAAAGTACGTCGTAGTCCGGATTGGAGTCTGCAACTCGACTCCAT
GAAGTCGGAATCGCTAGTAATCGTGGATCAGAATGCCACGGTGAATACGTTCCCGGGCCT
TGTACACACCGCCCGTCACACCATGGGAGTGGGCTGCACCAGAAGTAGATAGCTTAACCT
TC----------------GGG-AGGGC-GTTTACCACGGTGTGGTTCATGA-CTGGGGTG
AAGTCGT-AACAAGGTAGCCGTAGNNNNNNNNNNNNNNNNNNNNNNNNNNNNNNNNNNNN
NNN
